# Supplementary material for: Mapping in-cell protein contact sites reveals hijacking of paraspeckles during influenza A virus infection
Source: Nat Microbiol. 2026 Jul 20;11(8):2247–65. doi: 10.1038/s41564-026-02416-1 (PMC13423814; doi:10.1038/s41564-026-02416-1)
Supplement: Supplementary file 3 — Workbook combining Supplementary Tables 1–8 (cross-linking dataset, PPI overlap, functional enrichment, AlphaFold scores, FISH probe sequences, siRNAs, qPCR primers and antibodies) and source data for Supplementary Figs. 1–5. [file 41564_2026_2416_MOESM3_ESM.xlsx]

## Sheet: T1_legend1
Field	Explanation
Alpha gene mapping(s)	Gene name(s) mapped to the alpha subunit or region of the crosslink.
Alpha peptide	Sequence of the alpha subunit peptide.
Alpha peptide position	Position within the alpha peptide (1-based index).
Alpha protein mapping(s)	Protein reference(s) mapped to the alpha subunit or region (e.g., UniProt ID).
Alpha protein(s)	Name(s) or identifier(s) of the alpha protein(s).
Alpha protein(s) position(s)	Position(s) of the crosslinked residue(s) in the alpha protein sequence.
Beta gene mapping(s)	Gene name(s) mapped to the beta subunit or region of the crosslink.
Beta peptide	Sequence of the beta subunit peptide.
Beta peptide position	Position within the beta peptide (1-based index).
Beta protein mapping(s)	Protein reference(s) mapped to the beta subunit or region (e.g., UniProt ID).
Beta protein(s)	Name(s) or identifier(s) of the beta protein(s).
Beta protein(s) position(s)	Position(s) of the crosslinked residue(s) in the beta protein sequence.
CSM count	Number of crosslinked spectral matches (CSMs) supporting the identification.
CSM scans	Scan number(s) or ID(s) of the MS/MS events that identified the crosslink.
IsDecoy	Flag indicating whether the crosslink is mapped to a decoy sequence during database search.
Link-Type	Type of crosslink (e.g., intra-protein or inter-protein).
PPI	Protein-protein interaction identifier or classification.
Residue pair	Pair of amino acid residues forming the crosslink (e.g., K123-K456).
Residue pair count	Number of occurrences or observations of the same residue pair.
Score	Score assigned by the identification software reflecting crosslink confidence.

## Sheet: T1a_resi.pair_2FDR
Residue pair	Link-Type	Alpha peptide	Beta peptide	Alpha peptide position	Beta peptide position	Alpha protein(s) position(s)	Beta protein(s) position(s)	Alpha protein mapping(s)	Beta protein mapping(s)	Alpha gene mapping(s)	Beta gene mapping(s)	IsDecoy	CSM count	Score
TVTPA [K] AVTTPGK <=> VAVATPA [K] K	Intralink	TVTPA [K] AVTTPGK	VAVATPA [K] K	6	8	102	79	sp|P19338|NCL	sp|P19338|NCL	NCL	NCL		11	1
E [K] QELQDDK <=> [K] LENEVEQR	Intralink	E [K] QELQDDK	[K] LENEVEQR	2	1	1015	854	sp|P12270|TPR	sp|P12270|TPR	TPR	TPR		1	1
V [K] AEAEAAR <=> V [K] AEAEAAR	Homomeric-inter	V [K] AEAEAAR	V [K] AEAEAAR	2	2	1659	1659	sp|Q15149|PLEC	sp|Q15149|PLEC	PLEC	PLEC		1	1
LELE [K] LNNQLK <=> ALTE [K] NK	Intralink	LELE [K] LNNQLK	ALTE [K] NK	5	5	84	95	sp|P12270|TPR	sp|P12270|TPR	TPR	TPR		3	1
IT [K] EAGSVSLR <=> [K] LDPAQSASR	Intralink	IT [K] EAGSVSLR	[K] LDPAQSASR	3	1	1057	1023	sp|Q13813|SPTAN1	sp|Q13813|SPTAN1	SPTAN1	SPTAN1		2	1
L [K] TEAEIALK <=> E [K] EAENER	Intralink	L [K] TEAEIALK	E [K] EAENER	2	2	1986	1996	sp|Q15149|PLEC	sp|Q15149|PLEC	PLEC	PLEC		1	1
VQ [K] SLAAEEEAAR <=> [K] ASDSELER	Intralink	VQ [K] SLAAEEEAAR	[K] ASDSELER	3	1	2129	2037	sp|Q15149|PLEC	sp|Q15149|PLEC	PLEC	PLEC		1	1
SAEAELQ [S] KR <=> SAEAELQ [S] KR	Homomeric-inter	SAEAELQ [S] KR	SAEAELQ [S] KR	8	8	1717	1717	sp|Q15149|PLEC	sp|Q15149|PLEC	PLEC	PLEC		4	1
[K] LENEVEQR <=> [T] KEELEAEK	Intralink	[K] LENEVEQR	[T] KEELEAEK	1	1	854	116	sp|P12270|TPR	sp|P12270|TPR	TPR	TPR		1	1
MLI [K] LLEVLSGER <=> LP [K] PTK	Intralink	MLI [K] LLEVLSGER	LP [K] PTK	4	3	90	102	sp|Q01082|SPTBN1	sp|Q01082|SPTBN1	SPTBN1	SPTBN1		1	1
[K] QITMEELVR <=> LPVEVA [Y] KR	Intralink	[K] QITMEELVR	LPVEVA [Y] KR	1	7	4027	4204	sp|Q15149|PLEC	sp|Q15149|PLEC	PLEC	PLEC		1	1
NLDVQLLD [T] KR <=> N [K] ELEIAQDR	Intralink	NLDVQLLD [T] KR	N [K] ELEIAQDR	9	2	876	97	sp|P12270|TPR	sp|P12270|TPR	TPR	TPR		1	1
[K] GLLSAEVAR <=> LPVEVA [Y] KR	Intralink	[K] GLLSAEVAR	LPVEVA [Y] KR	1	7	3849	4204	sp|Q15149|PLEC	sp|Q15149|PLEC	PLEC	PLEC		3	1
GFGFVDFNSEEDA [K] AAK <=> EALNSCN [K] R	Intralink	GFGFVDFNSEEDA [K] AAK	EALNSCN [K] R	14	8	624	545	sp|P19338|NCL	sp|P19338|NCL	NCL	NCL		6	1
MGIVGPEF [K] DK <=> ISY [K] DALDR	Intralink	MGIVGPEF [K] DK	ISY [K] DALDR	9	4	4138	4584	sp|Q15149|PLEC	sp|Q15149|PLEC	PLEC	PLEC		2	1
[K] AGEQQETASR <=> [K] AGEQQETASR	Homomeric-inter	[K] AGEQQETASR	[K] AGEQQETASR	1	1	925	925	sp|Q14980|NUMA1	sp|Q14980|NUMA1	NUMA1	NUMA1		1	1
Q [K] AQVEQELTTLR <=> [K] FAEQTLR	Intralink	Q [K] AQVEQELTTLR	[K] FAEQTLR	2	1	2318	2309	sp|Q15149|PLEC	sp|Q15149|PLEC	PLEC	PLEC		2	1
IEGDL [K] GPK <=> VDV [K] GPK	Intralink	IEGDL [K] GPK	VDV [K] GPK	6	4	5160	4556	sp|Q09666|AHNAK	sp|Q09666|AHNAK	AHNAK	AHNAK		1	1
Q [K] GLVEDTLR <=> E [K] EAENER	Intralink	Q [K] GLVEDTLR	E [K] EAENER	2	2	2047	1996	sp|Q15149|PLEC	sp|Q15149|PLEC	PLEC	PLEC		1	1
L [K] AEATEAAR <=> G [K] AEEQAVR	Intralink	L [K] AEATEAAR	G [K] AEEQAVR	2	2	2350	1815	sp|Q15149|PLEC	sp|Q15149|PLEC	PLEC	PLEC		1	1
[K] YEFGESDLR <=> SNLPDNL [K] K	Intralink	[K] YEFGESDLR	SNLPDNL [K] K	1	8	4204	2033	sp|Q14204|DYNC1H1	sp|Q14204|DYNC1H1	DYNC1H1	DYNC1H1		5	1
GG [K] NSTWSGESK <=> VTLDWA [K] PK	Intralink	GG [K] NSTWSGESK	VTLDWA [K] PK	3	7	477	646	sp|P19338|NCL	sp|P19338|NCL	NCL	NCL		4	1
[K] EAESSPFVER <=> [K] TFEINPR	Intralink	[K] EAESSPFVER	[K] TFEINPR	1	1	547	683	sp|P14625|HSP90B1	sp|P14625|HSP90B1	HSP90B1	HSP90B1		1	1
QVEDE [K] NSFR <=> LSLST [K] LK	Intralink	QVEDE [K] NSFR	LSLST [K] LK	6	6	1338	1330	sp|P35579|MYH9	sp|P35579|MYH9	MYH9	MYH9		3	1
E [K] MQAVQEATR <=> WQL [K] ANEALR	Intralink	E [K] MQAVQEATR	WQL [K] ANEALR	2	4	2452	1774	sp|Q15149|PLEC	sp|Q15149|PLEC	PLEC	PLEC		5	1
SLAQAEAE [K] QK <=> [K] ESYSALMR	Intralink	SLAQAEAE [K] QK	[K] ESYSALMR	9	1	1801	792	sp|Q15149|PLEC	sp|Q15149|PLEC	PLEC	PLEC		6	1
L [K] ESAEFQTQLEK <=> [K] NIEVR	Intralink	L [K] ESAEFQTQLEK	[K] NIEVR	2	1	995	988	sp|P12270|TPR	sp|P12270|TPR	TPR	TPR		2	1
GANE [K] LAVAEVR <=> AENL [K] K	Intralink	GANE [K] LAVAEVR	AENL [K] K	5	5	773	785	sp|P12270|TPR	sp|P12270|TPR	TPR	TPR		1	1
LLAAG [K] VPQR <=> LLNSS [K] AR	Intralink	LLAAG [K] VPQR	LLNSS [K] AR	6	6	567	746	sp|Q15149|PLEC	sp|Q15149|PLEC	PLEC	PLEC		3	1
M [K] QDAQVVLYR <=> [K] GVAEQK	Intralink	M [K] QDAQVVLYR	[K] GVAEQK	2	1	2764	2746	sp|P78527|PRKDC	sp|P78527|PRKDC	PRKDC	PRKDC		2	1
LP [K] SVQNK <=> TELN [K] LPK	Intralink	LP [K] SVQNK	TELN [K] LPK	3	5	19	16	sp|P12270|TPR	sp|P12270|TPR	TPR	TPR		2	1
Y [K] TQYEELK <=> TITQV [K] K	Intralink	Y [K] TQYEELK	TITQV [K] K	2	6	1442	1435	sp|P12270|TPR	sp|P12270|TPR	TPR	TPR		2	1
L [K] AEATEAAR <=> [K] FAEQTLR	Intralink	L [K] AEATEAAR	[K] FAEQTLR	2	1	2350	2309	sp|Q15149|PLEC	sp|Q15149|PLEC	PLEC	PLEC		1	1
LLAAG [K] VPQR <=> [K] FAEQTLR	Intralink	LLAAG [K] VPQR	[K] FAEQTLR	6	1	567	2309	sp|Q15149|PLEC	sp|Q15149|PLEC	PLEC	PLEC		2	1
S [K] EQAELEAAR <=> G [K] AEEQAVR	Intralink	S [K] EQAELEAAR	G [K] AEEQAVR	2	2	2099	1815	sp|Q15149|PLEC	sp|Q15149|PLEC	PLEC	PLEC		1	1
LSLST [K] LK <=> Q [K] LSLSTK	Intralink	LSLST [K] LK	Q [K] LSLSTK	6	2	1330	1324	sp|P35579|MYH9	sp|P35579|MYH9	MYH9	MYH9		2	1
QELEAELA [K] VR <=> ALAEEA [K] R	Intralink	QELEAELA [K] VR	ALAEEA [K] R	9	7	1896	1951	sp|Q15149|PLEC	sp|Q15149|PLEC	PLEC	PLEC		1	1
LLAAG [K] VPQR <=> SAEAELQ [S] KR	Intralink	LLAAG [K] VPQR	SAEAELQ [S] KR	6	8	567	1717	sp|Q15149|PLEC	sp|Q15149|PLEC	PLEC	PLEC		4	1
ESNTT [K] GELQLK <=> LNE [K] LK	Intralink	ESNTT [K] GELQLK	LNE [K] LK	6	4	159	151	sp|P12270|TPR	sp|P12270|TPR	TPR	TPR		5	1
S [K] EQAELEAAR <=> [K] AALEEVER	Intralink	S [K] EQAELEAAR	[K] AALEEVER	2	1	2099	2142	sp|Q15149|PLEC	sp|Q15149|PLEC	PLEC	PLEC		6	1
TEAEIAL [K] EK <=> ALAEEA [K] R	Intralink	TEAEIAL [K] EK	ALAEEA [K] R	8	7	1994	1951	sp|Q15149|PLEC	sp|Q15149|PLEC	PLEC	PLEC		7	1
ELAEQELE [K] QR <=> [K] ASDSELER	Intralink	ELAEQELE [K] QR	[K] ASDSELER	9	1	1833	2037	sp|Q15149|PLEC	sp|Q15149|PLEC	PLEC	PLEC		1	1
S [K] EQAELEAAR <=> S [K] EQAELEAAR	Homomeric-inter	S [K] EQAELEAAR	S [K] EQAELEAAR	2	2	2099	2099	sp|Q15149|PLEC	sp|Q15149|PLEC	PLEC	PLEC		2	1
[K] QEELQQLEQQR <=> SAEAELQ [S] KR	Intralink	[K] QEELQQLEQQR	SAEAELQ [S] KR	1	8	2706	1717	sp|Q15149|PLEC	sp|Q15149|PLEC	PLEC	PLEC		4	1
VQ [K] SLAAEEEAAR <=> ALAEEA [K] R	Intralink	VQ [K] SLAAEEEAAR	ALAEEA [K] R	3	7	2129	1951	sp|Q15149|PLEC	sp|Q15149|PLEC	PLEC	PLEC		2	1
TFEE [K] QGTEIDGR <=> GG [K] NSTWSGESK	Intralink	TFEE [K] QGTEIDGR	GG [K] NSTWSGESK	5	3	449	477	sp|P19338|NCL	sp|P19338|NCL	NCL	NCL		1	1
LLAAG [K] VPQR <=> G [K] AEEQAVR	Intralink	LLAAG [K] VPQR	G [K] AEEQAVR	6	2	567	1815	sp|Q15149|PLEC	sp|Q15149|PLEC	PLEC	PLEC		1	1
ELAEQELE [K] QR <=> G [K] AEEQAVR	Intralink	ELAEQELE [K] QR	G [K] AEEQAVR	9	2	1833	1815	sp|Q15149|PLEC	sp|Q15149|PLEC	PLEC	PLEC		2	1
LGSPSG [K] TGTCR <=> GPQVAL [K] GSR	Intralink	LGSPSG [K] TGTCR	GPQVAL [K] GSR	7	7	563	537	sp|Q09666|AHNAK	sp|Q09666|AHNAK	AHNAK	AHNAK		6	1
VQ [K] SLAAEEEAAR <=> G [K] AEEQAVR	Intralink	VQ [K] SLAAEEEAAR	G [K] AEEQAVR	3	2	2129	1815	sp|Q15149|PLEC	sp|Q15149|PLEC	PLEC	PLEC		2	1
LLAAG [K] VPQR <=> AEEAEAQ [K] R	Intralink	LLAAG [K] VPQR	AEEAEAQ [K] R	6	8	567	1626	sp|Q15149|PLEC	sp|Q15149|PLEC	PLEC	PLEC		1	1
QSSEAEIQA [K] AR <=> QSSEAEIQA [K] AR	Homomeric-inter	QSSEAEIQA [K] AR	QSSEAEIQA [K] AR	10	10	1573	1573	sp|Q15149|PLEC	sp|Q15149|PLEC	PLEC	PLEC		3	1
ASFAE [K] TAQLER <=> LLAAG [K] VPQR	Intralink	ASFAE [K] TAQLER	LLAAG [K] VPQR	6	6	1725	567	sp|Q15149|PLEC	sp|Q15149|PLEC	PLEC	PLEC		4	1
I [K] ELQNAGDR <=> LLAAG [K] VPQR	Intralink	I [K] ELQNAGDR	LLAAG [K] VPQR	2	6	810	567	sp|Q15149|PLEC	sp|Q15149|PLEC	PLEC	PLEC		2	1
S [K] EQAELEAAR <=> LLAAG [K] VPQR	Intralink	S [K] EQAELEAAR	LLAAG [K] VPQR	2	6	2099	567	sp|Q15149|PLEC	sp|Q15149|PLEC	PLEC	PLEC		3	1
EVEA [K] APILK <=> APIL [K] R	Intralink	EVEA [K] APILK	APIL [K] R	5	5	433	438	sp|P12270|TPR	sp|P12270|TPR	TPR	TPR		2	1
DVGAYS [K] YLTCPK <=> TAQ [K] LR	Intralink	DVGAYS [K] YLTCPK	TAQ [K] LR	7	4	4570	4561	sp|Q15149|PLEC	sp|Q15149|PLEC	PLEC	PLEC		2	1
IIDIQE [K] VK <=> TITQV [K] K	Intralink	IIDIQE [K] VK	TITQV [K] K	7	6	1427	1435	sp|P12270|TPR	sp|P12270|TPR	TPR	TPR		6	1
TELN [K] LPK <=> TELN [K] LPK	Homomeric-inter	TELN [K] LPK	TELN [K] LPK	5	5	16	16	sp|P12270|TPR	sp|P12270|TPR	TPR	TPR		1	1
ASFAE [K] TAQLER <=> S [K] EQAELEAAR	Intralink	ASFAE [K] TAQLER	S [K] EQAELEAAR	6	2	1725	2099	sp|Q15149|PLEC	sp|Q15149|PLEC	PLEC	PLEC		3	1
SISLYYTGE [K] GQNQDYR <=> GG [K] NSTWSGESK	Intralink	SISLYYTGE [K] GQNQDYR	GG [K] NSTWSGESK	10	3	467	477	sp|P19338|NCL	sp|P19338|NCL	NCL	NCL		5	1
QSSEAEIQA [K] AR <=> LLAAG [K] VPQR	Intralink	QSSEAEIQA [K] AR	LLAAG [K] VPQR	10	6	1573	567	sp|Q15149|PLEC	sp|Q15149|PLEC	PLEC	PLEC		2	1
MGQ [K] IAPYSVEIK <=> GVAEQ [K] R	Intralink	MGQ [K] IAPYSVEIK	GVAEQ [K] R	4	6	99	2752	sp|P78527|PRKDC	sp|P78527|PRKDC	PRKDC	PRKDC		1	1
KY [T] GEDFDEDLR <=> AINTAV [K] SGR	Intralink	KY [T] GEDFDEDLR	AINTAV [K] SGR	3	7	2968	4089	sp|Q14204|DYNC1H1	sp|Q14204|DYNC1H1	DYNC1H1	DYNC1H1		1	1
LLAAG [K] VPQR <=> [K] AALEEVER	Intralink	LLAAG [K] VPQR	[K] AALEEVER	6	1	567	2142	sp|Q15149|PLEC	sp|Q15149|PLEC	PLEC	PLEC		4	1
S [K] EQAELEAAR <=> Q [K] GLVEDTLR	Intralink	S [K] EQAELEAAR	Q [K] GLVEDTLR	2	2	2099	2047	sp|Q15149|PLEC	sp|Q15149|PLEC	PLEC	PLEC		2	1
[K] QEELQQLEQQR <=> [K] AALEEVER	Intralink	[K] QEELQQLEQQR	[K] AALEEVER	1	1	2706	2142	sp|Q15149|PLEC	sp|Q15149|PLEC	PLEC	PLEC		4	1
ESVNLG [K] SEGFK <=> AGD [K] TLTPR	Intralink	ESVNLG [K] SEGFK	AGD [K] TLTPR	7	4	379	388	sp|P46013|MKI67	sp|P46013|MKI67	MKI67	MKI67		4	1
GPQLDV [K] GPK <=> TP [K] VDLK	Intralink	GPQLDV [K] GPK	TP [K] VDLK	7	3	2589	3568	sp|Q8IVF2|AHNAK2	sp|Q8IVF2|AHNAK2	AHNAK2	AHNAK2		1	1
G [K] GGVTGSPEASISGSK <=> FNFS [K] PK	Intralink	G [K] GGVTGSPEASISGSK	FNFS [K] PK	2	5	5725	5721	sp|Q09666|AHNAK	sp|Q09666|AHNAK	AHNAK	AHNAK		1	1
ELAEQELE [K] QR <=> EAAAATQ [K] R	Intralink	ELAEQELE [K] QR	EAAAATQ [K] R	9	8	1833	1886	sp|Q15149|PLEC	sp|Q15149|PLEC	PLEC	PLEC		7	1
LLAAG [K] VPQR <=> EA [K] ELQQR	Intralink	LLAAG [K] VPQR	EA [K] ELQQR	6	3	567	1528	sp|Q15149|PLEC	sp|Q15149|PLEC	PLEC	PLEC		2	1
FA [K] QYINAIK <=> I [K] ELQNAGDR	Intralink	FA [K] QYINAIK	I [K] ELQNAGDR	3	2	1410	810	sp|Q15149|PLEC	sp|Q15149|PLEC	PLEC	PLEC		1	1
AENE [K] IQNEQLEK <=> AENE [K] IQNEQLEK	Homomeric-inter	AENE [K] IQNEQLEK	AENE [K] IQNEQLEK	5	5	691	691	sp|P12270|TPR	sp|P12270|TPR	TPR	TPR		3	1
K [T] GPAAAQVQVGK <=> AASAPA [K] ESPR	Intralink	K [T] GPAAAQVQVGK	AASAPA [K] ESPR	2	7	459	444	sp|Q13428|TCOF1	sp|Q13428|TCOF1	TCOF1	TCOF1		3	1
TGPAVA [K] AQAGK <=> [K] GAAPAPPGK	Intralink	TGPAVA [K] AQAGK	[K] GAAPAPPGK	7	1	400	384	sp|Q13428|TCOF1	sp|Q13428|TCOF1	TCOF1	TCOF1		2	1
TSALSDET [K] NNWEVSALSR <=> MGQ [K] IAPYSVEIK	Intralink	TSALSDET [K] NNWEVSALSR	MGQ [K] IAPYSVEIK	9	4	810	99	sp|P78527|PRKDC	sp|P78527|PRKDC	PRKDC	PRKDC		1	1
LK [S] MEAEMIQLQEELAAAER <=> EEILAQA [K] ENEK	Intralink	LK [S] MEAEMIQLQEELAAAER	EEILAQA [K] ENEK	3	8	1677	1669	sp|P35579|MYH9	sp|P35579|MYH9	MYH9	MYH9		1	1
EPIVGSTDYG [K] DEDSAEALLK <=> TASPW [K] SAR	Intralink	EPIVGSTDYG [K] DEDSAEALLK	TASPW [K] SAR	11	6	920	1193	sp|Q13813|SPTAN1	sp|Q13813|SPTAN1	SPTAN1	SPTAN1		2	1
LQAEEVAQQ [K] SLAQAEAEK <=> G [K] AEEQAVR	Intralink	LQAEEVAQQ [K] SLAQAEAEK	G [K] AEEQAVR	10	2	1792	1815	sp|Q15149|PLEC	sp|Q15149|PLEC	PLEC	PLEC		1	1
ETFE [K] TPVEVPVGGFK <=> TG [K] VTVEK	Intralink	ETFE [K] TPVEVPVGGFK	TG [K] VTVEK	5	3	3373	3415	sp|Q15149|PLEC	sp|Q15149|PLEC	PLEC	PLEC		2	1
LEGDI [K] APSLDIK <=> L [K] GDVDVSGPK	Intralink	LEGDI [K] APSLDIK	L [K] GDVDVSGPK	6	2	3323	3308	sp|Q09666|AHNAK	sp|Q09666|AHNAK	AHNAK	AHNAK		1	1
TATPEIVDN [K] DGTVTVR <=> GAGLS [K] AFVGQK	Intralink	TATPEIVDN [K] DGTVTVR	GAGLS [K] AFVGQK	10	6	1780	2524	sp|O75369|FLNB	sp|O75369|FLNB	FLNB	FLNB		1	1
VEGDL [K] GPEVDLK <=> I [K] GDVDVTGPK	Intralink	VEGDL [K] GPEVDLK	I [K] GDVDVTGPK	6	2	2865	2850	sp|Q09666|AHNAK	sp|Q09666|AHNAK	AHNAK	AHNAK		1	1
LQAEEVAQQ [K] SLAQAEAEK <=> ELAEQELE [K] QR	Intralink	LQAEEVAQQ [K] SLAQAEAEK	ELAEQELE [K] QR	10	9	1792	1833	sp|Q15149|PLEC	sp|Q15149|PLEC	PLEC	PLEC		1	1
LQAEEVAQQ [K] SLAQAEAEK <=> L [K] AEATEAAR	Intralink	LQAEEVAQQ [K] SLAQAEAEK	L [K] AEATEAAR	10	2	1792	2350	sp|Q15149|PLEC	sp|Q15149|PLEC	PLEC	PLEC		1	1
GTISAPG [K] VVTAAAQAK <=> TQA [K] ANPAAAR	Intralink	GTISAPG [K] VVTAAAQAK	TQA [K] ANPAAAR	8	4	811	791	sp|Q13428|TCOF1	sp|Q13428|TCOF1	TCOF1	TCOF1		1	1
DGVTVAK [S] IDLK <=> IS [K] GANPVEIR	Intralink	DGVTVAK [S] IDLK	IS [K] GANPVEIR	8	3	83	133	sp|P10809|HSPD1	sp|P10809|HSPD1	HSPD1	HSPD1		4	1
LQAEEVAQQ [K] SLAQAEAEK <=> V [K] AEAEAAR	Intralink	LQAEEVAQQ [K] SLAQAEAEK	V [K] AEAEAAR	10	2	1792	1659	sp|Q15149|PLEC	sp|Q15149|PLEC	PLEC	PLEC		2	1
AALAHSEEVTASQVAA [T] K <=> LLAAG [K] VPQR	Intralink	AALAHSEEVTASQVAA [T] K	LLAAG [K] VPQR	17	6	2760	567	sp|Q15149|PLEC	sp|Q15149|PLEC	PLEC	PLEC		1	1
V [K] IAGPGLGSGVR <=> VPV [K] DVVDPSK	Intralink	V [K] IAGPGLGSGVR	VPV [K] DVVDPSK	2	4	1425	1416	sp|O75369|FLNB	sp|O75369|FLNB	FLNB	FLNB		1	1
IAEQQ [K] AQAEVEGLGK <=> TL [K] PEEQR	Intralink	IAEQQ [K] AQAEVEGLGK	TL [K] PEEQR	6	3	1165	1055	sp|Q15149|PLEC	sp|Q15149|PLEC	PLEC	PLEC		1	1
EEAAVDAQQQ [K] R <=> LAEVEAALE [K] QR	Intralink	EEAAVDAQQQ [K] R	LAEVEAALE [K] QR	11	10	1552	1508	sp|Q15149|PLEC	sp|Q15149|PLEC	PLEC	PLEC		1	1
LK [S] EDGVEGDLGETQSR <=> EGQTP [K] AGLR	Intralink	LK [S] EDGVEGDLGETQSR	EGQTP [K] AGLR	3	6	135	326	sp|Q09666|AHNAK	sp|Q09666|AHNAK	AHNAK	AHNAK		1	1
APSA [K] GTISAPGK <=> VVTAAAQA [K] QR	Intralink	APSA [K] GTISAPGK	VVTAAAQA [K] QR	5	9	803	820	sp|Q13428|TCOF1	sp|Q13428|TCOF1	TCOF1	TCOF1		1	1
EQT [K] QVEELSK <=> [K] LADSDQASK	Intralink	EQT [K] QVEELSK	[K] LADSDQASK	4	1	1549	1557	sp|Q14980|NUMA1	sp|Q14980|NUMA1	NUMA1	NUMA1		3	1
L [K] AVQAQGGESQQEAQR <=> [K] LADSDQASK	Intralink	L [K] AVQAQGGESQQEAQR	[K] LADSDQASK	2	1	1573	1557	sp|Q14980|NUMA1	sp|Q14980|NUMA1	NUMA1	NUMA1		1	1
AALAHSEEVTASQVAA [T] K <=> ASFAEK [T] AQLER	Intralink	AALAHSEEVTASQVAA [T] K	ASFAEK [T] AQLER	17	7	2760	1726	sp|Q15149|PLEC	sp|Q15149|PLEC	PLEC	PLEC		1	1
EEAAVDAQQQ [K] R <=> EEAAVDAQQQ [K] R	Homomeric-inter	EEAAVDAQQQ [K] R	EEAAVDAQQQ [K] R	11	11	1552	1552	sp|Q15149|PLEC	sp|Q15149|PLEC	PLEC	PLEC		2	1
EGLTSIEEVT [K] NLQK <=> GL [K] LTVEEAVR	Intralink	EGLTSIEEVT [K] NLQK	GL [K] LTVEEAVR	11	3	4060	4121	sp|Q15149|PLEC	sp|Q15149|PLEC	PLEC	PLEC		1	1
IIITVVEEQEQ [K] GR <=> ATVSAPFG [K] FQGK	Intralink	IIITVVEEQEQ [K] GR	ATVSAPFG [K] FQGK	12	9	3106	3053	sp|Q15149|PLEC	sp|Q15149|PLEC	PLEC	PLEC		1	1
LADDLSTLQE [K] MAATSK <=> ELV [K] EPAR	Intralink	LADDLSTLQE [K] MAATSK	ELV [K] EPAR	11	4	908	939	sp|Q14980|NUMA1	sp|Q14980|NUMA1	NUMA1	NUMA1		1	1
TEPTGP [K] LEALR <=> TEPTGP [K] LEALR	Homomeric-inter	TEPTGP [K] LEALR	TEPTGP [K] LEALR	7	7	1121	1121	sp|Q14980|NUMA1	sp|Q14980|NUMA1	NUMA1	NUMA1		4	1
GLSEDTTEETL [K] ESFDGSVR <=> LVS [K] DGK	Intralink	GLSEDTTEETL [K] ESFDGSVR	LVS [K] DGK	12	4	589	424	sp|P19338|NCL	sp|P19338|NCL	NCL	NCL		1	1
EVEA [K] APILK <=> EVEA [K] APILK	Homomeric-inter	EVEA [K] APILK	EVEA [K] APILK	5	5	433	433	sp|P12270|TPR	sp|P12270|TPR	TPR	TPR		1	1
LTVQT [K] FMELLEPLNER <=> STDEVD [S] KR	Intralink	LTVQT [K] FMELLEPLNER	STDEVD [S] KR	6	7	1466	1458	sp|Q01082|SPTBN1	sp|Q01082|SPTBN1	SPTBN1	SPTBN1		3	1
ELV [K] EPAR <=> ELV [K] EPAR	Homomeric-inter	ELV [K] EPAR	ELV [K] EPAR	4	4	939	939	sp|Q14980|NUMA1	sp|Q14980|NUMA1	NUMA1	NUMA1		1	1
TSDTETEPS [K] TVSTANR <=> NIQ [K] LPVESK	Intralink	TSDTETEPS [K] TVSTANR	NIQ [K] LPVESK	10	4	867	886	sp|P46013|MKI67	sp|P46013|MKI67	MKI67	MKI67		2	1
TLLQGSGCLAGIYLEDT [K] EK <=> LLPL [K] GAEK	Intralink	TLLQGSGCLAGIYLEDT [K] EK	LLPL [K] GAEK	18	5	3503	3681	sp|Q15149|PLEC	sp|Q15149|PLEC	PLEC	PLEC		2	1
LEAELAAHEPAIQGVLDTG [K] K <=> EL [K] QLAAAR	Intralink	LEAELAAHEPAIQGVLDTG [K] K	EL [K] QLAAAR	20	3	1828	1856	sp|Q13813|SPTAN1	sp|Q13813|SPTAN1	SPTAN1	SPTAN1		2	1
WQL [K] ANEALR <=> ALAE [K] MLK	Intralink	WQL [K] ANEALR	ALAE [K] MLK	4	5	1774	2447	sp|Q15149|PLEC	sp|Q15149|PLEC	PLEC	PLEC		1	1
NLDVQLLD [T] KR <=> [K] NIEVR	Intralink	NLDVQLLD [T] KR	[K] NIEVR	9	1	876	988	sp|P12270|TPR	sp|P12270|TPR	TPR	TPR		2	1
MGIVGPEF [K] DK <=> TAQ [K] LR	Intralink	MGIVGPEF [K] DK	TAQ [K] LR	9	4	4138	4561	sp|Q15149|PLEC	sp|Q15149|PLEC	PLEC	PLEC		1	1
SAEAELQ [S] KR <=> [K] FAEQTLR	Intralink	SAEAELQ [S] KR	[K] FAEQTLR	8	1	1717	2309	sp|Q15149|PLEC	sp|Q15149|PLEC	PLEC	PLEC		1	1
GPQVAL [K] GSR <=> L [K] GDIK	Intralink	GPQVAL [K] GSR	L [K] GDIK	7	2	537	515	sp|Q09666|AHNAK	sp|Q09666|AHNAK	AHNAK	AHNAK		1	1
GIASTSDPPTANI [K] PTPVVSTPSK <=> ITAL [K] SQYEGR	Intralink	GIASTSDPPTANI [K] PTPVVSTPSK	ITAL [K] SQYEGR	14	5	1670	1603	sp|P12270|TPR	sp|P12270|TPR	TPR	TPR		2	1
IAVEAQN [K] YER <=> AENL [K] K	Intralink	IAVEAQN [K] YER	AENL [K] K	8	5	1081	785	sp|P12270|TPR	sp|P12270|TPR	TPR	TPR		1	1
A [K] QTLENER <=> V [K] ANLEK	Intralink	A [K] QTLENER	V [K] ANLEK	2	2	1219	1212	sp|P35579|MYH9	sp|P35579|MYH9	MYH9	MYH9		1	1
[K] ASDSELER <=> [K] ASDSELER	Homomeric-inter	[K] ASDSELER	[K] ASDSELER	1	1	2037	2037	sp|Q15149|PLEC	sp|Q15149|PLEC	PLEC	PLEC		2	1
S [K] EQAELEAAR <=> E [K] EAENER	Intralink	S [K] EQAELEAAR	E [K] EAENER	2	2	2099	1996	sp|Q15149|PLEC	sp|Q15149|PLEC	PLEC	PLEC		1	1
G [K] AEEQAVR <=> [K] ASDSELER	Intralink	G [K] AEEQAVR	[K] ASDSELER	2	1	1815	2037	sp|Q15149|PLEC	sp|Q15149|PLEC	PLEC	PLEC		1	1
[K] ASDSELER <=> V [K] AEAEAAR	Intralink	[K] ASDSELER	V [K] AEAEAAR	1	2	2037	1659	sp|Q15149|PLEC	sp|Q15149|PLEC	PLEC	PLEC		1	1
TPVEVPVGGF [K] GR <=> [K] GLIPR	Intralink	TPVEVPVGGF [K] GR	[K] GLIPR	11	1	3384	3259	sp|Q15149|PLEC	sp|Q15149|PLEC	PLEC	PLEC		1	1
E [K] QLAAENR <=> E [K] QLAAENR	Homomeric-inter	E [K] QLAAENR	E [K] QLAAENR	2	2	860	860	sp|P35579|MYH9	sp|P35579|MYH9	MYH9	MYH9		2	1
TSDTETEPS [K] TVSTANR <=> NTY [K] MTSLETK	Intralink	TSDTETEPS [K] TVSTANR	NTY [K] MTSLETK	10	4	867	850	sp|P46013|MKI67	sp|P46013|MKI67	MKI67	MKI67		1	1
VEGTEPTTAFNLFVGNLNFN [K] SAPELK <=> Q [K] AAPEAK	Intralink	VEGTEPTTAFNLFVGNLNFN [K] SAPELK	Q [K] AAPEAK	21	2	318	288	sp|P19338|NCL	sp|P19338|NCL	NCL	NCL		1	1
[K] GAILSEEELAAMSPTAAAVAK <=> ELENANDLLSA [T] KR	Intralink	[K] GAILSEEELAAMSPTAAAVAK	ELENANDLLSA [T] KR	1	12	366	363	sp|P12270|TPR	sp|P12270|TPR	TPR	TPR		1	1
QLLLESQSQLDAA [K] SEAQK <=> SEAQ [K] QSDELALVR	Intralink	QLLLESQSQLDAA [K] SEAQK	SEAQ [K] QSDELALVR	14	5	1241	1246	sp|Q9P2E9|RRBP1	sp|Q9P2E9|RRBP1	RRBP1	RRBP1		1	1
TEMEDLMSS [K] DDVGK <=> TEMEDLMSS [K] DDVGK	Homomeric-inter	TEMEDLMSS [K] DDVGK	TEMEDLMSS [K] DDVGK	10	10	1513	1513	sp|P35579|MYH9	sp|P35579|MYH9	MYH9	MYH9		1	1
ASQPDLVDTP [T] SSKPQPK <=> [K] ADTEEEFLAFR	Intralink	ASQPDLVDTP [T] SSKPQPK	[K] ADTEEEFLAFR	11	1	1749	1761	sp|P46013|MKI67	sp|P46013|MKI67	MKI67	MKI67		1	1
SLGNILQA [K] PTSSPAK <=> GPPQ [K] AGPVAVQVK	Intralink	SLGNILQA [K] PTSSPAK	GPPQ [K] AGPVAVQVK	9	5	579	591	sp|Q13428|TCOF1	sp|Q13428|TCOF1	TCOF1	TCOF1		1	1
VLAQ [K] ASEAQPPVAR <=> [K] NPASLPLTQAALK	Intralink	VLAQ [K] ASEAQPPVAR	[K] NPASLPLTQAALK	5	1	1083	1065	sp|Q13428|TCOF1	sp|Q13428|TCOF1	TCOF1	TCOF1		1	1
AASVPV [K] GSLGQGTAPVLPGK <=> SVG [K] GLQVK	Intralink	AASVPV [K] GSLGQGTAPVLPGK	SVG [K] GLQVK	7	4	732	720	sp|Q13428|TCOF1	sp|Q13428|TCOF1	TCOF1	TCOF1		2	1
ISMQDVDLSLGSP [K] LK <=> GDI [K] VSAPGVQGDVK	Intralink	ISMQDVDLSLGSP [K] LK	GDI [K] VSAPGVQGDVK	14	4	513	519	sp|Q09666|AHNAK	sp|Q09666|AHNAK	AHNAK	AHNAK		1	1
TGLAVTVGQA [K] SVGK <=> GLQV [K] AASVPVK	Intralink	TGLAVTVGQA [K] SVGK	GLQV [K] AASVPVK	11	5	716	725	sp|Q13428|TCOF1	sp|Q13428|TCOF1	TCOF1	TCOF1		1	1
EAFLNTED [K] GDSLDSVEALIK <=> S [K] LGESQTLQQFSR	Intralink	EAFLNTED [K] GDSLDSVEALIK	S [K] LGESQTLQQFSR	9	2	1473	1546	sp|Q13813|SPTAN1	sp|Q13813|SPTAN1	SPTAN1	SPTAN1		1	1
LALLNE [K] QAASPLEPK <=> LALLNE [K] QAASPLEPK	Homomeric-inter	LALLNE [K] QAASPLEPK	LALLNE [K] QAASPLEPK	7	7	267	267	sp|Q14980|NUMA1	sp|Q14980|NUMA1	NUMA1	NUMA1		2	1
VLQSFTVDS [S] KAGLAPLEVR <=> VPV [K] DVVDPSK	Intralink	VLQSFTVDS [S] KAGLAPLEVR	VPV [K] DVVDPSK	10	4	1448	1416	sp|O75369|FLNB	sp|O75369|FLNB	FLNB	FLNB		1	1
LSAEAE [K] VLALPEPSPAAPTLR <=> AQAEVEGLG [K] GVAR	Intralink	LSAEAE [K] VLALPEPSPAAPTLR	AQAEVEGLG [K] GVAR	7	10	1186	1175	sp|Q15149|PLEC	sp|Q15149|PLEC	PLEC	PLEC		2	1
VLQSFTVDSS [K] AGLAPLEVR <=> DVVDPS [K] VK	Intralink	VLQSFTVDSS [K] AGLAPLEVR	DVVDPS [K] VK	11	7	1449	1423	sp|O75369|FLNB	sp|O75369|FLNB	FLNB	FLNB		2	1
VNVEAPDVNLEGLGG [K] LK <=> GPDV [K] LPDMSVK	Intralink	VNVEAPDVNLEGLGG [K] LK	GPDV [K] LPDMSVK	16	5	679	686	sp|Q09666|AHNAK	sp|Q09666|AHNAK	AHNAK	AHNAK		1	1
L [K] SEDGVEGDLGETQSR <=> EGA [K] DIDISSPEFK	Intralink	L [K] SEDGVEGDLGETQSR	EGA [K] DIDISSPEFK	2	4	134	171	sp|Q09666|AHNAK	sp|Q09666|AHNAK	AHNAK	AHNAK		1	1
V [K] MDCQETPEGYK <=> GAGLS [K] AFVGQK	Intralink	V [K] MDCQETPEGYK	GAGLS [K] AFVGQK	2	6	2428	2524	sp|O75369|FLNB	sp|O75369|FLNB	FLNB	FLNB		1	1
[K] AALEEVER <=> V [K] AEAEAAR	Intralink	[K] AALEEVER	V [K] AEAEAAR	1	2	2142	1659	sp|Q15149|PLEC	sp|Q15149|PLEC	PLEC	PLEC		1	1
NTY [K] MTSLETK <=> ENGNVA [K] TPR	Intralink	NTY [K] MTSLETK	ENGNVA [K] TPR	4	7	850	843	sp|P46013|MKI67	sp|P46013|MKI67	MKI67	MKI67		1	1
MPSG [K] VAQPTITDNK <=> VVA [K] GLGLSK	Intralink	MPSG [K] VAQPTITDNK	VVA [K] GLGLSK	5	4	1814	2563	sp|P21333|FLNA	sp|P21333|FLNA	FLNA	FLNA		1	1
GATPG [K] ALVATPGK <=> AA [K] VVPVK	Intralink	GATPG [K] ALVATPGK	AA [K] VVPVK	6	3	116	223	sp|P19338|NCL	sp|P19338|NCL	NCL	NCL		1	1
LADDLSTLQE [K] MAATSK <=> MAATS [K] EVAR	Intralink	LADDLSTLQE [K] MAATSK	MAATS [K] EVAR	11	6	908	914	sp|Q14980|NUMA1	sp|Q14980|NUMA1	NUMA1	NUMA1		5	1
DISTNYYASQ [K] K <=> [K] EAESSPFVER	Intralink	DISTNYYASQ [K] K	[K] EAESSPFVER	11	1	682	547	sp|P14625|HSP90B1	sp|P14625|HSP90B1	HSP90B1	HSP90B1		2	1
V [K] MDCQECPEGYR <=> D [K] GEYTLVVK	Intralink	V [K] MDCQECPEGYR	D [K] GEYTLVVK	2	2	2473	2623	sp|P21333|FLNA	sp|P21333|FLNA	FLNA	FLNA		1	1
IS [K] MGVDEYSSAEK <=> NSSILTDSQTA [T] KR	Intralink	IS [K] MGVDEYSSAEK	NSSILTDSQTA [T] KR	3	12	482	751	sp|A0A2Z5U3X0|PB2	sp|A0A2Z5U3X0|PB2	PB2	PB2		1	1
MPSG [K] VAQPTITDNK <=> GLGLS [K] AYVGQK	Intralink	MPSG [K] VAQPTITDNK	GLGLS [K] AYVGQK	5	6	1814	2569	sp|P21333|FLNA	sp|P21333|FLNA	FLNA	FLNA		1	1
AA [K] EAMEDGEIDGNK <=> ATFI [K] VPQNQNGK	Intralink	AA [K] EAMEDGEIDGNK	ATFI [K] VPQNQNGK	3	5	627	513	sp|P19338|NCL	sp|P19338|NCL	NCL	NCL		2	1
TEMEDLMS [S] KDDVGK <=> [K] LEMDLK	Intralink	TEMEDLMS [S] KDDVGK	[K] LEMDLK	9	1	1512	1614	sp|P35579|MYH9	sp|P35579|MYH9	MYH9	MYH9		1	1
GATPG [K] ALVATPGK <=> [K] AAVTPGK	Intralink	GATPG [K] ALVATPGK	[K] AAVTPGK	6	1	116	80	sp|P19338|NCL	sp|P19338|NCL	NCL	NCL		1	1
TSQVGAASAPA [K] ESPR <=> ALLQA [K] ASGK	Intralink	TSQVGAASAPA [K] ESPR	ALLQA [K] ASGK	12	6	379	363	sp|Q13428|TCOF1	sp|Q13428|TCOF1	TCOF1	TCOF1		2	1
TVTPA [K] AVTTPGK <=> [K] GAAIPAK	Intralink	TVTPA [K] AVTTPGK	[K] GAAIPAK	6	1	102	125	sp|P19338|NCL	sp|P19338|NCL	NCL	NCL		1	1
EGSGSSGTGEQ [K] EDQK <=> MEEF [K] DQLPADECNK	Intralink	EGSGSSGTGEQ [K] EDQK	MEEF [K] DQLPADECNK	12	5	671	600	sp|P38646|HSPA9	sp|P38646|HSPA9	HSPA9	HSPA9		1	1
QITPQQQE [K] SPVNTK <=> DS [K] PPGNLK	Intralink	QITPQQQE [K] SPVNTK	DS [K] PPGNLK	9	3	1051	3675	sp|P78527|PRKDC	sp|P78527|PRKDC	PRKDC	PRKDC		2	1
LATNTSAPDL [K] NVR <=> ASPS [K] PASAPASR	Intralink	LATNTSAPDL [K] NVR	ASPS [K] PASAPASR	11	5	933	790	sp|P27816|MAP4	sp|P27816|MAP4	MAP4	MAP4		1	1
GATPG [K] ALVATPGK <=> [K] AAATPAK	Intralink	GATPG [K] ALVATPGK	[K] AAATPAK	6	1	116	88	sp|P19338|NCL	sp|P19338|NCL	NCL	NCL		1	1
ISMSEVDLNVAAP [K] VK <=> LGSPSG [K] TGTCR	Intralink	ISMSEVDLNVAAP [K] VK	LGSPSG [K] TGTCR	14	7	582	563	sp|Q09666|AHNAK	sp|Q09666|AHNAK	AHNAK	AHNAK		1	1
AQAYQTG [K] DISTNYYASQK <=> SE [K] FAFQAEVNR	Intralink	AQAYQTG [K] DISTNYYASQK	SE [K] FAFQAEVNR	8	3	671	75	sp|P14625|HSP90B1	sp|P14625|HSP90B1	HSP90B1	HSP90B1		1	1
LQTASDESY [K] DPTNIQSK <=> SAE [K] SQK	Intralink	LQTASDESY [K] DPTNIQSK	SAE [K] SQK	10	4	1580	1650	sp|Q13813|SPTAN1	sp|Q13813|SPTAN1	SPTAN1	SPTAN1		2	1
AALAPA [K] ESPR <=> [K] GAAPTPPGK	Intralink	AALAPA [K] ESPR	[K] GAAPTPPGK	7	1	904	909	sp|Q13428|TCOF1	sp|Q13428|TCOF1	TCOF1	TCOF1		1	1
TVTPA [K] AVTTPGK <=> AAATSA [K] K	Intralink	TVTPA [K] AVTTPGK	AAATSA [K] K	6	7	102	62	sp|P19338|NCL	sp|P19338|NCL	NCL	NCL		3	1
TVTPA [K] AVTTPGK <=> [K] AAATSAK	Intralink	TVTPA [K] AVTTPGK	[K] AAATSAK	6	1	102	55	sp|P19338|NCL	sp|P19338|NCL	NCL	NCL		2	1
LQEMEGTV [K] SK <=> LQEMEGTV [K] SK	Homomeric-inter	LQEMEGTV [K] SK	LQEMEGTV [K] SK	9	9	1802	1802	sp|P35579|MYH9	sp|P35579|MYH9	MYH9	MYH9		1	1
ALELTGL [K] VFGNEIK <=> SQP [S] KTLFVK	Intralink	ALELTGL [K] VFGNEIK	SQP [S] KTLFVK	8	4	370	571	sp|P19338|NCL	sp|P19338|NCL	NCL	NCL		1	1
GYISPYFINTS [K] GQK <=> VGGTSDVEVNE [K] K	Intralink	GYISPYFINTS [K] GQK	VGGTSDVEVNE [K] K	12	12	233	417	sp|P10809|HSPD1	sp|P10809|HSPD1	HSPD1	HSPD1		2	1
EPIVGSTDYG [K] DEDSAEALLK <=> [K] FMLFR	Intralink	EPIVGSTDYG [K] DEDSAEALLK	[K] FMLFR	11	1	920	1093	sp|Q13813|SPTAN1	sp|Q13813|SPTAN1	SPTAN1	SPTAN1		1	1
GFGFVDFNSEEDA [K] AAK <=> NLPY [K] VTQDELK	Intralink	GFGFVDFNSEEDA [K] AAK	NLPY [K] VTQDELK	14	5	624	403	sp|P19338|NCL	sp|P19338|NCL	NCL	NCL		2	1
SAPEL [K] TGISDVFAK <=> SQP [S] KTLFVK	Intralink	SAPEL [K] TGISDVFAK	SQP [S] KTLFVK	6	4	324	571	sp|P19338|NCL	sp|P19338|NCL	NCL	NCL		1	1
TSAPITCELLN [K] QVK <=> IQ [K] ALGEYLER	Intralink	TSAPITCELLN [K] QVK	IQ [K] ALGEYLER	12	3	2004	1613	sp|Q14204|DYNC1H1	sp|Q14204|DYNC1H1	DYNC1H1	DYNC1H1		3	1
AP [K] ISMPDLDLNLK <=> F [K] MPDMNIK	Intralink	AP [K] ISMPDLDLNLK	F [K] MPDMNIK	3	2	3218	3532	sp|Q09666|AHNAK	sp|Q09666|AHNAK	AHNAK	AHNAK		1	1
SPQISMSDIDLNL [K] GPK <=> GP [K] VDVK	Intralink	SPQISMSDIDLNL [K] GPK	GP [K] VDVK	14	3	4529	4552	sp|Q09666|AHNAK	sp|Q09666|AHNAK	AHNAK	AHNAK		1	1
AA [K] GGELVYTDSEAR <=> ITVE [K] IIK	Intralink	AA [K] GGELVYTDSEAR	ITVE [K] IIK	3	5	3027	3091	sp|Q15149|PLEC	sp|Q15149|PLEC	PLEC	PLEC		3	1
SAPEL [K] TGISDVFAK <=> TLLA [K] NLPYK	Intralink	SAPEL [K] TGISDVFAK	TLLA [K] NLPYK	6	5	324	398	sp|P19338|NCL	sp|P19338|NCL	NCL	NCL		1	1
GAAIPA [K] GAK <=> VAVATPA [K] K	Intralink	GAAIPA [K] GAK	VAVATPA [K] K	7	8	132	79	sp|P19338|NCL	sp|P19338|NCL	NCL	NCL		1	1
TVTPA [K] AVTTPGK <=> [K] AAVTPGK	Intralink	TVTPA [K] AVTTPGK	[K] AAVTPGK	6	1	102	80	sp|P19338|NCL	sp|P19338|NCL	NCL	NCL		1	1
TVTPA [K] AVTTPGK <=> [K] MAPPPK	Intralink	TVTPA [K] AVTTPGK	[K] MAPPPK	6	1	102	16	sp|P19338|NCL	sp|P19338|NCL	NCL	NCL		1	1
LASTNSSVLGADLPS [S] MKEK <=> A [K] AETEK	Intralink	LASTNSSVLGADLPS [S] MKEK	A [K] AETEK	16	2	120	126	sp|Q13428|TCOF1	sp|Q13428|TCOF1	TCOF1	TCOF1		2	1
L [K] AVQAQGGESQQEAQR <=> LADSDQA [S] KVQQQK	Intralink	L [K] AVQAQGGESQQEAQR	LADSDQA [S] KVQQQK	2	8	1573	1565	sp|Q14980|NUMA1	sp|Q14980|NUMA1	NUMA1	NUMA1		7	1
YLEEHPSAGKDP [K] K <=> [T] GGPIYR	Intralink	YLEEHPSAGKDP [K] K	[T] GGPIYR	13	1	90	92	sp|A0A2Z5UJ33|NP	sp|A0A2Z5UJ33|NP	NP	NP		1	1
VRVHGPGIQSGT [T] NKPNK <=> VPVHDVTDAS [K] VK	Intralink	VRVHGPGIQSGT [T] NKPNK	VPVHDVTDAS [K] VK	13	11	1370	1450	sp|P21333|FLNA	sp|P21333|FLNA	FLNA	FLNA		6	1
N [K] YLEEHPSAGKDPK <=> N [K] YLEEHPSAGK	Homomeric-inter	N [K] YLEEHPSAGKDPK	N [K] YLEEHPSAGK	2	2	77	77	sp|A0A2Z5UJ33|NP	sp|A0A2Z5UJ33|NP	NP	NP		5	1
RN [K] YLEEHPSAGK <=> G [K] FQTAAQR	Intralink	RN [K] YLEEHPSAGK	G [K] FQTAAQR	3	2	77	229	sp|A0A2Z5UJ33|NP	sp|A0A2Z5UJ33|NP	NP	NP		3	1
AQAYQTG [K] DISTNYYASQK <=> MM [K] LIINSLYK	Intralink	AQAYQTG [K] DISTNYYASQK	MM [K] LIINSLYK	8	3	671	87	sp|P14625|HSP90B1	sp|P14625|HSP90B1	HSP90B1	HSP90B1		3	1
RN [K] YLEEHPSAGK <=> [K] TGGPIYR	Intralink	RN [K] YLEEHPSAGK	[K] TGGPIYR	3	1	77	91	sp|A0A2Z5UJ33|NP	sp|A0A2Z5UJ33|NP	NP	NP		5	1
QD [K] IYFMAGSSRK <=> RFQNVA [K] EGVK	Intralink	QD [K] IYFMAGSSRK	RFQNVA [K] EGVK	3	7	537	593	sp|P14625|HSP90B1	sp|P14625|HSP90B1	HSP90B1	HSP90B1		1	1
DKIE [K] AVVSQR <=> RFQNVA [K] EGVK	Intralink	DKIE [K] AVVSQR	RFQNVA [K] EGVK	5	7	633	593	sp|P14625|HSP90B1	sp|P14625|HSP90B1	HSP90B1	HSP90B1		2	1
QRQLAEAHAQA [K] AQAER <=> EA [K] ELQQR	Intralink	QRQLAEAHAQA [K] AQAER	EA [K] ELQQR	12	3	1520	1528	sp|Q15149|PLEC	sp|Q15149|PLEC	PLEC	PLEC		2	1
S [K] REQEVNILK <=> REQEVNIL [K] K	Intralink	S [K] REQEVNILK	REQEVNIL [K] K	2	9	1164	1173	sp|P35579|MYH9	sp|P35579|MYH9	MYH9	MYH9		4	1
DLQGRDEQSEE [K] K <=> VRE [K] QLAAENR	Intralink	DLQGRDEQSEE [K] K	VRE [K] QLAAENR	12	4	1583	860	sp|P35579|MYH9	sp|P35579|MYH9	MYH9	MYH9		4	1
LQAAYAGD [K] ADDIQKR <=> FYHDA [K] EIFGR	Intralink	LQAAYAGD [K] ADDIQKR	FYHDA [K] EIFGR	9	6	1878	1815	sp|Q01082|SPTBN1	sp|Q01082|SPTBN1	SPTBN1	SPTBN1		3	1
YLEEHPSAGKDP [K] K <=> ELILYD [K] EEIRR	Intralink	YLEEHPSAGKDP [K] K	ELILYD [K] EEIRR	13	7	90	113	sp|A0A2Z5UJ33|NP	sp|A0A2Z5UJ33|NP	NP	NP		5	1
ETPT [K] TLEGDGDQER <=> E [K] EDTDVADGCR	Intralink	ETPT [K] TLEGDGDQER	E [K] EDTDVADGCR	5	2	231	216	sp|Q8IVF2|AHNAK2	sp|Q8IVF2|AHNAK2	AHNAK2	AHNAK2		1	1
TSQVGAASAPA [K] ESPR <=> [K] GAAPAPPGK	Intralink	TSQVGAASAPA [K] ESPR	[K] GAAPAPPGK	12	1	379	384	sp|Q13428|TCOF1	sp|Q13428|TCOF1	TCOF1	TCOF1		4	1
S [K] REQEVNILK <=> EQEVNIL [K] K	Intralink	S [K] REQEVNILK	EQEVNIL [K] K	2	8	1164	1173	sp|P35579|MYH9	sp|P35579|MYH9	MYH9	MYH9		2	1
TAGPIASAQ [K] QPAGK <=> [K] TEAAATTR	Intralink	TAGPIASAQ [K] QPAGK	[K] TEAAATTR	10	1	986	959	sp|P27816|MAP4	sp|P27816|MAP4	MAP4	MAP4		2	1
ASG [K] TSQVGAASAPAK <=> [K] GAAPAPPGK	Intralink	ASG [K] TSQVGAASAPAK	[K] GAAPAPPGK	4	1	367	384	sp|Q13428|TCOF1	sp|Q13428|TCOF1	TCOF1	TCOF1		1	1
V [K] AFGPGLQGGSAGSPAR <=> VSGLGE [K] VDVGK	Intralink	V [K] AFGPGLQGGSAGSPAR	VSGLGE [K] VDVGK	2	7	1071	982	sp|P21333|FLNA	sp|P21333|FLNA	FLNA	FLNA		3	1
AQ [K] LADDLSTLQEK <=> ALQQVQE [K] EVR	Intralink	AQ [K] LADDLSTLQEK	ALQQVQE [K] EVR	3	8	897	891	sp|Q14980|NUMA1	sp|Q14980|NUMA1	NUMA1	NUMA1		3	1
EK [Y] GIVDYMIEQSGPPSK <=> [K] GQAVDYEGSR	Intralink	EK [Y] GIVDYMIEQSGPPSK	[K] GQAVDYEGSR	3	1	273	145	sp|P13667|PDIA4	sp|P13667|PDIA4	PDIA4	PDIA4		4	1
GVQIASNENME [T] MESSTLELR <=> GT [K] VVPR	Intralink	GVQIASNENME [T] MESSTLELR	GT [K] VVPR	12	3	373	351	sp|A0A2Z5UJ33|NP	sp|A0A2Z5UJ33|NP	NP	NP		8	1
EELV [K] NLGTIAK <=> ELRE [K] SEK	Intralink	EELV [K] NLGTIAK	ELRE [K] SEK	5	5	161	72	sp|P14625|HSP90B1	sp|P14625|HSP90B1	HSP90B1	HSP90B1		1	1
LQAEEVAQQ [K] SLAQAEAEK <=> SLAQAEAE [K] QK	Intralink	LQAEEVAQQ [K] SLAQAEAEK	SLAQAEAE [K] QK	10	9	1792	1801	sp|Q15149|PLEC	sp|Q15149|PLEC	PLEC	PLEC		4	1
S [Y] EQMETDGERQNATEIR <=> ASVG [K] MIDGIGR	Intralink	S [Y] EQMETDGERQNATEIR	ASVG [K] MIDGIGR	2	5	10	31	sp|A0A2Z5UJ33|NP	sp|A0A2Z5UJ33|NP	NP	NP		2	1
GATPG [K] ALVATPGK <=> VVVSP [T] KK	Intralink	GATPG [K] ALVATPGK	VVVSP [T] KK	6	6	116	69	sp|P19338|NCL	sp|P19338|NCL	NCL	NCL		4	1
TVTPA [K] AVTTPGK <=> VVVSP [T] KK	Intralink	TVTPA [K] AVTTPGK	VVVSP [T] KK	6	6	102	69	sp|P19338|NCL	sp|P19338|NCL	NCL	NCL		3	1
[K] FGYVDFESAEDLEK <=> TEADAE [K] TFEEK	Intralink	[K] FGYVDFESAEDLEK	TEADAE [K] TFEEK	1	7	348	444	sp|P19338|NCL	sp|P19338|NCL	NCL	NCL		1	1
MSLPDVDLDL [K] GPK <=> M [K] GNVDISAPK	Intralink	MSLPDVDLDL [K] GPK	M [K] GNVDISAPK	11	2	1077	1082	sp|Q09666|AHNAK	sp|Q09666|AHNAK	AHNAK	AHNAK		2	1
NLHVVFTMNPSSEGL [K] DR <=> [K] QTNYLR	Intralink	NLHVVFTMNPSSEGL [K] DR	[K] QTNYLR	16	1	3076	4443	sp|Q14204|DYNC1H1	sp|Q14204|DYNC1H1	DYNC1H1	DYNC1H1		1	1
VQTPEVDV [K] GK <=> [K] PDIDITGPK	Intralink	VQTPEVDV [K] GK	[K] PDIDITGPK	9	1	3372	3375	sp|Q09666|AHNAK	sp|Q09666|AHNAK	AHNAK	AHNAK		7	1
LSD [K] VVASVK <=> SETET [K] QR	Intralink	LSD [K] VVASVK	SETET [K] QR	4	6	1169	834	sp|P12270|TPR	sp|P12270|TPR	TPR	TPR		2	1
STL [K] EDVGDEGEEEK <=> EIQ [K] VTK	Intralink	STL [K] EDVGDEGEEEK	EIQ [K] VTK	4	4	85	258	sp|Q14204|DYNC1H1	sp|Q14204|DYNC1H1	DYNC1H1	DYNC1H1		2	1
GATPG [K] ALVATPGK <=> AAVTPG [K] K	Intralink	GATPG [K] ALVATPGK	AAVTPG [K] K	6	7	116	87	sp|P19338|NCL	sp|P19338|NCL	NCL	NCL		3	1
AALAHSEEVTASQVAA [T] K <=> VQ [K] SLAAEEEAAR	Intralink	AALAHSEEVTASQVAA [T] K	VQ [K] SLAAEEEAAR	17	3	2760	2129	sp|Q15149|PLEC	sp|Q15149|PLEC	PLEC	PLEC		6	1
DEPQEPSN [K] VPEQQR <=> QITL [K] TTPASGER	Intralink	DEPQEPSN [K] VPEQQR	QITL [K] TTPASGER	9	5	1637	1648	sp|P12270|TPR	sp|P12270|TPR	TPR	TPR		7	1
DEPQEP [S] NKVPEQQR <=> ITAL [K] SQYEGR	Intralink	DEPQEP [S] NKVPEQQR	ITAL [K] SQYEGR	7	5	1635	1603	sp|P12270|TPR	sp|P12270|TPR	TPR	TPR		3	1
GATPAPPG [K] AGAVASQTK <=> AASAPA [K] GTPGK	Intralink	GATPAPPG [K] AGAVASQTK	AASAPA [K] GTPGK	9	7	322	308	sp|Q13428|TCOF1	sp|Q13428|TCOF1	TCOF1	TCOF1		3	1
DS [K] PPGNLK <=> [K] FIQTFGK	Intralink	DS [K] PPGNLK	[K] FIQTFGK	3	1	3675	3631	sp|P78527|PRKDC	sp|P78527|PRKDC	PRKDC	PRKDC		1	1
[K] GLLSAEVAR <=> [K] QITMEELVR	Intralink	[K] GLLSAEVAR	[K] QITMEELVR	1	1	3849	4027	sp|Q15149|PLEC	sp|Q15149|PLEC	PLEC	PLEC		11	1
GIASTSDPPTANI [K] PTPVVSTPSK <=> VTAAAMAGN [K] STPR	Intralink	GIASTSDPPTANI [K] PTPVVSTPSK	VTAAAMAGN [K] STPR	14	10	1670	1690	sp|P12270|TPR	sp|P12270|TPR	TPR	TPR		2	1
ASVG [K] MIDGIGR <=> AT [K] GTK	Intralink	ASVG [K] MIDGIGR	AT [K] GTK	5	3	31	4	sp|A0A2Z5UJ33|NP	sp|A0A2Z5UJ33|NP	NP	NP		2	1
TATPEIVDN [K] DGTVTVR <=> VTS [K] GAGLSK	Intralink	TATPEIVDN [K] DGTVTVR	VTS [K] GAGLSK	10	4	1780	2518	sp|O75369|FLNB	sp|O75369|FLNB	FLNB	FLNB		1	1
SPFSVAVSPSLDL [S] KIK <=> VDVGKDQEFTV [K] SK	Intralink	SPFSVAVSPSLDL [S] KIK	VDVGKDQEFTV [K] SK	14	12	972	994	sp|P21333|FLNA	sp|P21333|FLNA	FLNA	FLNA		1	1
AYGPGLEK [S] GCIVNNLAEFTVDPK <=> VNIGQGSHPQ [K] VK	Intralink	AYGPGLEK [S] GCIVNNLAEFTVDPK	VNIGQGSHPQ [K] VK	9	11	658	744	sp|O75369|FLNB	sp|O75369|FLNB	FLNB	FLNB		1	1
VFITDDFHDMMP [K] YLNFVK <=> IM [K] AQAYQTGK	Intralink	VFITDDFHDMMP [K] YLNFVK	IM [K] AQAYQTGK	13	3	428	663	sp|P14625|HSP90B1	sp|P14625|HSP90B1	HSP90B1	HSP90B1		2	1
SSTETCYSAIP [K] ASSDASK <=> [K] GEITGEVHMPSGK	Intralink	SSTETCYSAIP [K] ASSDASK	[K] GEITGEVHMPSGK	12	1	2507	1757	sp|O75369|FLNB	sp|O75369|FLNB	FLNB	FLNB		1	1
NNITQ [K] LLQDFNR <=> F [K] TLSEK	Intralink	NNITQ [K] LLQDFNR	F [K] TLSEK	6	2	2835	2824	sp|P78527|PRKDC	sp|P78527|PRKDC	PRKDC	PRKDC		4	1
GATPAPPG [K] AGAVASQTK <=> ASE [K] ILQVR	Intralink	GATPAPPG [K] AGAVASQTK	ASE [K] ILQVR	9	4	322	296	sp|Q13428|TCOF1	sp|Q13428|TCOF1	TCOF1	TCOF1		2	1
ANLPQSFQVDT [S] KAGVAPLQVK <=> VPVHDVTDA [S] KVK	Intralink	ANLPQSFQVDT [S] KAGVAPLQVK	VPVHDVTDA [S] KVK	12	10	1476	1449	sp|P21333|FLNA	sp|P21333|FLNA	FLNA	FLNA		1	1
LLEAAAQST [K] GYYSPYSVSGSGSTAGSR <=> YLTCP [K] TK	Intralink	LLEAAAQST [K] GYYSPYSVSGSGSTAGSR	YLTCP [K] TK	10	6	4609	4576	sp|Q15149|PLEC	sp|Q15149|PLEC	PLEC	PLEC		4	1
VVASV [K] EGVQGPLNVSLSEEGK <=> E [K] EIAETR	Intralink	VVASV [K] EGVQGPLNVSLSEEGK	E [K] EIAETR	6	2	1175	1207	sp|P12270|TPR	sp|P12270|TPR	TPR	TPR		1	1
QVLE [K] EGESK <=> EGES [K] ELK	Intralink	QVLE [K] EGESK	EGES [K] ELK	5	5	1244	1249	sp|Q14980|NUMA1	sp|Q14980|NUMA1	NUMA1	NUMA1		2	1
SAEAELQ [S] KR <=> V [K] AEAEAAR	Intralink	SAEAELQ [S] KR	V [K] AEAEAAR	8	2	1717	1659	sp|Q15149|PLEC	sp|Q15149|PLEC	PLEC	PLEC		2	1
QSSEAEIQA [K] AR <=> AEEAEAQ [K] R	Intralink	QSSEAEIQA [K] AR	AEEAEAQ [K] R	10	8	1573	1626	sp|Q15149|PLEC	sp|Q15149|PLEC	PLEC	PLEC		4	1
EEAAVDAQQQ [K] R <=> ALAEEA [K] R	Intralink	EEAAVDAQQQ [K] R	ALAEEA [K] R	11	7	1552	1951	sp|Q15149|PLEC	sp|Q15149|PLEC	PLEC	PLEC		2	1
EEAAVDAQQQ [K] R <=> EA [K] ELQQR	Intralink	EEAAVDAQQQ [K] R	EA [K] ELQQR	11	3	1552	1528	sp|Q15149|PLEC	sp|Q15149|PLEC	PLEC	PLEC		1	1
AENE [K] IQNEQLEK <=> E [K] AENEK	Intralink	AENE [K] IQNEQLEK	E [K] AENEK	5	2	691	686	sp|P12270|TPR	sp|P12270|TPR	TPR	TPR		2	1
GIASTSDPPTANI [K] PTPVVSTPSK <=> QITL [K] TTPASGER	Intralink	GIASTSDPPTANI [K] PTPVVSTPSK	QITL [K] TTPASGER	14	5	1670	1648	sp|P12270|TPR	sp|P12270|TPR	TPR	TPR		1	1
L [K] QSAEEQAQAR <=> G [K] AEEQAVR	Intralink	L [K] QSAEEQAQAR	G [K] AEEQAVR	2	2	2255	1815	sp|Q15149|PLEC	sp|Q15149|PLEC	PLEC	PLEC		1	1
L [K] QSAEEQAQAR <=> V [K] AEAEAAR	Intralink	L [K] QSAEEQAQAR	V [K] AEAEAAR	2	2	2255	1659	sp|Q15149|PLEC	sp|Q15149|PLEC	PLEC	PLEC		1	1
NAEQY [K] DQADK <=> DQAD [K] ASTR	Intralink	NAEQY [K] DQADK	DQAD [K] ASTR	6	5	1862	1867	sp|P35579|MYH9	sp|P35579|MYH9	MYH9	MYH9		1	1
AAATPA [K] K <=> AVTTPG [K] K	Intralink	AAATPA [K] K	AVTTPG [K] K	7	7	95	109	sp|P19338|NCL	sp|P19338|NCL	NCL	NCL		1	1
DDTTWV [K] GQLQELSTR <=> TGTVQVL [K] R	Intralink	DDTTWV [K] GQLQELSTR	TGTVQVL [K] R	7	8	6740	6722	sp|Q9UPN3|MACF1	sp|Q9UPN3|MACF1	MACF1	MACF1		1	1
ETFE [K] TPVEVPVGGFK <=> VTVE [K] VIK	Intralink	ETFE [K] TPVEVPVGGFK	VTVE [K] VIK	5	5	3373	3420	sp|Q15149|PLEC	sp|Q15149|PLEC	PLEC	PLEC		4	1
L [K] DLNSQADSLMTSSAFDTSQVK <=> I [K] SMAASR	Intralink	L [K] DLNSQADSLMTSSAFDTSQVK	I [K] SMAASR	2	2	1715	1750	sp|Q13813|SPTAN1	sp|Q13813|SPTAN1	SPTAN1	SPTAN1		3	1
DQAD [K] ASTR <=> [K] TLEEEAK	Intralink	DQAD [K] ASTR	[K] TLEEEAK	5	1	1867	1174	sp|P35579|MYH9	sp|P35579|MYH9	MYH9	MYH9		2	1
VAVATPA [K] K <=> AA [K] VVPVK	Intralink	VAVATPA [K] K	AA [K] VVPVK	8	3	79	223	sp|P19338|NCL	sp|P19338|NCL	NCL	NCL		2	1
IVSSSDVGHDEYSTQSLV [K] K <=> [K] QALQDTLALYK	Intralink	IVSSSDVGHDEYSTQSLV [K] K	[K] QALQDTLALYK	19	1	784	842	sp|Q01082|SPTBN1	sp|Q01082|SPTBN1	SPTBN1	SPTBN1		3	1
N [K] YLEEHPSAGK <=> [T] MVDQVR	Intralink	N [K] YLEEHPSAGK	[T] MVDQVR	2	1	77	237	sp|A0A2Z5UJ33|NP	sp|A0A2Z5UJ33|NP	NP	NP		4	1
S [Y] EQMETDGERQNATEIR <=> GT [K] VVPR	Intralink	S [Y] EQMETDGERQNATEIR	GT [K] VVPR	2	3	10	351	sp|A0A2Z5UJ33|NP	sp|A0A2Z5UJ33|NP	NP	NP		4	1
IPAMTIA [K] NAGVEGSLIVEK <=> IS [K] GANPVEIR	Intralink	IPAMTIA [K] NAGVEGSLIVEK	IS [K] GANPVEIR	8	3	481	133	sp|P10809|HSPD1	sp|P10809|HSPD1	HSPD1	HSPD1		1	1
LMESARPEDV [S] FQGR <=> N [K] YLEEHPSAGK	Intralink	LMESARPEDV [S] FQGR	N [K] YLEEHPSAGK	11	2	457	77	sp|A0A2Z5UJ33|NP	sp|A0A2Z5UJ33|NP	NP	NP		3	1
YLEEHPSAGKDP [K] K <=> YLEEHPSAGKDP [K] K	Homomeric-inter	YLEEHPSAGKDP [K] K	YLEEHPSAGKDP [K] K	13	13	90	90	sp|A0A2Z5UJ33|NP	sp|A0A2Z5UJ33|NP	NP	NP		1	1
SPFSVAVSPSLDL [S] KIK <=> S [K] GAGGQGK	Intralink	SPFSVAVSPSLDL [S] KIK	S [K] GAGGQGK	14	2	972	996	sp|P21333|FLNA	sp|P21333|FLNA	FLNA	FLNA		5	1
ASLGSLEGEAEAEASSP [K] GK <=> FSLF [K] SK	Intralink	ASLGSLEGEAEAEASSP [K] GK	FSLF [K] SK	18	5	5765	5772	sp|Q09666|AHNAK	sp|Q09666|AHNAK	AHNAK	AHNAK		1	1
IG [K] VLDNAIETEK <=> ALAVEG [K] R	Intralink	IG [K] VLDNAIETEK	ALAVEG [K] R	3	7	292	288	sp|Q01082|SPTBN1	sp|Q01082|SPTBN1	SPTBN1	SPTBN1		5	1
T [K] NLSSNEAISLEEIR <=> M [K] QDAQVVLYR	Intralink	T [K] NLSSNEAISLEEIR	M [K] QDAQVVLYR	2	2	838	2764	sp|P78527|PRKDC	sp|P78527|PRKDC	PRKDC	PRKDC		1	1
SAPEL [K] TGISDVFAK <=> AAPEA [K] K	Intralink	SAPEL [K] TGISDVFAK	AAPEA [K] K	6	6	324	294	sp|P19338|NCL	sp|P19338|NCL	NCL	NCL		2	1
SAADDSEA [K] SNELTR <=> QLQEIFEN [Y] KK	Intralink	SAADDSEA [K] SNELTR	QLQEIFEN [Y] KK	9	9	299	682	sp|P12270|TPR	sp|P12270|TPR	TPR	TPR		3	1
AVTGY [K] DPYSGK <=> MGIVGPEF [K] DK	Intralink	AVTGY [K] DPYSGK	MGIVGPEF [K] DK	6	9	4152	4138	sp|Q15149|PLEC	sp|Q15149|PLEC	PLEC	PLEC		12	1
LEGDMSLAD [K] DVTAK <=> APGA [K] LDGAR	Intralink	LEGDMSLAD [K] DVTAK	APGA [K] LDGAR	10	5	2309	2294	sp|Q8IVF2|AHNAK2	sp|Q8IVF2|AHNAK2	AHNAK2	AHNAK2		3	1
GTPG [K] GATPAPPGK <=> ASE [K] ILQVR	Intralink	GTPG [K] GATPAPPGK	ASE [K] ILQVR	5	4	313	296	sp|Q13428|TCOF1	sp|Q13428|TCOF1	TCOF1	TCOF1		3	1
VAQPTITDN [K] DGTVTVR <=> A [K] VTGPR	Intralink	VAQPTITDN [K] DGTVTVR	A [K] VTGPR	10	2	1824	2515	sp|P21333|FLNA	sp|P21333|FLNA	FLNA	FLNA		2	1
SAPEL [K] TGISDVFAK <=> LVS [K] DGK	Intralink	SAPEL [K] TGISDVFAK	LVS [K] DGK	6	4	324	424	sp|P19338|NCL	sp|P19338|NCL	NCL	NCL		2	1
[K] GEITGEVHMPSGK <=> V [K] MDCQETPEGYK	Intralink	[K] GEITGEVHMPSGK	V [K] MDCQETPEGYK	1	2	1757	2428	sp|O75369|FLNB	sp|O75369|FLNB	FLNB	FLNB		1	1
AL [K] SVLVSAGNVK <=> SLAMT [K] PDR	Intralink	AL [K] SVLVSAGNVK	SLAMT [K] PDR	3	6	2094	2043	sp|Q14204|DYNC1H1	sp|Q14204|DYNC1H1	DYNC1H1	DYNC1H1		3	1
GSVAH [K] SCLPACVYGSAVASGYDFER <=> [S] GGNTNQQR	Intralink	GSVAH [K] SCLPACVYGSAVASGYDFER	[S] GGNTNQQR	6	1	273	392	sp|A0A2Z5UJ33|NP	sp|A0A2Z5UJ33|NP	NP	NP		1	1
YLEEHPSAG [K] DPK <=> [S] GGNTNQQR	Intralink	YLEEHPSAG [K] DPK	[S] GGNTNQQR	10	1	87	392	sp|A0A2Z5UJ33|NP	sp|A0A2Z5UJ33|NP	NP	NP		4	1
M [K] QVAEEAAR <=> D [K] DNTQR	Intralink	M [K] QVAEEAAR	D [K] DNTQR	2	2	2411	2396	sp|Q15149|PLEC	sp|Q15149|PLEC	PLEC	PLEC		2	1
GATPG [K] ALVATPGKK <=> GAAIPA [K] GAK	Intralink	GATPG [K] ALVATPGKK	GAAIPA [K] GAK	6	7	116	132	sp|P19338|NCL	sp|P19338|NCL	NCL	NCL		2	1
N [K] YLEEHPSAGK <=> [S] YEQMETDGER	Intralink	N [K] YLEEHPSAGK	[S] YEQMETDGER	2	1	77	9	sp|A0A2Z5UJ33|NP	sp|A0A2Z5UJ33|NP	NP	NP		2	1
GVQIA [S] NENMETMESSTLELR <=> N [K] YLEEHPSAGK	Intralink	GVQIA [S] NENMETMESSTLELR	N [K] YLEEHPSAGK	6	2	367	77	sp|A0A2Z5UJ33|NP	sp|A0A2Z5UJ33|NP	NP	NP		2	1
L [K] QVEDEK <=> Q [K] LSLSTK	Intralink	L [K] QVEDEK	Q [K] LSLSTK	2	2	1332	1324	sp|P35579|MYH9	sp|P35579|MYH9	MYH9	MYH9		4	1
ASMAGASSS [K] ESSR <=> [K] QEGPATQVSK	Intralink	ASMAGASSS [K] ESSR	[K] QEGPATQVSK	10	1	1044	1054	sp|Q13428|TCOF1	sp|Q13428|TCOF1	TCOF1	TCOF1		2	1
AAVTPG [K] K <=> AVTTPG [K] K	Intralink	AAVTPG [K] K	AVTTPG [K] K	7	7	87	109	sp|P19338|NCL	sp|P19338|NCL	NCL	NCL		2	1
S [K] GIAYIEFK <=> SQPS [K] TLFVK	Intralink	S [K] GIAYIEFK	SQPS [K] TLFVK	2	5	429	572	sp|P19338|NCL	sp|P19338|NCL	NCL	NCL		1	1
AG [K] NQGDPK <=> VAVATPA [K] K	Intralink	AG [K] NQGDPK	VAVATPA [K] K	3	8	9	79	sp|P19338|NCL	sp|P19338|NCL	NCL	NCL		1	1
L [K] FGTFGGLGSK <=> LQGSGVSLA [S] KK	Intralink	L [K] FGTFGGLGSK	LQGSGVSLA [S] KK	2	10	5821	5857	sp|Q09666|AHNAK	sp|Q09666|AHNAK	AHNAK	AHNAK		1	1
GAAIPA [K] GAK <=> ALVATPG [K] K	Intralink	GAAIPA [K] GAK	ALVATPG [K] K	7	8	132	124	sp|P19338|NCL	sp|P19338|NCL	NCL	NCL		2	1
S [Y] EQMETDGERQNATEIR <=> [K] TGGPIYR	Intralink	S [Y] EQMETDGERQNATEIR	[K] TGGPIYR	2	1	10	91	sp|A0A2Z5UJ33|NP	sp|A0A2Z5UJ33|NP	NP	NP		1	1
TPVEVPVGGF [K] GR <=> [K] GLLSAEVAR	Intralink	TPVEVPVGGF [K] GR	[K] GLLSAEVAR	11	1	3384	3849	sp|Q15149|PLEC	sp|Q15149|PLEC	PLEC	PLEC		1	1
ELAEQELE [K] QR <=> TL [K] PEEQR	Intralink	ELAEQELE [K] QR	TL [K] PEEQR	9	3	1833	1055	sp|Q15149|PLEC	sp|Q15149|PLEC	PLEC	PLEC		4	1
RFQNVA [K] EGVKFDESEK <=> IE [K] AVVSQR	Intralink	RFQNVA [K] EGVKFDESEK	IE [K] AVVSQR	7	3	593	633	sp|P14625|HSP90B1	sp|P14625|HSP90B1	HSP90B1	HSP90B1		1	1
[K] LEEEQIILEDQNCK <=> L [K] QVEDEK	Intralink	[K] LEEEQIILEDQNCK	L [K] QVEDEK	1	2	975	1332	sp|P35579|MYH9	sp|P35579|MYH9	MYH9	MYH9		1	1
GDI [K] VSAPGVQGDVK <=> GPQVAL [K] GSR	Intralink	GDI [K] VSAPGVQGDVK	GPQVAL [K] GSR	4	7	519	537	sp|Q09666|AHNAK	sp|Q09666|AHNAK	AHNAK	AHNAK		1	1
LEEQAAQH [K] ADIEER <=> M [K] QVAEEAAR	Intralink	LEEQAAQH [K] ADIEER	M [K] QVAEEAAR	9	2	2025	2411	sp|Q15149|PLEC	sp|Q15149|PLEC	PLEC	PLEC		2	1
AGLVGPEFHE [K] LLSAEK <=> LSIYNAL [K] K	Intralink	AGLVGPEFHE [K] LLSAEK	LSIYNAL [K] K	11	8	3231	3182	sp|Q15149|PLEC	sp|Q15149|PLEC	PLEC	PLEC		3	1
KG [K] EDEGEEAASPMLQIQR <=> VLL [K] ALER	Intralink	KG [K] EDEGEEAASPMLQIQR	VLL [K] ALER	3	4	2401	2239	sp|Q14204|DYNC1H1	sp|Q14204|DYNC1H1	DYNC1H1	DYNC1H1		4	1
TLEEEA [K] THEAQIQEMR <=> EQEVNIL [K] K	Intralink	TLEEEA [K] THEAQIQEMR	EQEVNIL [K] K	7	8	1181	1173	sp|P35579|MYH9	sp|P35579|MYH9	MYH9	MYH9		1	1
EAAAATQ [K] RQELEAELAK <=> ELAEQELE [K] QR	Intralink	EAAAATQ [K] RQELEAELAK	ELAEQELE [K] QR	8	9	1886	1833	sp|Q15149|PLEC	sp|Q15149|PLEC	PLEC	PLEC		1	1
AGEVERDLD [K] ADSMIR <=> DLD [K] ADSMIR	Homomeric-inter	AGEVERDLD [K] ADSMIR	DLD [K] ADSMIR	10	4	581	581	sp|Q15149|PLEC	sp|Q15149|PLEC	PLEC	PLEC		1	1
ASSHSSQTQGGGSVT [K] K <=> LQE [K] EDLQELNDR	Intralink	ASSHSSQTQGGGSVT [K] K	LQE [K] EDLQELNDR	16	4	417	32	sp|P02545|LMNA	sp|P02545|LMNA	LMNA	LMNA		2	1
RTPVIDAD [K] PVSSQLR <=> STL [K] EDVGDEGEEEK	Intralink	RTPVIDAD [K] PVSSQLR	STL [K] EDVGDEGEEEK	9	4	129	85	sp|Q14204|DYNC1H1	sp|Q14204|DYNC1H1	DYNC1H1	DYNC1H1		6	1
E [K] EHASGSGAQSEAAGR <=> TEPTGP [K] LEALR	Intralink	E [K] EHASGSGAQSEAAGR	TEPTGP [K] LEALR	2	7	1099	1121	sp|Q14980|NUMA1	sp|Q14980|NUMA1	NUMA1	NUMA1		3	1
ELENANDLL [S] ATKRK <=> ELENANDLLSA [T] KR	Intralink	ELENANDLL [S] ATKRK	ELENANDLLSA [T] KR	10	12	361	363	sp|P12270|TPR	sp|P12270|TPR	TPR	TPR		1	1
GYLN [K] DTHDQLSEPSEVR <=> MGIVGPEF [K] DK	Intralink	GYLN [K] DTHDQLSEPSEVR	MGIVGPEF [K] DK	5	9	3968	4138	sp|Q15149|PLEC	sp|Q15149|PLEC	PLEC	PLEC		1	1
AGLVGPEFHE [K] LLSAEK <=> TG [K] VTVEK	Intralink	AGLVGPEFHE [K] LLSAEK	TG [K] VTVEK	11	3	3231	3415	sp|Q15149|PLEC	sp|Q15149|PLEC	PLEC	PLEC		2	1
TGVELG [K] PTHFTVNAK <=> I [K] VSGLGEK	Intralink	TGVELG [K] PTHFTVNAK	I [K] VSGLGEK	7	2	891	975	sp|P21333|FLNA	sp|P21333|FLNA	FLNA	FLNA		2	1
GYLN [K] DTHDQLSEPSEVR <=> LLPL [K] GAEK	Intralink	GYLN [K] DTHDQLSEPSEVR	LLPL [K] GAEK	5	5	3968	3681	sp|Q15149|PLEC	sp|Q15149|PLEC	PLEC	PLEC		1	1
QLAEAHAQA [K] AQAER <=> LAEVEAALE [K] QR	Intralink	QLAEAHAQA [K] AQAER	LAEVEAALE [K] QR	10	10	1520	1508	sp|Q15149|PLEC	sp|Q15149|PLEC	PLEC	PLEC		5	1
TG [K] GQPSNKEDVDDLVSQLR <=> TG [K] GQPSNK	Homomeric-inter	TG [K] GQPSNKEDVDDLVSQLR	TG [K] GQPSNK	3	3	925	925	sp|P12270|TPR	sp|P12270|TPR	TPR	TPR		2	1
A [K] QTLENERGELANEVK <=> ANLE [K] AK	Intralink	A [K] QTLENERGELANEVK	ANLE [K] AK	2	5	1219	1217	sp|P35579|MYH9	sp|P35579|MYH9	MYH9	MYH9		2	1
LQAEE [K] AHAFAVQQK <=> [K] AALEEVER	Intralink	LQAEE [K] AHAFAVQQK	[K] AALEEVER	6	1	2189	2142	sp|Q15149|PLEC	sp|Q15149|PLEC	PLEC	PLEC		1	1
[K] AAVTPGKK <=> VVVSP [T] KK	Intralink	[K] AAVTPGKK	VVVSP [T] KK	1	6	80	69	sp|P19338|NCL	sp|P19338|NCL	NCL	NCL		1	1
E [K] EHASGSGAQSEAAGR <=> QL [K] EQLAK	Intralink	E [K] EHASGSGAQSEAAGR	QL [K] EQLAK	2	3	1099	1091	sp|Q14980|NUMA1	sp|Q14980|NUMA1	NUMA1	NUMA1		2	1
HSQAVEELAEQLEQ [T] KR <=> VEEEAAQ [K] NMALK	Intralink	HSQAVEELAEQLEQ [T] KR	VEEEAAQ [K] NMALK	15	8	1208	1099	sp|P35579|MYH9	sp|P35579|MYH9	MYH9	MYH9		2	1
TPVEVPVGGF [K] GR <=> [K] GLVGPELHDR	Intralink	TPVEVPVGGF [K] GR	[K] GLVGPELHDR	11	1	3384	3887	sp|Q15149|PLEC	sp|Q15149|PLEC	PLEC	PLEC		1	1
GYLN [K] DTHDQLSEPSEVR <=> [K] GLILK	Intralink	GYLN [K] DTHDQLSEPSEVR	[K] GLILK	5	1	3968	4168	sp|Q15149|PLEC	sp|Q15149|PLEC	PLEC	PLEC		1	1
LLHDQIE [K] LSDK <=> LSD [K] VVASVK	Intralink	LLHDQIE [K] LSDK	LSD [K] VVASVK	8	4	1165	1169	sp|P12270|TPR	sp|P12270|TPR	TPR	TPR		1	1
DQLLAA [K] HVQSK <=> VSDLE [K] AAAQR	Intralink	DQLLAA [K] HVQSK	VSDLE [K] AAAQR	7	6	2047	1963	sp|Q13813|SPTAN1	sp|Q13813|SPTAN1	SPTAN1	SPTAN1		2	1
VEDVLG [K] GWENHVEGQK <=> L [K] QDGDSFR	Intralink	VEDVLG [K] GWENHVEGQK	L [K] QDGDSFR	7	2	671	683	sp|Q14204|DYNC1H1	sp|Q14204|DYNC1H1	DYNC1H1	DYNC1H1		2	1
LQAEEVAQQ [K] SLAQAEAEK <=> QRELAEQELE [K] QR	Intralink	LQAEEVAQQ [K] SLAQAEAEK	QRELAEQELE [K] QR	10	11	1792	1833	sp|Q15149|PLEC	sp|Q15149|PLEC	PLEC	PLEC		2	1
VTEAEIVPMG [K] NSHCVR <=> LNGA [K] GK	Intralink	VTEAEIVPMG [K] NSHCVR	LNGA [K] GK	11	5	2150	2316	sp|O75369|FLNB	sp|O75369|FLNB	FLNB	FLNB		2	1
V [K] VEPSHDASK <=> V [K] AEGPGLSR	Intralink	V [K] VEPSHDASK	V [K] AEGPGLSR	2	2	865	876	sp|P21333|FLNA	sp|P21333|FLNA	FLNA	FLNA		1	1
AASAPA [K] ESPR <=> [K] GAAPAPPRK	Intralink	AASAPA [K] ESPR	[K] GAAPAPPRK	7	1	444	449	sp|Q13428|TCOF1	sp|Q13428|TCOF1	TCOF1	TCOF1		2	1
AGEVERDLD [K] ADSMIR <=> LLAAG [K] VPQR	Intralink	AGEVERDLD [K] ADSMIR	LLAAG [K] VPQR	10	6	581	567	sp|Q15149|PLEC	sp|Q15149|PLEC	PLEC	PLEC		5	1
Q [K] AQVEQELTTLR <=> AQAQAAAE [K] LRK	Intralink	Q [K] AQVEQELTTLR	AQAQAAAE [K] LRK	2	9	2318	2274	sp|Q15149|PLEC	sp|Q15149|PLEC	PLEC	PLEC		2	1
EREEQETTS [S] KITELQLK <=> AN [K] QSSVLER	Intralink	EREEQETTS [S] KITELQLK	AN [K] QSSVLER	10	3	574	477	sp|P12270|TPR	sp|P12270|TPR	TPR	TPR		1	1
ALTQTGGPHV [K] AR <=> V [K] AEGPGLSR	Intralink	ALTQTGGPHV [K] AR	V [K] AEGPGLSR	11	2	1294	876	sp|P21333|FLNA	sp|P21333|FLNA	FLNA	FLNA		2	1
QEQ [K] AGPGSQR <=> [K] FLNLR	Intralink	QEQ [K] AGPGSQR	[K] FLNLR	4	1	312	322	sp|Q8IVF2|AHNAK2	sp|Q8IVF2|AHNAK2	AHNAK2	AHNAK2		1	1
VEFATLQEALAHALTE [K] EGK <=> EG [K] DQELAK	Intralink	VEFATLQEALAHALTE [K] EGK	EG [K] DQELAK	17	3	1059	1062	sp|Q14980|NUMA1	sp|Q14980|NUMA1	NUMA1	NUMA1		1	1
ENSL [K] TDDYGR <=> [K] LLEAQSHFR	Intralink	ENSL [K] TDDYGR	[K] LLEAQSHFR	5	1	2000	2078	sp|Q13813|SPTAN1	sp|Q13813|SPTAN1	SPTAN1	SPTAN1		2	1
ELEAENYHDI [K] R <=> [K] DNVIR	Intralink	ELEAENYHDI [K] R	[K] DNVIR	11	1	497	503	sp|Q01082|SPTBN1	sp|Q01082|SPTBN1	SPTBN1	SPTBN1		2	1
LR [K] EAEQEAAR <=> LLAAG [K] VPQR	Intralink	LR [K] EAEQEAAR	LLAAG [K] VPQR	3	6	2277	567	sp|Q15149|PLEC	sp|Q15149|PLEC	PLEC	PLEC		3	1
QRELAEQELE [K] QR <=> EAAAATQ [K] R	Intralink	QRELAEQELE [K] QR	EAAAATQ [K] R	11	8	1833	1886	sp|Q15149|PLEC	sp|Q15149|PLEC	PLEC	PLEC		3	1
TKEELEAE [K] R <=> [K] LENEVEQR	Intralink	TKEELEAE [K] R	[K] LENEVEQR	9	1	124	854	sp|P12270|TPR	sp|P12270|TPR	TPR	TPR		1	1
NAEQY [K] DQADK <=> SVHELE [K] SK	Intralink	NAEQY [K] DQADK	SVHELE [K] SK	6	7	1862	1525	sp|P35579|MYH9	sp|P35579|MYH9	MYH9	MYH9		1	1
R [K] QEELQQLEQQR <=> LLAAG [K] VPQR	Intralink	R [K] QEELQQLEQQR	LLAAG [K] VPQR	2	6	2706	567	sp|Q15149|PLEC	sp|Q15149|PLEC	PLEC	PLEC		1	1
QSSEAEIQA [K] AR <=> ARAEEAEAQ [K] R	Intralink	QSSEAEIQA [K] AR	ARAEEAEAQ [K] R	10	10	1573	1626	sp|Q15149|PLEC	sp|Q15149|PLEC	PLEC	PLEC		1	1
ARAEEAEAQ [K] R <=> V [K] AEAEAAR	Intralink	ARAEEAEAQ [K] R	V [K] AEAEAAR	10	2	1626	1659	sp|Q15149|PLEC	sp|Q15149|PLEC	PLEC	PLEC		1	1
LRDVGA [Y] SKYLTCPK <=> ISY [K] DALDR	Intralink	LRDVGA [Y] SKYLTCPK	ISY [K] DALDR	7	4	4568	4584	sp|Q15149|PLEC	sp|Q15149|PLEC	PLEC	PLEC		2	1
HSQAVEELAEQLEQ [T] KR <=> ANLE [K] AK	Intralink	HSQAVEELAEQLEQ [T] KR	ANLE [K] AK	15	5	1208	1217	sp|P35579|MYH9	sp|P35579|MYH9	MYH9	MYH9		1	1
YDSWH [K] EVLSK <=> VQS [K] VNLK	Intralink	YDSWH [K] EVLSK	VQS [K] VNLK	6	4	1125	1115	sp|Q14204|DYNC1H1	sp|Q14204|DYNC1H1	DYNC1H1	DYNC1H1		3	1
R [K] QEELQQLEQQR <=> VQ [K] SLAAEEEAAR	Intralink	R [K] QEELQQLEQQR	VQ [K] SLAAEEEAAR	2	3	2706	2129	sp|Q15149|PLEC	sp|Q15149|PLEC	PLEC	PLEC		1	1
GTFDNAE [T] KK <=> I [K] NVVHELR	Intralink	GTFDNAE [T] KK	I [K] NVVHELR	8	2	1098	956	sp|Q14204|DYNC1H1	sp|Q14204|DYNC1H1	DYNC1H1	DYNC1H1		1	1
DQAD [K] ASTR <=> SVHELE [K] SK	Intralink	DQAD [K] ASTR	SVHELE [K] SK	5	7	1867	1525	sp|P35579|MYH9	sp|P35579|MYH9	MYH9	MYH9		1	1
GNAMVEEGHFAAEDV [K] AK <=> I [K] AVTQK	Intralink	GNAMVEEGHFAAEDV [K] AK	I [K] AVTQK	16	2	862	841	sp|Q13813|SPTAN1	sp|Q13813|SPTAN1	SPTAN1	SPTAN1		2	1
LRLPLD [K] EPAR <=> ALAEEA [K] R	Intralink	LRLPLD [K] EPAR	ALAEEA [K] R	7	7	1150	1951	sp|Q15149|PLEC	sp|Q15149|PLEC	PLEC	PLEC		5	1
E [K] YVQELAAVR <=> [K] AHGLLAEENR	Intralink	E [K] YVQELAAVR	[K] AHGLLAEENR	2	1	1475	1442	sp|Q14980|NUMA1	sp|Q14980|NUMA1	NUMA1	NUMA1		3	1
IDRLALLNE [K] QAASPLEPK <=> LALLNE [K] QAASPLEPK	Homomeric-inter	IDRLALLNE [K] QAASPLEPK	LALLNE [K] QAASPLEPK	10	7	267	267	sp|Q14980|NUMA1	sp|Q14980|NUMA1	NUMA1	NUMA1		1	1
VGLQVVAV [K] APGFGDNRK <=> VT [K] DGVTVAK	Intralink	VGLQVVAV [K] APGFGDNRK	VT [K] DGVTVAK	9	3	301	75	sp|P10809|HSPD1	sp|P10809|HSPD1	HSPD1	HSPD1		2	1
LQLEE [T] DHQKNLLDEELQR <=> L [K] AEATEAAR	Intralink	LQLEE [T] DHQKNLLDEELQR	L [K] AEATEAAR	6	2	2335	2350	sp|Q15149|PLEC	sp|Q15149|PLEC	PLEC	PLEC		5	1
TATPEIVDN [K] DGTVTVR <=> EVGEHLVSI [K] K	Intralink	TATPEIVDN [K] DGTVTVR	EVGEHLVSI [K] K	10	10	1780	1979	sp|O75369|FLNB	sp|O75369|FLNB	FLNB	FLNB		1	1
LQLEETDHQ [K] NLLDEELQR <=> E [K] MQAVQEATR	Intralink	LQLEETDHQ [K] NLLDEELQR	E [K] MQAVQEATR	10	2	2339	2452	sp|Q15149|PLEC	sp|Q15149|PLEC	PLEC	PLEC		1	1
TSGETTQTHTEPTGD [S] KSIK <=> AF [K] ESPK	Intralink	TSGETTQTHTEPTGD [S] KSIK	AF [K] ESPK	16	3	2519	2526	sp|P46013|MKI67	sp|P46013|MKI67	MKI67	MKI67		1	1
LRLPLD [K] EPAR <=> TL [K] PEEQR	Intralink	LRLPLD [K] EPAR	TL [K] PEEQR	7	3	1150	1055	sp|Q15149|PLEC	sp|Q15149|PLEC	PLEC	PLEC		1	1
[K] FAEQTLR <=> LLNSS [K] AR	Intralink	[K] FAEQTLR	LLNSS [K] AR	1	6	2309	746	sp|Q15149|PLEC	sp|Q15149|PLEC	PLEC	PLEC		1	1
[K] ISSIQSIVPALEIANAHR <=> VT [K] DGVTVAK	Intralink	[K] ISSIQSIVPALEIANAHR	VT [K] DGVTVAK	1	3	250	75	sp|P10809|HSPD1	sp|P10809|HSPD1	HSPD1	HSPD1		1	1
LLDAQLSTGGIVDP [S] KSHR <=> ATVSAPFG [K] FQGK	Intralink	LLDAQLSTGGIVDP [S] KSHR	ATVSAPFG [K] FQGK	15	9	3284	3053	sp|Q15149|PLEC	sp|Q15149|PLEC	PLEC	PLEC		1	1
EAFLNTEDKGDSLDSVEALI [K] K <=> AQMIE [K] R	Intralink	EAFLNTEDKGDSLDSVEALI [K] K	AQMIE [K] R	21	6	1485	1543	sp|Q13813|SPTAN1	sp|Q13813|SPTAN1	SPTAN1	SPTAN1		1	1
TG [K] GQPSNKEDVDDLVSQLR <=> QTEEQVNDL [K] ER	Intralink	TG [K] GQPSNKEDVDDLVSQLR	QTEEQVNDL [K] ER	3	10	925	952	sp|P12270|TPR	sp|P12270|TPR	TPR	TPR		4	1
GATPG [K] ALVATPGK <=> KTVTPA [K] AVTTPGK	Intralink	GATPG [K] ALVATPGK	KTVTPA [K] AVTTPGK	6	7	116	102	sp|P19338|NCL	sp|P19338|NCL	NCL	NCL		1	1
LSVYQAM [K] K <=> TAQ [K] LR	Intralink	LSVYQAM [K] K	TAQ [K] LR	8	4	4091	4561	sp|Q15149|PLEC	sp|Q15149|PLEC	PLEC	PLEC		1	1
KI [S] SIQSIVPALEIANAHR <=> GVITV [K] DGK	Intralink	KI [S] SIQSIVPALEIANAHR	GVITV [K] DGK	3	6	252	202	sp|P10809|HSPD1	sp|P10809|HSPD1	HSPD1	HSPD1		1	1
S [K] REQEVNILK <=> [K] TLEEEAK	Intralink	S [K] REQEVNILK	[K] TLEEEAK	2	1	1164	1174	sp|P35579|MYH9	sp|P35579|MYH9	MYH9	MYH9		1	1
VRAEMEVLLA [S] KAR <=> EEAAVDAQQQ [K] R	Intralink	VRAEMEVLLA [S] KAR	EEAAVDAQQQ [K] R	11	11	1907	1552	sp|Q15149|PLEC	sp|Q15149|PLEC	PLEC	PLEC		3	1
YND [K] HIPGSPFTAK <=> VT [S] KGAGLSK	Intralink	YND [K] HIPGSPFTAK	VT [S] KGAGLSK	4	3	1897	2517	sp|O75369|FLNB	sp|O75369|FLNB	FLNB	FLNB		1	1
RLEEQAAQH [K] ADIEER <=> M [K] QVAEEAAR	Intralink	RLEEQAAQH [K] ADIEER	M [K] QVAEEAAR	10	2	2025	2411	sp|Q15149|PLEC	sp|Q15149|PLEC	PLEC	PLEC		7	1
AGVENGKPTHFTVYT [K] GAGK <=> V [K] VDPSHDASK	Intralink	AGVENGKPTHFTVYT [K] GAGK	V [K] VDPSHDASK	16	2	873	838	sp|O75369|FLNB	sp|O75369|FLNB	FLNB	FLNB		3	1
HLEQRDEPQEP [S] NKVPEQQR <=> ITAL [K] SQYEGR	Intralink	HLEQRDEPQEP [S] NKVPEQQR	ITAL [K] SQYEGR	12	5	1635	1603	sp|P12270|TPR	sp|P12270|TPR	TPR	TPR		6	1
[K] LTQTSGETTHTDK <=> RDVQ [K] ELSALK	Intralink	[K] LTQTSGETTHTDK	RDVQ [K] ELSALK	1	5	1409	1402	sp|P46013|MKI67	sp|P46013|MKI67	MKI67	MKI67		1	1
NK [Y] LEEHPSAGKDPK <=> GT [K] VVPR	Intralink	NK [Y] LEEHPSAGKDPK	GT [K] VVPR	3	3	78	351	sp|A0A2Z5UJ33|NP	sp|A0A2Z5UJ33|NP	NP	NP		1	1
QLAEAHAQA [K] AQAER <=> REEAAVDAQQQ [K] R	Intralink	QLAEAHAQA [K] AQAER	REEAAVDAQQQ [K] R	10	12	1520	1552	sp|Q15149|PLEC	sp|Q15149|PLEC	PLEC	PLEC		1	1
RAIVHDN [K] DGTYAVTYIPDK <=> A [K] VTGQR	Intralink	RAIVHDN [K] DGTYAVTYIPDK	A [K] VTGQR	8	2	1572	2470	sp|O75369|FLNB	sp|O75369|FLNB	FLNB	FLNB		1	1
[K] ASDSELERQK <=> V [K] AEAEAAREK	Intralink	[K] ASDSELERQK	V [K] AEAEAAREK	1	2	2037	1659	sp|Q15149|PLEC	sp|Q15149|PLEC	PLEC	PLEC		1	1
RQ [K] LEDSYR <=> F [K] ELSTLR	Intralink	RQ [K] LEDSYR	F [K] ELSTLR	3	2	39	30	sp|Q13813|SPTAN1	sp|Q13813|SPTAN1	SPTAN1	SPTAN1		1	1
NQHLVSQQ [K] DPDTEEYRK <=> LLEEDV [K] R	Intralink	NQHLVSQQ [K] DPDTEEYRK	LLEEDV [K] R	9	7	1347	1333	sp|P12270|TPR	sp|P12270|TPR	TPR	TPR		2	1
NQHLVSQQ [K] DPDTEEYR <=> NQHLVSQQ [K] DPDTEEYR	Homomeric-inter	NQHLVSQQ [K] DPDTEEYR	NQHLVSQQ [K] DPDTEEYR	9	9	1347	1347	sp|P12270|TPR	sp|P12270|TPR	TPR	TPR		1	1
LTVNEAV [K] EGVVGPELHHK <=> [K] GLIPR	Intralink	LTVNEAV [K] EGVVGPELHHK	[K] GLIPR	8	1	2892	3259	sp|Q15149|PLEC	sp|Q15149|PLEC	PLEC	PLEC		1	1
E [K] VAGIESHSELQISR <=> ARQELQEA [K] EK	Intralink	E [K] VAGIESHSELQISR	ARQELQEA [K] EK	2	9	855	853	sp|Q14980|NUMA1	sp|Q14980|NUMA1	NUMA1	NUMA1		1	1
AQMIE [K] R <=> [K] HEDFDK	Intralink	AQMIE [K] R	[K] HEDFDK	6	1	1543	1486	sp|Q13813|SPTAN1	sp|Q13813|SPTAN1	SPTAN1	SPTAN1		2	1
LTVNEAV [K] EGVVGPELHHK <=> [K] VSAQR	Intralink	LTVNEAV [K] EGVVGPELHHK	[K] VSAQR	8	1	2892	2789	sp|Q15149|PLEC	sp|Q15149|PLEC	PLEC	PLEC		2	1
L [K] ESNTTK <=> RLNE [K] LK	Intralink	L [K] ESNTTK	RLNE [K] LK	2	5	153	151	sp|P12270|TPR	sp|P12270|TPR	TPR	TPR		1	1
RLEEQAAQH [K] ADIEER <=> Q [K] GLVEDTLR	Intralink	RLEEQAAQH [K] ADIEER	Q [K] GLVEDTLR	10	2	2025	2047	sp|Q15149|PLEC	sp|Q15149|PLEC	PLEC	PLEC		1	1
RLEEQAAQH [K] ADIEER <=> AEEAEAQ [K] R	Intralink	RLEEQAAQH [K] ADIEER	AEEAEAQ [K] R	10	8	2025	1626	sp|Q15149|PLEC	sp|Q15149|PLEC	PLEC	PLEC		1	1
ASSVST [K] ESPAR <=> ASE [K] ILQVR	Intralink	ASSVST [K] ESPAR	ASE [K] ILQVR	7	4	231	296	sp|Q13428|TCOF1	sp|Q13428|TCOF1	TCOF1	TCOF1		1	1
[T] GMDPRMCSLMQGSTLPR <=> [K] TGGPIYR	Intralink	[T] GMDPRMCSLMQGSTLPR	[K] TGGPIYR	1	1	157	91	sp|A0A2Z5UJ33|NP	sp|A0A2Z5UJ33|NP	NP	NP		1	1
QANNGDDATAGL [T] HMMIWHSNLNDATYQR <=> QANNGDDATAGL [T] HMMIWHSNLNDATYQR	Homomeric-inter	QANNGDDATAGL [T] HMMIWHSNLNDATYQR	QANNGDDATAGL [T] HMMIWHSNLNDATYQR	13	13	134	134	sp|A0A2Z5UJ33|NP	sp|A0A2Z5UJ33|NP	NP	NP		1	1
NK [Y] LEEHPSAGKDPK <=> AT [K] GTKR	Intralink	NK [Y] LEEHPSAGKDPK	AT [K] GTKR	3	3	78	4	sp|A0A2Z5UJ33|NP	sp|A0A2Z5UJ33|NP	NP	NP		1	1
RGEIIA [K] QGGGGGGGSVPGIER <=> GEIIA [K] QGGGGGGGSVPGIER	Homomeric-inter	RGEIIA [K] QGGGGGGGSVPGIER	GEIIA [K] QGGGGGGGSVPGIER	7	6	388	388	sp|P52272|HNRNPM	sp|P52272|HNRNPM	HNRNPM	HNRNPM		3	1
YLEEHPSAG [K] DPK <=> G [K] LSTR	Intralink	YLEEHPSAG [K] DPK	G [K] LSTR	10	2	87	357	sp|A0A2Z5UJ33|NP	sp|A0A2Z5UJ33|NP	NP	NP		1	1
RKG [K] EDEGEEAASPMLQIQR <=> VLL [K] ALER	Intralink	RKG [K] EDEGEEAASPMLQIQR	VLL [K] ALER	4	4	2401	2239	sp|Q14204|DYNC1H1	sp|Q14204|DYNC1H1	DYNC1H1	DYNC1H1		1	1
N [K] YLEEHPSAGK <=> [K] TGGPIYRR	Intralink	N [K] YLEEHPSAGK	[K] TGGPIYRR	2	1	77	91	sp|A0A2Z5UJ33|NP	sp|A0A2Z5UJ33|NP	NP	NP		1	1
N [K] YLEEHPSAGKDPKK <=> ASVG [K] MIDGIGR	Intralink	N [K] YLEEHPSAGKDPKK	ASVG [K] MIDGIGR	2	5	77	31	sp|A0A2Z5UJ33|NP	sp|A0A2Z5UJ33|NP	NP	NP		1	1
EAVE [K] EFEPLLNWMK <=> [K] EAESSPFVER	Intralink	EAVE [K] EFEPLLNWMK	[K] EAESSPFVER	5	1	613	547	sp|P14625|HSP90B1	sp|P14625|HSP90B1	HSP90B1	HSP90B1		1	1
YLEEHPSAGKDP [K] K <=> G [K] LSTR	Intralink	YLEEHPSAGKDP [K] K	G [K] LSTR	13	2	90	357	sp|A0A2Z5UJ33|NP	sp|A0A2Z5UJ33|NP	NP	NP		4	1
GWENHVEGQ [K] LK <=> V [K] DDIESLHDK	Intralink	GWENHVEGQ [K] LK	V [K] DDIESLHDK	10	2	681	613	sp|Q14204|DYNC1H1	sp|Q14204|DYNC1H1	DYNC1H1	DYNC1H1		2	1
RLEEQAAQH [K] ADIEER <=> ASFE [K] AAAGK	Intralink	RLEEQAAQH [K] ADIEER	ASFE [K] AAAGK	10	5	2025	2073	sp|Q15149|PLEC	sp|Q15149|PLEC	PLEC	PLEC		1	1
RLEEQAAQH [K] ADIEER <=> V [K] AEAEAAR	Intralink	RLEEQAAQH [K] ADIEER	V [K] AEAEAAR	10	2	2025	1659	sp|Q15149|PLEC	sp|Q15149|PLEC	PLEC	PLEC		2	1
AQAYQTG [K] DISTNYYASQK <=> EGV [K] FDESEK	Intralink	AQAYQTG [K] DISTNYYASQK	EGV [K] FDESEK	8	4	671	597	sp|P14625|HSP90B1	sp|P14625|HSP90B1	HSP90B1	HSP90B1		1	1
DLEAHIDSAN [K] NR <=> DEAI [K] QLR	Intralink	DLEAHIDSAN [K] NR	DEAI [K] QLR	11	5	1631	1638	sp|P35579|MYH9	sp|P35579|MYH9	MYH9	MYH9		2	1
DLQGRDEQSEE [K] K <=> DLQGRDEQSEE [K] K	Homomeric-inter	DLQGRDEQSEE [K] K	DLQGRDEQSEE [K] K	12	12	1583	1583	sp|P35579|MYH9	sp|P35579|MYH9	MYH9	MYH9		1	1
ENSL [K] TDDYGR <=> HASLM [K] R	Intralink	ENSL [K] TDDYGR	HASLM [K] R	5	6	2000	2063	sp|Q13813|SPTAN1	sp|Q13813|SPTAN1	SPTAN1	SPTAN1		3	1
LISDIN [K] AWER <=> LE [K] AEHER	Intralink	LISDIN [K] AWER	LE [K] AEHER	7	3	394	401	sp|Q01082|SPTBN1	sp|Q01082|SPTBN1	SPTBN1	SPTBN1		5	1
R [K] QEELQQLEQQR <=> [K] AALEEVER	Intralink	R [K] QEELQQLEQQR	[K] AALEEVER	2	1	2706	2142	sp|Q15149|PLEC	sp|Q15149|PLEC	PLEC	PLEC		1	1
EAEGQLQ [K] LQEALR <=> LRLPLD [K] EPAR	Intralink	EAEGQLQ [K] LQEALR	LRLPLD [K] EPAR	8	7	877	1150	sp|Q15149|PLEC	sp|Q15149|PLEC	PLEC	PLEC		1	1
RLQED [K] EQMAQQLAEETQGFQR <=> S [K] EQAELEAAR	Intralink	RLQED [K] EQMAQQLAEETQGFQR	S [K] EQAELEAAR	6	2	2487	2099	sp|Q15149|PLEC	sp|Q15149|PLEC	PLEC	PLEC		1	1
EMELPA [K] EADK <=> H [K] PLLIDMNK	Intralink	EMELPA [K] EADK	H [K] PLLIDMNK	7	2	469	338	sp|Q15149|PLEC	sp|Q15149|PLEC	PLEC	PLEC		1	1
EA [K] EQQASMEEK <=> HVEDLLT [K] LK	Intralink	EA [K] EQQASMEEK	HVEDLLT [K] LK	3	8	265	260	sp|P12270|TPR	sp|P12270|TPR	TPR	TPR		1	1
RLEEQAAQH [K] ADIEER <=> G [K] AEEQAVR	Intralink	RLEEQAAQH [K] ADIEER	G [K] AEEQAVR	10	2	2025	1815	sp|Q15149|PLEC	sp|Q15149|PLEC	PLEC	PLEC		1	1
V [K] VDPSHDASK <=> IDIQM [K] NR	Intralink	V [K] VDPSHDASK	IDIQM [K] NR	2	6	838	697	sp|O75369|FLNB	sp|O75369|FLNB	FLNB	FLNB		1	1
AQADLALE [K] AAR <=> T [K] VQDHSK	Intralink	AQADLALE [K] AAR	T [K] VQDHSK	9	2	1024	1198	sp|Q14980|NUMA1	sp|Q14980|NUMA1	NUMA1	NUMA1		2	1
DLSSQLL [K] VLGTR <=> ESG [K] ADRDGDK	Intralink	DLSSQLL [K] VLGTR	ESG [K] ADRDGDK	8	4	394	170	sp|Q14204|DYNC1H1	sp|Q14204|DYNC1H1	DYNC1H1	DYNC1H1		1	1
R [T] LKIPAMTIAK <=> IS [K] GANPVEIR	Intralink	R [T] LKIPAMTIAK	IS [K] GANPVEIR	2	3	471	133	sp|P10809|HSPD1	sp|P10809|HSPD1	HSPD1	HSPD1		1	1
SPDHVL [K] NTISVK <=> TIVQL [K] PR	Intralink	SPDHVL [K] NTISVK	TIVQL [K] PR	7	6	868	859	sp|Q9UPN3|MACF1	sp|Q9UPN3|MACF1	MACF1	MACF1		2	1
AGEVERDLD [K] ADSMIR <=> LLNSS [K] AR	Intralink	AGEVERDLD [K] ADSMIR	LLNSS [K] AR	10	6	581	746	sp|Q15149|PLEC	sp|Q15149|PLEC	PLEC	PLEC		2	1
V [K] EHINSVSAMK <=> VLL [K] ALER	Intralink	V [K] EHINSVSAMK	VLL [K] ALER	2	4	1498	2239	sp|Q14204|DYNC1H1	sp|Q14204|DYNC1H1	DYNC1H1	DYNC1H1		2	1
LSDDNTIG [K] EEIQQR <=> A [K] LNESHR	Intralink	LSDDNTIG [K] EEIQQR	A [K] LNESHR	9	2	1838	1759	sp|Q13813|SPTAN1	sp|Q13813|SPTAN1	SPTAN1	SPTAN1		1	1
CNSLEEI [K] ALR <=> RQEEND [K] LR	Intralink	CNSLEEI [K] ALR	RQEEND [K] LR	8	7	2127	2205	sp|Q13813|SPTAN1	sp|Q13813|SPTAN1	SPTAN1	SPTAN1		1	1
KLSDDNTIG [K] EEIQQR <=> A [K] LNESHR	Intralink	KLSDDNTIG [K] EEIQQR	A [K] LNESHR	10	2	1838	1759	sp|Q13813|SPTAN1	sp|Q13813|SPTAN1	SPTAN1	SPTAN1		6	1
R [K] QEELQQLEQQR <=> AQAQAAAE [K] LRK	Intralink	R [K] QEELQQLEQQR	AQAQAAAE [K] LRK	2	9	2706	2274	sp|Q15149|PLEC	sp|Q15149|PLEC	PLEC	PLEC		1	1
E [K] EQLMASDDFGR <=> [K] HEGLER	Intralink	E [K] EQLMASDDFGR	[K] HEGLER	2	1	274	296	sp|Q13813|SPTAN1	sp|Q13813|SPTAN1	SPTAN1	SPTAN1		2	1
VRE [K] QLAAENR <=> E [K] QLAAENR	Homomeric-inter	VRE [K] QLAAENR	E [K] QLAAENR	4	2	860	860	sp|P35579|MYH9	sp|P35579|MYH9	MYH9	MYH9		2	1
RASFAEK [T] AQLER <=> SAEAELQ [S] KR	Intralink	RASFAEK [T] AQLER	SAEAELQ [S] KR	8	8	1726	1717	sp|Q15149|PLEC	sp|Q15149|PLEC	PLEC	PLEC		2	1
S [K] LGESQTLQQFSR <=> [K] HEDFDK	Intralink	S [K] LGESQTLQQFSR	[K] HEDFDK	2	1	1546	1486	sp|Q13813|SPTAN1	sp|Q13813|SPTAN1	SPTAN1	SPTAN1		1	1
[K] GEITGEVHMPSGK <=> EVGEHLVSI [K] K	Intralink	[K] GEITGEVHMPSGK	EVGEHLVSI [K] K	1	10	1757	1979	sp|O75369|FLNB	sp|O75369|FLNB	FLNB	FLNB		1	1
FA [K] QYINAIK <=> HGE [K] VEECQR	Intralink	FA [K] QYINAIK	HGE [K] VEECQR	3	4	1410	1401	sp|Q15149|PLEC	sp|Q15149|PLEC	PLEC	PLEC		3	1
RLEEQAAQH [K] ADIEER <=> ALAEEA [K] R	Intralink	RLEEQAAQH [K] ADIEER	ALAEEA [K] R	10	7	2025	1951	sp|Q15149|PLEC	sp|Q15149|PLEC	PLEC	PLEC		2	1
[K] HYASEEIK <=> LVDTGD [K] FR	Intralink	[K] HYASEEIK	LVDTGD [K] FR	1	7	1981	1913	sp|Q01082|SPTBN1	sp|Q01082|SPTBN1	SPTBN1	SPTBN1		1	1
YLEEHP [S] AGK <=> [K] TGGPIYR	Intralink	YLEEHP [S] AGK	[K] TGGPIYR	7	1	84	91	sp|A0A2Z5UJ33|NP	sp|A0A2Z5UJ33|NP	NP	NP		2	1
LQTASDESYKDPTNIQS [K] HQK <=> L [K] EANK	Intralink	LQTASDESYKDPTNIQS [K] HQK	L [K] EANK	18	2	1588	1655	sp|Q13813|SPTAN1	sp|Q13813|SPTAN1	SPTAN1	SPTAN1		1	1
VRTE [K] ETIQK <=> EDLN [K] VR	Intralink	VRTE [K] ETIQK	EDLN [K] VR	5	5	1410	1405	sp|P12270|TPR	sp|P12270|TPR	TPR	TPR		2	1
SVHELE [K] SK <=> SVHELE [K] SK	Homomeric-inter	SVHELE [K] SK	SVHELE [K] SK	7	7	1525	1525	sp|P35579|MYH9	sp|P35579|MYH9	MYH9	MYH9		2	1
LEHEISHL [K] K <=> [K] LENEVEQR	Intralink	LEHEISHL [K] K	[K] LENEVEQR	9	1	852	854	sp|P12270|TPR	sp|P12270|TPR	TPR	TPR		1	1
RLEEQAAQH [K] ADIEER <=> D [K] DNTQR	Intralink	RLEEQAAQH [K] ADIEER	D [K] DNTQR	10	2	2025	2396	sp|Q15149|PLEC	sp|Q15149|PLEC	PLEC	PLEC		2	1
CISEL [K] AETR <=> SLVEQH [K] R	Intralink	CISEL [K] AETR	SLVEQH [K] R	6	7	740	751	sp|Q14980|NUMA1	sp|Q14980|NUMA1	NUMA1	NUMA1		2	1
AEVS [K] LEQQCQK <=> TEPTGP [K] LEALR	Intralink	AEVS [K] LEQQCQK	TEPTGP [K] LEALR	5	7	1131	1121	sp|Q14980|NUMA1	sp|Q14980|NUMA1	NUMA1	NUMA1		1	1
VRTELAD [K] VTK <=> [K] TLEEEAK	Intralink	VRTELAD [K] VTK	[K] TLEEEAK	8	1	1274	1174	sp|P35579|MYH9	sp|P35579|MYH9	MYH9	MYH9		1	1
AEDEW [K] AQVAR <=> T [K] VQDHSK	Intralink	AEDEW [K] AQVAR	T [K] VQDHSK	6	2	1210	1198	sp|Q14980|NUMA1	sp|Q14980|NUMA1	NUMA1	NUMA1		4	1
EEAAVDAQQQ [K] R <=> V [K] AEAEAAR	Intralink	EEAAVDAQQQ [K] R	V [K] AEAEAAR	11	2	1552	1659	sp|Q15149|PLEC	sp|Q15149|PLEC	PLEC	PLEC		1	1
VAEESGGQ [K] SAK <=> VLMQNQ [K] GK	Intralink	VAEESGGQ [K] SAK	VLMQNQ [K] GK	9	7	3177	3187	sp|P46013|MKI67	sp|P46013|MKI67	MKI67	MKI67		1	1
EEAAVDAQQQ [K] R <=> AEEAEAQ [K] R	Intralink	EEAAVDAQQQ [K] R	AEEAEAQ [K] R	11	8	1552	1626	sp|Q15149|PLEC	sp|Q15149|PLEC	PLEC	PLEC		1	1
LLFNDVQTL [K] DGR <=> LLAAG [K] VPQR	Intralink	LLFNDVQTL [K] DGR	LLAAG [K] VPQR	10	6	597	567	sp|Q15149|PLEC	sp|Q15149|PLEC	PLEC	PLEC		1	1
NLPY [K] VTQDELK <=> S [K] GIAYIEFK	Intralink	NLPY [K] VTQDELK	S [K] GIAYIEFK	5	2	403	429	sp|P19338|NCL	sp|P19338|NCL	NCL	NCL		2	1
MGIVGPEF [K] DK <=> MGIVGPEF [K] DK	Homomeric-inter	MGIVGPEF [K] DK	MGIVGPEF [K] DK	9	9	4138	4138	sp|Q15149|PLEC	sp|Q15149|PLEC	PLEC	PLEC		1	1
L [K] QSAEEQAQAR <=> [K] QAEEIGEK	Intralink	L [K] QSAEEQAQAR	[K] QAEEIGEK	2	1	2255	2545	sp|Q15149|PLEC	sp|Q15149|PLEC	PLEC	PLEC		1	1
EAEGQLQ [K] LQEALR <=> LPLD [K] EPAR	Intralink	EAEGQLQ [K] LQEALR	LPLD [K] EPAR	8	5	877	1150	sp|Q15149|PLEC	sp|Q15149|PLEC	PLEC	PLEC		1	1
TTV [K] DLSELGSVR <=> AQFEQL [K] DGK	Intralink	TTV [K] DLSELGSVR	AQFEQL [K] DGK	4	7	3476	3469	sp|Q15149|PLEC	sp|Q15149|PLEC	PLEC	PLEC		2	1
VEVG [K] DQEFTVDTR <=> ENSTA [K] FIPR	Intralink	VEVG [K] DQEFTVDTR	ENSTA [K] FIPR	5	6	960	1005	sp|O75369|FLNB	sp|O75369|FLNB	FLNB	FLNB		2	1
GANE [K] LAVAEVR <=> GANE [K] LAVAEVR	Homomeric-inter	GANE [K] LAVAEVR	GANE [K] LAVAEVR	5	5	773	773	sp|P12270|TPR	sp|P12270|TPR	TPR	TPR		1	1
IT [K] EAGSVSLR <=> QGFVPAAYV [K] K	Intralink	IT [K] EAGSVSLR	QGFVPAAYV [K] K	3	10	1057	1022	sp|Q13813|SPTAN1	sp|Q13813|SPTAN1	SPTAN1	SPTAN1		1	1
DLD [K] ADSMIR <=> LLAAG [K] VPQR	Intralink	DLD [K] ADSMIR	LLAAG [K] VPQR	4	6	581	567	sp|Q15149|PLEC	sp|Q15149|PLEC	PLEC	PLEC		1	1
LEGGEVDL [K] GPK <=> AP [K] IGFSGPK	Intralink	LEGGEVDL [K] GPK	AP [K] IGFSGPK	9	3	4945	4929	sp|Q09666|AHNAK	sp|Q09666|AHNAK	AHNAK	AHNAK		1	1
DVGAYS [K] YLTCPK <=> ISY [K] DALDR	Intralink	DVGAYS [K] YLTCPK	ISY [K] DALDR	7	4	4570	4584	sp|Q15149|PLEC	sp|Q15149|PLEC	PLEC	PLEC		1	1
Q [K] AQVEQELTTLR <=> S [K] EQAELEAAR	Intralink	Q [K] AQVEQELTTLR	S [K] EQAELEAAR	2	2	2318	2099	sp|Q15149|PLEC	sp|Q15149|PLEC	PLEC	PLEC		6	1
L [K] QSAEEQAQAR <=> L [K] AEATEAAR	Intralink	L [K] QSAEEQAQAR	L [K] AEATEAAR	2	2	2255	2350	sp|Q15149|PLEC	sp|Q15149|PLEC	PLEC	PLEC		1	1
ALQQVQE [K] EVR <=> [K] AGEQQETASR	Intralink	ALQQVQE [K] EVR	[K] AGEQQETASR	8	1	891	925	sp|Q14980|NUMA1	sp|Q14980|NUMA1	NUMA1	NUMA1		1	1
VQ [K] SLAAEEEAAR <=> [K] AALEEVER	Intralink	VQ [K] SLAAEEEAAR	[K] AALEEVER	3	1	2129	2142	sp|Q15149|PLEC	sp|Q15149|PLEC	PLEC	PLEC		2	1
QTEEQVNDL [K] ER <=> LEQAM [K] EIQR	Intralink	QTEEQVNDL [K] ER	LEQAM [K] EIQR	10	6	952	463	sp|P12270|TPR	sp|P12270|TPR	TPR	TPR		1	1
ESAEFQTQLE [K] K <=> [K] LENEVEQR	Intralink	ESAEFQTQLE [K] K	[K] LENEVEQR	11	1	1006	854	sp|P12270|TPR	sp|P12270|TPR	TPR	TPR		2	1
L [K] AEATEAAR <=> Q [K] GLVEDTLR	Intralink	L [K] AEATEAAR	Q [K] GLVEDTLR	2	2	2350	2047	sp|Q15149|PLEC	sp|Q15149|PLEC	PLEC	PLEC		2	1
VESEQQYFEIE [K] R <=> TG [K] GQPSNK	Intralink	VESEQQYFEIE [K] R	TG [K] GQPSNK	12	3	59	925	sp|P12270|TPR	sp|P12270|TPR	TPR	TPR		1	1
TEAEIAL [K] EK <=> [K] ASDSELER	Intralink	TEAEIAL [K] EK	[K] ASDSELER	8	1	1994	2037	sp|Q15149|PLEC	sp|Q15149|PLEC	PLEC	PLEC		1	1
L [K] AEATEAAR <=> [K] QAEEIGEK	Intralink	L [K] AEATEAAR	[K] QAEEIGEK	2	1	2350	2545	sp|Q15149|PLEC	sp|Q15149|PLEC	PLEC	PLEC		1	1
AQAEVEGLG [K] GVAR <=> G [K] AEEQAVR	Intralink	AQAEVEGLG [K] GVAR	G [K] AEEQAVR	10	2	1175	1815	sp|Q15149|PLEC	sp|Q15149|PLEC	PLEC	PLEC		2	1
L [K] QSAEEQAQAR <=> LLAAG [K] VPQR	Intralink	L [K] QSAEEQAQAR	LLAAG [K] VPQR	2	6	2255	567	sp|Q15149|PLEC	sp|Q15149|PLEC	PLEC	PLEC		4	1
GG [K] NSTWSGESK <=> TEADAE [K] TFEEK	Intralink	GG [K] NSTWSGESK	TEADAE [K] TFEEK	3	7	477	444	sp|P19338|NCL	sp|P19338|NCL	NCL	NCL		4	1
E [K] MQAVQEATR <=> L [K] AEATEAAR	Intralink	E [K] MQAVQEATR	L [K] AEATEAAR	2	2	2452	2350	sp|Q15149|PLEC	sp|Q15149|PLEC	PLEC	PLEC		2	1
AQ [K] AVASLSVK <=> TG [K] GQPSNK	Intralink	AQ [K] AVASLSVK	TG [K] GQPSNK	3	3	449	925	sp|P12270|TPR	sp|P12270|TPR	TPR	TPR		2	1
GAAIPA [K] GAK <=> AAVTPG [K] K	Intralink	GAAIPA [K] GAK	AAVTPG [K] K	7	7	132	87	sp|P19338|NCL	sp|P19338|NCL	NCL	NCL		1	1
AA [K] EAMEDGEIDGNK <=> GG [K] NSTWSGESK	Intralink	AA [K] EAMEDGEIDGNK	GG [K] NSTWSGESK	3	3	627	477	sp|P19338|NCL	sp|P19338|NCL	NCL	NCL		3	1
[K] QEELQQLEQQR <=> L [K] QSAEEQAQAR	Intralink	[K] QEELQQLEQQR	L [K] QSAEEQAQAR	1	2	2706	2255	sp|Q15149|PLEC	sp|Q15149|PLEC	PLEC	PLEC		2	1
ATFI [K] VPQNQNGK <=> GG [K] NSTWSGESK	Intralink	ATFI [K] VPQNQNGK	GG [K] NSTWSGESK	5	3	513	477	sp|P19338|NCL	sp|P19338|NCL	NCL	NCL		1	1
QLQLAQEAAQ [K] R <=> QLQLAQEAAQ [K] R	Homomeric-inter	QLQLAQEAAQ [K] R	QLQLAQEAAQ [K] R	11	11	2182	2182	sp|Q15149|PLEC	sp|Q15149|PLEC	PLEC	PLEC		1	1
LQQEA [K] LLQLK <=> E [K] LQQEAK	Intralink	LQQEA [K] LLQLK	E [K] LQQEAK	6	2	2604	2598	sp|Q15149|PLEC	sp|Q15149|PLEC	PLEC	PLEC		3	1
ETGSS [K] GFGFVDFNSEEDAK <=> GG [K] NSTWSGESK	Intralink	ETGSS [K] GFGFVDFNSEEDAK	GG [K] NSTWSGESK	6	3	610	477	sp|P19338|NCL	sp|P19338|NCL	NCL	NCL		1	1
ISMSEVDLNVAAP [K] VK <=> VEG [K] VK	Intralink	ISMSEVDLNVAAP [K] VK	VEG [K] VK	14	4	582	597	sp|Q09666|AHNAK	sp|Q09666|AHNAK	AHNAK	AHNAK		1	1
GLSEDTTEETL [K] ESFDGSVR <=> EALNSCN [K] R	Intralink	GLSEDTTEETL [K] ESFDGSVR	EALNSCN [K] R	12	8	589	545	sp|P19338|NCL	sp|P19338|NCL	NCL	NCL		1	1
TVIIEQSWGSP [K] VTK <=> SIA [K] EGFEK	Intralink	TVIIEQSWGSP [K] VTK	SIA [K] EGFEK	12	4	72	125	sp|P10809|HSPD1	sp|P10809|HSPD1	HSPD1	HSPD1		3	1
AA [K] EAMEDGEIDGNK <=> S [K] GIAYIEFK	Intralink	AA [K] EAMEDGEIDGNK	S [K] GIAYIEFK	3	2	627	429	sp|P19338|NCL	sp|P19338|NCL	NCL	NCL		1	1
DGVTVA [K] SIDLK <=> SIA [K] EGFEK	Intralink	DGVTVA [K] SIDLK	SIA [K] EGFEK	7	4	82	125	sp|P10809|HSPD1	sp|P10809|HSPD1	HSPD1	HSPD1		4	1
TLFV [K] GLSEDTTEETLK <=> EALNSCN [K] R	Intralink	TLFV [K] GLSEDTTEETLK	EALNSCN [K] R	5	8	577	545	sp|P19338|NCL	sp|P19338|NCL	NCL	NCL		2	1
Q [K] AQVEQELTTLR <=> [K] QEELQQLEQQR	Intralink	Q [K] AQVEQELTTLR	[K] QEELQQLEQQR	2	1	2318	2706	sp|Q15149|PLEC	sp|Q15149|PLEC	PLEC	PLEC		2	1
AEAELLQQQ [K] ELAQEQAR <=> [K] AALEEVER	Intralink	AEAELLQQQ [K] ELAQEQAR	[K] AALEEVER	10	1	2473	2142	sp|Q15149|PLEC	sp|Q15149|PLEC	PLEC	PLEC		1	1
AA [K] EAMEDGEIDGNK <=> VTLDWA [K] PK	Intralink	AA [K] EAMEDGEIDGNK	VTLDWA [K] PK	3	7	627	646	sp|P19338|NCL	sp|P19338|NCL	NCL	NCL		2	1
LDVQFSGLT [K] GDAVR <=> GAGGQG [K] VASK	Intralink	LDVQFSGLT [K] GDAVR	GAGGQG [K] VASK	10	7	916	1003	sp|P21333|FLNA	sp|P21333|FLNA	FLNA	FLNA		2	1
AEAELLQQQ [K] ELAQEQAR <=> S [K] EQAELEAAR	Intralink	AEAELLQQQ [K] ELAQEQAR	S [K] EQAELEAAR	10	2	2473	2099	sp|Q15149|PLEC	sp|Q15149|PLEC	PLEC	PLEC		1	1
VQ [K] SLAAEEEAAR <=> DLD [K] ADSMIR	Intralink	VQ [K] SLAAEEEAAR	DLD [K] ADSMIR	3	4	2129	581	sp|Q15149|PLEC	sp|Q15149|PLEC	PLEC	PLEC		1	1
QITL [K] TTPASGER <=> QITL [K] TTPASGER	Homomeric-inter	QITL [K] TTPASGER	QITL [K] TTPASGER	5	5	1648	1648	sp|P12270|TPR	sp|P12270|TPR	TPR	TPR		2	1
AENE [K] IQNEQLEK <=> QLQEIFEN [Y] KK	Intralink	AENE [K] IQNEQLEK	QLQEIFEN [Y] KK	5	9	691	682	sp|P12270|TPR	sp|P12270|TPR	TPR	TPR		1	1
AVTGY [K] DPYSGK <=> [K] GLLSAEVAR	Intralink	AVTGY [K] DPYSGK	[K] GLLSAEVAR	6	1	4152	3849	sp|Q15149|PLEC	sp|Q15149|PLEC	PLEC	PLEC		2	1
EFGPVVIDYG [K] VQSK <=> GTFDNAE [T] KK	Intralink	EFGPVVIDYG [K] VQSK	GTFDNAE [T] KK	11	8	1111	1098	sp|Q14204|DYNC1H1	sp|Q14204|DYNC1H1	DYNC1H1	DYNC1H1		2	1
GLSEDTTEETL [K] ESFDGSVR <=> GG [K] NSTWSGESK	Intralink	GLSEDTTEETL [K] ESFDGSVR	GG [K] NSTWSGESK	12	3	589	477	sp|P19338|NCL	sp|P19338|NCL	NCL	NCL		2	1
AVTGY [K] DPYSGK <=> [K] QITMEELVR	Intralink	AVTGY [K] DPYSGK	[K] QITMEELVR	6	1	4152	4027	sp|Q15149|PLEC	sp|Q15149|PLEC	PLEC	PLEC		1	1
VQ [K] SLAAEEEAAR <=> LLAAG [K] VPQR	Intralink	VQ [K] SLAAEEEAAR	LLAAG [K] VPQR	3	6	2129	567	sp|Q15149|PLEC	sp|Q15149|PLEC	PLEC	PLEC		2	1
VQ [K] SLAAEEEAAR <=> VQ [K] SLAAEEEAAR	Homomeric-inter	VQ [K] SLAAEEEAAR	VQ [K] SLAAEEEAAR	3	3	2129	2129	sp|Q15149|PLEC	sp|Q15149|PLEC	PLEC	PLEC		1	1
AASAPA [K] GTPGK <=> ASE [K] ILQVR	Intralink	AASAPA [K] GTPGK	ASE [K] ILQVR	7	4	308	296	sp|Q13428|TCOF1	sp|Q13428|TCOF1	TCOF1	TCOF1		1	1
LE [K] FLADQQSEIDGLK <=> LP [K] SVQNK	Intralink	LE [K] FLADQQSEIDGLK	LP [K] SVQNK	3	3	27	19	sp|P12270|TPR	sp|P12270|TPR	TPR	TPR		1	1
I [K] GDVDVTGPK <=> GPEVDL [K] GPK	Intralink	I [K] GDVDVTGPK	GPEVDL [K] GPK	2	7	2850	2872	sp|Q09666|AHNAK	sp|Q09666|AHNAK	AHNAK	AHNAK		1	1
[S] LQEEHVAVAQLR <=> ASFAE [K] TAQLER	Intralink	[S] LQEEHVAVAQLR	ASFAE [K] TAQLER	1	6	1732	1725	sp|Q15149|PLEC	sp|Q15149|PLEC	PLEC	PLEC		1	1
SSIAGLLL [K] ATNEK <=> ITVE [K] IIK	Intralink	SSIAGLLL [K] ATNEK	ITVE [K] IIK	9	5	2841	3091	sp|Q15149|PLEC	sp|Q15149|PLEC	PLEC	PLEC		2	1
QYDIDDAIA [K] NLIDR <=> [K] GLLSAEVAR	Intralink	QYDIDDAIA [K] NLIDR	[K] GLLSAEVAR	10	1	4348	3849	sp|Q15149|PLEC	sp|Q15149|PLEC	PLEC	PLEC		1	1
EGLTSIEEVT [K] NLQK <=> LPVEVA [Y] KR	Intralink	EGLTSIEEVT [K] NLQK	LPVEVA [Y] KR	11	7	4060	4204	sp|Q15149|PLEC	sp|Q15149|PLEC	PLEC	PLEC		2	1
SEETNTEIVECIL [K] R <=> GQ [K] ATLLQQR	Intralink	SEETNTEIVECIL [K] R	GQ [K] ATLLQQR	14	3	906	910	sp|P46013|MKI67	sp|P46013|MKI67	MKI67	MKI67		1	1
G [K] EDEGEEAASPMLQIQR <=> VLL [K] ALER	Intralink	G [K] EDEGEEAASPMLQIQR	VLL [K] ALER	2	4	2401	2239	sp|Q14204|DYNC1H1	sp|Q14204|DYNC1H1	DYNC1H1	DYNC1H1		1	1
E [K] EQLMASDDFGR <=> DLAALED [K] VK	Intralink	E [K] EQLMASDDFGR	DLAALED [K] VK	2	8	274	310	sp|Q13813|SPTAN1	sp|Q13813|SPTAN1	SPTAN1	SPTAN1		2	1
DLAALGD [K] VNSLGETAER <=> L [K] DINK	Intralink	DLAALGD [K] VNSLGETAER	L [K] DINK	8	2	1288	1148	sp|Q13813|SPTAN1	sp|Q13813|SPTAN1	SPTAN1	SPTAN1		1	1
VTQDEL [K] EVFEDAAEIR <=> LVS [K] DGK	Intralink	VTQDEL [K] EVFEDAAEIR	LVS [K] DGK	7	4	410	424	sp|P19338|NCL	sp|P19338|NCL	NCL	NCL		1	1
EVGEHLVSI [K] K <=> TAG [K] GK	Intralink	EVGEHLVSI [K] K	TAG [K] GK	10	4	1979	1645	sp|O75369|FLNB	sp|O75369|FLNB	FLNB	FLNB		1	1
ASFAE [K] TAQLER <=> Q [K] QAADAEMEK	Intralink	ASFAE [K] TAQLER	Q [K] QAADAEMEK	6	2	1725	2297	sp|Q15149|PLEC	sp|Q15149|PLEC	PLEC	PLEC		1	1
AQAQAAAE [K] LR <=> LLAAG [K] VPQR	Intralink	AQAQAAAE [K] LR	LLAAG [K] VPQR	9	6	2274	567	sp|Q15149|PLEC	sp|Q15149|PLEC	PLEC	PLEC		2	1
V [K] GGVDVTLPR <=> GPQVAL [K] GSR	Intralink	V [K] GGVDVTLPR	GPQVAL [K] GSR	2	7	584	537	sp|Q09666|AHNAK	sp|Q09666|AHNAK	AHNAK	AHNAK		1	1
TFEE [K] QGTEIDGR <=> SQPS [K] TLFVK	Intralink	TFEE [K] QGTEIDGR	SQPS [K] TLFVK	5	5	449	572	sp|P19338|NCL	sp|P19338|NCL	NCL	NCL		1	1
AVTGY [K] DPYSGK <=> LSVYQAM [K] K	Intralink	AVTGY [K] DPYSGK	LSVYQAM [K] K	6	8	4152	4091	sp|Q15149|PLEC	sp|Q15149|PLEC	PLEC	PLEC		1	1
[K] QEELQQLEQQR <=> [K] QEELQQLEQQR	Homomeric-inter	[K] QEELQQLEQQR	[K] QEELQQLEQQR	1	1	2706	2706	sp|Q15149|PLEC	sp|Q15149|PLEC	PLEC	PLEC		1	1
QGFVPAAYV [K] K <=> I [K] AVTQK	Intralink	QGFVPAAYV [K] K	I [K] AVTQK	10	2	1022	841	sp|Q13813|SPTAN1	sp|Q13813|SPTAN1	SPTAN1	SPTAN1		1	1
LGSPSG [K] TGTCR <=> V [K] GGVDVTLPR	Intralink	LGSPSG [K] TGTCR	V [K] GGVDVTLPR	7	2	563	584	sp|Q09666|AHNAK	sp|Q09666|AHNAK	AHNAK	AHNAK		1	1
SPQVDI [K] GPK <=> LDL [K] VPK	Intralink	SPQVDI [K] GPK	LDL [K] VPK	7	4	3414	3421	sp|Q8IVF2|AHNAK2	sp|Q8IVF2|AHNAK2	AHNAK2	AHNAK2		1	1
VQ [K] SLAAEEEAAR <=> S [K] EQAELEAAR	Intralink	VQ [K] SLAAEEEAAR	S [K] EQAELEAAR	3	2	2129	2099	sp|Q15149|PLEC	sp|Q15149|PLEC	PLEC	PLEC		1	1
E [K] MQAVQEATR <=> M [K] QVAEEAAR	Intralink	E [K] MQAVQEATR	M [K] QVAEEAAR	2	2	2452	2411	sp|Q15149|PLEC	sp|Q15149|PLEC	PLEC	PLEC		1	1
AFVESQQ [K] SPGK <=> YQE [K] GSQLQER	Intralink	AFVESQQ [K] SPGK	YQE [K] GSQLQER	8	4	1366	1248	sp|Q9UPN3|MACF1	sp|Q9UPN3|MACF1	MACF1	MACF1		1	1
QTLSIYQAL [K] K <=> [K] QITMEELVR	Intralink	QTLSIYQAL [K] K	[K] QITMEELVR	10	1	3848	4027	sp|Q15149|PLEC	sp|Q15149|PLEC	PLEC	PLEC		1	1
LEVNLQAM [K] AQFER <=> E [K] QLAAENR	Intralink	LEVNLQAM [K] AQFER	E [K] QLAAENR	9	2	1566	860	sp|P35579|MYH9	sp|P35579|MYH9	MYH9	MYH9		1	1
MGIVGPEF [K] DK <=> GLVD [K] IMVDR	Intralink	MGIVGPEF [K] DK	GLVD [K] IMVDR	9	5	4138	4480	sp|Q15149|PLEC	sp|Q15149|PLEC	PLEC	PLEC		1	1
INLAQ [K] AFCGFEDPR <=> T [K] MSAAQALK	Intralink	INLAQ [K] AFCGFEDPR	T [K] MSAAQALK	6	2	4491	4504	sp|Q15149|PLEC	sp|Q15149|PLEC	PLEC	PLEC		2	1
VQ [K] SLAAEEEAAR <=> SAEAELQ [S] KR	Intralink	VQ [K] SLAAEEEAAR	SAEAELQ [S] KR	3	8	2129	1717	sp|Q15149|PLEC	sp|Q15149|PLEC	PLEC	PLEC		1	1
LLFNDVQ [T] LKDGR <=> [K] AALEEVER	Intralink	LLFNDVQ [T] LKDGR	[K] AALEEVER	8	1	595	2142	sp|Q15149|PLEC	sp|Q15149|PLEC	PLEC	PLEC		1	1
G [K] AEEQAVR <=> G [K] AEEQAVR	Homomeric-inter	G [K] AEEQAVR	G [K] AEEQAVR	2	2	1815	1815	sp|Q15149|PLEC	sp|Q15149|PLEC	PLEC	PLEC		1	1
DL [K] ANESR <=> L [K] DINK	Intralink	DL [K] ANESR	L [K] DINK	3	2	1141	1148	sp|Q13813|SPTAN1	sp|Q13813|SPTAN1	SPTAN1	SPTAN1		1	1
REEAAVDAQQQ [K] R <=> QSSEAEIQA [K] AR	Intralink	REEAAVDAQQQ [K] R	QSSEAEIQA [K] AR	12	10	1552	1573	sp|Q15149|PLEC	sp|Q15149|PLEC	PLEC	PLEC		3	1
AQAQAAAE [K] LR <=> [K] EAEQEAARR	Intralink	AQAQAAAE [K] LR	[K] EAEQEAARR	9	1	2274	2277	sp|Q15149|PLEC	sp|Q15149|PLEC	PLEC	PLEC		1	1
GLIL [K] DHGIR <=> LISLFQAM [K] K	Intralink	GLIL [K] DHGIR	LISLFQAM [K] K	5	9	4173	4167	sp|Q15149|PLEC	sp|Q15149|PLEC	PLEC	PLEC		1	1
A [K] LEQLFQDEVAK <=> ERFIEQE [K] AK	Intralink	A [K] LEQLFQDEVAK	ERFIEQE [K] AK	2	8	2652	2650	sp|Q15149|PLEC	sp|Q15149|PLEC	PLEC	PLEC		2	1
CTELNQAWSSLG [K] R <=> A [K] LGDSHDLQR	Intralink	CTELNQAWSSLG [K] R	A [K] LGDSHDLQR	13	2	1326	1334	sp|Q13813|SPTAN1	sp|Q13813|SPTAN1	SPTAN1	SPTAN1		7	1
FNGSHVVGSPF [K] VR <=> VTS [K] GAGLSK	Intralink	FNGSHVVGSPF [K] VR	VTS [K] GAGLSK	12	4	2372	2518	sp|O75369|FLNB	sp|O75369|FLNB	FLNB	FLNB		1	1
E [K] QLAAENR <=> [K] DQGELER	Intralink	E [K] QLAAENR	[K] DQGELER	2	1	860	202	sp|P35579|MYH9	sp|P35579|MYH9	MYH9	MYH9		1	1
EAIAELERE [K] EK <=> FIEQE [K] AK	Intralink	EAIAELERE [K] EK	FIEQE [K] AK	10	6	2596	2650	sp|Q15149|PLEC	sp|Q15149|PLEC	PLEC	PLEC		1	1
NQHLVSQQ [K] DPDTEEYR <=> [K] LLSEK	Intralink	NQHLVSQQ [K] DPDTEEYR	[K] LLSEK	9	1	1347	1356	sp|P12270|TPR	sp|P12270|TPR	TPR	TPR		1	1
E [K] EAENERLR <=> TEAEIAL [K] EK	Intralink	E [K] EAENERLR	TEAEIAL [K] EK	2	8	1996	1994	sp|Q15149|PLEC	sp|Q15149|PLEC	PLEC	PLEC		1	1
L [K] PGAPLRPK <=> VTANND [K] NR	Intralink	L [K] PGAPLRPK	VTANND [K] NR	2	7	270	338	sp|P21333|FLNA	sp|P21333|FLNA	FLNA	FLNA		4	1
CISEL [K] DIR <=> CISEL [K] DIR	Homomeric-inter	CISEL [K] DIR	CISEL [K] DIR	6	6	1127	1127	sp|Q15149|PLEC	sp|Q15149|PLEC	PLEC	PLEC		1	1
I [K] ELQNAGDR <=> WQL [K] ANEALR	Intralink	I [K] ELQNAGDR	WQL [K] ANEALR	2	4	810	1774	sp|Q15149|PLEC	sp|Q15149|PLEC	PLEC	PLEC		2	1
WQL [K] ANEALR <=> G [K] AEEQAVR	Intralink	WQL [K] ANEALR	G [K] AEEQAVR	4	2	1774	1815	sp|Q15149|PLEC	sp|Q15149|PLEC	PLEC	PLEC		5	1
REEAAVDAQQQ [K] R <=> LAEVEAALE [K] QR	Intralink	REEAAVDAQQQ [K] R	LAEVEAALE [K] QR	12	10	1552	1508	sp|Q15149|PLEC	sp|Q15149|PLEC	PLEC	PLEC		2	1
M [K] TATDEAYK <=> [K] LLEATELK	Intralink	M [K] TATDEAYK	[K] LLEATELK	2	1	594	662	sp|Q13813|SPTAN1	sp|Q13813|SPTAN1	SPTAN1	SPTAN1		4	1
QYDIDDAIA [K] NLIDR <=> TSS [K] SSVR	Intralink	QYDIDDAIA [K] NLIDR	TSS [K] SSVR	10	4	4348	4270	sp|Q15149|PLEC	sp|Q15149|PLEC	PLEC	PLEC		1	1
LSQELEYLTEDV [K] R <=> LNE [K] LK	Intralink	LSQELEYLTEDV [K] R	LNE [K] LK	13	4	146	151	sp|P12270|TPR	sp|P12270|TPR	TPR	TPR		1	1
GQ [K] ATLLQQR <=> NIQ [K] LPVESK	Intralink	GQ [K] ATLLQQR	NIQ [K] LPVESK	3	4	910	886	sp|P46013|MKI67	sp|P46013|MKI67	MKI67	MKI67		3	1
LQQEA [K] LLQLK <=> G [K] AEEQAVR	Intralink	LQQEA [K] LLQLK	G [K] AEEQAVR	6	2	2604	1815	sp|Q15149|PLEC	sp|Q15149|PLEC	PLEC	PLEC		1	1
[K] QEELQQLEQQR <=> LLAAG [K] VPQR	Intralink	[K] QEELQQLEQQR	LLAAG [K] VPQR	1	6	2706	567	sp|Q15149|PLEC	sp|Q15149|PLEC	PLEC	PLEC		2	1
NAQ [K] EIATLK <=> NAQ [K] EIATLK	Homomeric-inter	NAQ [K] EIATLK	NAQ [K] EIATLK	4	4	899	899	sp|P12270|TPR	sp|P12270|TPR	TPR	TPR		1	1
TEPTGP [K] LEALR <=> QTV [K] QLK	Intralink	TEPTGP [K] LEALR	QTV [K] QLK	7	4	1121	1088	sp|Q14980|NUMA1	sp|Q14980|NUMA1	NUMA1	NUMA1		1	1
LPDMSV [K] TPK <=> L [K] GPDVK	Intralink	LPDMSV [K] TPK	L [K] GPDVK	7	2	693	681	sp|Q09666|AHNAK	sp|Q09666|AHNAK	AHNAK	AHNAK		1	1
M [K] QVAEEAAR <=> VQMEELS [K] LK	Intralink	M [K] QVAEEAAR	VQMEELS [K] LK	2	8	2411	2379	sp|Q15149|PLEC	sp|Q15149|PLEC	PLEC	PLEC		1	1
Q [K] AQVEQELTTLR <=> G [K] AEEQAVR	Intralink	Q [K] AQVEQELTTLR	G [K] AEEQAVR	2	2	2318	1815	sp|Q15149|PLEC	sp|Q15149|PLEC	PLEC	PLEC		1	1
LAEVEAALE [K] QR <=> [K] ASDSELER	Intralink	LAEVEAALE [K] QR	[K] ASDSELER	10	1	1508	2037	sp|Q15149|PLEC	sp|Q15149|PLEC	PLEC	PLEC		1	1
ELEVMTA [K] YEGAK <=> YEGA [K] VK	Intralink	ELEVMTA [K] YEGAK	YEGA [K] VK	8	5	1511	1516	sp|Q14980|NUMA1	sp|Q14980|NUMA1	NUMA1	NUMA1		2	1
LAEVEAALE [K] QR <=> EA [K] ELQQR	Intralink	LAEVEAALE [K] QR	EA [K] ELQQR	10	3	1508	1528	sp|Q15149|PLEC	sp|Q15149|PLEC	PLEC	PLEC		2	1
E [K] QAQLAQTLQQQEQASQGLR <=> QQA [K] EK	Intralink	E [K] QAQLAQTLQQQEQASQGLR	QQA [K] EK	2	4	531	529	sp|Q14980|NUMA1	sp|Q14980|NUMA1	NUMA1	NUMA1		1	1
VQ [K] SLAAEEEAAR <=> [K] QEELQQLEQQR	Intralink	VQ [K] SLAAEEEAAR	[K] QEELQQLEQQR	3	1	2129	2706	sp|Q15149|PLEC	sp|Q15149|PLEC	PLEC	PLEC		1	1
[K] QEELQQLEQQR <=> AQAQAAAE [K] LR	Intralink	[K] QEELQQLEQQR	AQAQAAAE [K] LR	1	9	2706	2274	sp|Q15149|PLEC	sp|Q15149|PLEC	PLEC	PLEC		2	1
TLLA [K] NLPYK <=> Q [K] AAPEAK	Intralink	TLLA [K] NLPYK	Q [K] AAPEAK	5	2	398	288	sp|P19338|NCL	sp|P19338|NCL	NCL	NCL		1	1
MGIVGPEF [K] DK <=> [K] GLLSAEVAR	Intralink	MGIVGPEF [K] DK	[K] GLLSAEVAR	9	1	4138	3849	sp|Q15149|PLEC	sp|Q15149|PLEC	PLEC	PLEC		1	1
QLQLAQEAAQ [K] R <=> LLAAG [K] VPQR	Intralink	QLQLAQEAAQ [K] R	LLAAG [K] VPQR	11	6	2182	567	sp|Q15149|PLEC	sp|Q15149|PLEC	PLEC	PLEC		1	1
NGALDQQ [K] DELDVR <=> ITAL [K] SQYEGR	Intralink	NGALDQQ [K] DELDVR	ITAL [K] SQYEGR	8	5	1592	1603	sp|P12270|TPR	sp|P12270|TPR	TPR	TPR		5	1
LLFNDVQTL [K] DGR <=> I [K] ELQNAGDR	Intralink	LLFNDVQTL [K] DGR	I [K] ELQNAGDR	10	2	597	810	sp|Q15149|PLEC	sp|Q15149|PLEC	PLEC	PLEC		1	1
LSIYNAL [K] K <=> VTVE [K] VIK	Intralink	LSIYNAL [K] K	VTVE [K] VIK	8	5	3182	3420	sp|Q15149|PLEC	sp|Q15149|PLEC	PLEC	PLEC		1	1
SQP [S] KTLFVK <=> SQPS [K] TLFVK	Intralink	SQP [S] KTLFVK	SQPS [K] TLFVK	4	5	571	572	sp|P19338|NCL	sp|P19338|NCL	NCL	NCL		1	1
EAEGQLQ [K] LQEALR <=> TL [K] PEEQR	Intralink	EAEGQLQ [K] LQEALR	TL [K] PEEQR	8	3	877	1055	sp|Q15149|PLEC	sp|Q15149|PLEC	PLEC	PLEC		1	1
FLQEEAE [K] MK <=> VQMEELS [K] LK	Intralink	FLQEEAE [K] MK	VQMEELS [K] LK	8	8	2409	2379	sp|Q15149|PLEC	sp|Q15149|PLEC	PLEC	PLEC		1	1
VLAE [K] LAAIGEATR <=> G [K] AEEQAVR	Intralink	VLAE [K] LAAIGEATR	G [K] AEEQAVR	5	2	1975	1815	sp|Q15149|PLEC	sp|Q15149|PLEC	PLEC	PLEC		1	1
AQFEQL [K] DGK <=> VTVE [K] VIK	Intralink	AQFEQL [K] DGK	VTVE [K] VIK	7	5	3469	3420	sp|Q15149|PLEC	sp|Q15149|PLEC	PLEC	PLEC		3	1
K [T] LSSVQNEVQEALQR <=> SETET [K] QR	Intralink	K [T] LSSVQNEVQEALQR	SETET [K] QR	2	6	1039	834	sp|P12270|TPR	sp|P12270|TPR	TPR	TPR		3	1
NAQ [K] EIATLK <=> IIDIQE [K] VK	Intralink	NAQ [K] EIATLK	IIDIQE [K] VK	4	7	899	1427	sp|P12270|TPR	sp|P12270|TPR	TPR	TPR		1	1
MGIVGPEF [K] DK <=> [K] QITMEELVR	Intralink	MGIVGPEF [K] DK	[K] QITMEELVR	9	1	4138	4027	sp|Q15149|PLEC	sp|Q15149|PLEC	PLEC	PLEC		4	1
AEMEVLLAS [K] AR <=> ALAEEA [K] R	Intralink	AEMEVLLAS [K] AR	ALAEEA [K] R	10	7	1908	1951	sp|Q15149|PLEC	sp|Q15149|PLEC	PLEC	PLEC		1	1
FLQEEAE [K] MK <=> FLQEEAE [K] MK	Homomeric-inter	FLQEEAE [K] MK	FLQEEAE [K] MK	8	8	2409	2409	sp|Q15149|PLEC	sp|Q15149|PLEC	PLEC	PLEC		1	1
ASFAE [K] TAQLER <=> [K] QEELQQLEQQR	Intralink	ASFAE [K] TAQLER	[K] QEELQQLEQQR	6	1	1725	2706	sp|Q15149|PLEC	sp|Q15149|PLEC	PLEC	PLEC		1	1
VTVE [K] VIK <=> VTVE [K] VIK	Homomeric-inter	VTVE [K] VIK	VTVE [K] VIK	5	5	3420	3420	sp|Q15149|PLEC	sp|Q15149|PLEC	PLEC	PLEC		1	1
ELENANDLLSA [T] KR <=> IV [K] PGMK	Intralink	ELENANDLLSA [T] KR	IV [K] PGMK	12	3	363	390	sp|P12270|TPR	sp|P12270|TPR	TPR	TPR		2	1
ETGEHLVHV [K] K <=> VVA [K] GLGLSK	Intralink	ETGEHLVHV [K] K	VVA [K] GLGLSK	10	4	2024	2563	sp|P21333|FLNA	sp|P21333|FLNA	FLNA	FLNA		2	1
NLPY [K] VTQDELK <=> LVS [K] DGK	Intralink	NLPY [K] VTQDELK	LVS [K] DGK	5	4	403	424	sp|P19338|NCL	sp|P19338|NCL	NCL	NCL		1	1
NK [Y] LEEHPSAGKDPK <=> G [K] FQTAAQR	Intralink	NK [Y] LEEHPSAGKDPK	G [K] FQTAAQR	3	2	78	229	sp|A0A2Z5UJ33|NP	sp|A0A2Z5UJ33|NP	NP	NP		1	1
FDESE [K] TK <=> I [K] EDEDDK	Intralink	FDESE [K] TK	I [K] EDEDDK	6	2	603	702	sp|P14625|HSP90B1	sp|P14625|HSP90B1	HSP90B1	HSP90B1		5	1
VQAQGPGL [K] EAFTNKPNVFTVVTR <=> VPV [K] DVVDPSK	Intralink	VQAQGPGL [K] EAFTNKPNVFTVVTR	VPV [K] DVVDPSK	9	4	1339	1416	sp|O75369|FLNB	sp|O75369|FLNB	FLNB	FLNB		54	1
SQPS [K] TLFVK <=> VTLDWA [K] PK	Intralink	SQPS [K] TLFVK	VTLDWA [K] PK	5	7	572	646	sp|P19338|NCL	sp|P19338|NCL	NCL	NCL		6	1
EAEGQLQ [K] LQEALR <=> G [K] AEEQAVR	Intralink	EAEGQLQ [K] LQEALR	G [K] AEEQAVR	8	2	877	1815	sp|Q15149|PLEC	sp|Q15149|PLEC	PLEC	PLEC		6	1
LNNQL [K] ALTEK <=> N [K] ELEIAQDR	Intralink	LNNQL [K] ALTEK	N [K] ELEIAQDR	6	2	90	97	sp|P12270|TPR	sp|P12270|TPR	TPR	TPR		15	1
TLLA [K] NLPYK <=> LVS [K] DGK	Intralink	TLLA [K] NLPYK	LVS [K] DGK	5	4	398	424	sp|P19338|NCL	sp|P19338|NCL	NCL	NCL		22	1
[K] AGEQQETASR <=> ELV [K] EPAR	Intralink	[K] AGEQQETASR	ELV [K] EPAR	1	4	925	939	sp|Q14980|NUMA1	sp|Q14980|NUMA1	NUMA1	NUMA1		8	1
QD [K] IYFMAGSSR <=> FQNVA [K] EGVK	Intralink	QD [K] IYFMAGSSR	FQNVA [K] EGVK	3	6	537	593	sp|P14625|HSP90B1	sp|P14625|HSP90B1	HSP90B1	HSP90B1		27	1
QD [K] IYFMAGSSR <=> IE [K] AVVSQR	Intralink	QD [K] IYFMAGSSR	IE [K] AVVSQR	3	3	537	633	sp|P14625|HSP90B1	sp|P14625|HSP90B1	HSP90B1	HSP90B1		4	1
IS [K] GANPVEIR <=> SIA [K] EGFEK	Intralink	IS [K] GANPVEIR	SIA [K] EGFEK	3	4	133	125	sp|P10809|HSPD1	sp|P10809|HSPD1	HSPD1	HSPD1		23	1
IM [K] AQAYQTGK <=> GLFDEYG [S] KK	Intralink	IM [K] AQAYQTGK	GLFDEYG [S] KK	3	8	663	403	sp|P14625|HSP90B1	sp|P14625|HSP90B1	HSP90B1	HSP90B1		6	1
QELEAELA [K] VR <=> EAAAATQ [K] R	Intralink	QELEAELA [K] VR	EAAAATQ [K] R	9	8	1896	1886	sp|Q15149|PLEC	sp|Q15149|PLEC	PLEC	PLEC		9	1
L [K] QVEDEK <=> LSLST [K] LK	Intralink	L [K] QVEDEK	LSLST [K] LK	2	6	1332	1330	sp|P35579|MYH9	sp|P35579|MYH9	MYH9	MYH9		18	1
DQE [K] LSLMYAR <=> [K] GVAEQK	Intralink	DQE [K] LSLMYAR	[K] GVAEQK	4	1	2738	2746	sp|P78527|PRKDC	sp|P78527|PRKDC	PRKDC	PRKDC		8	1
ASFAE [K] TAQLER <=> SAEAELQ [S] KR	Intralink	ASFAE [K] TAQLER	SAEAELQ [S] KR	6	8	1725	1717	sp|Q15149|PLEC	sp|Q15149|PLEC	PLEC	PLEC		71	1
ASVG [K] MIDGIGR <=> GT [K] VVPR	Intralink	ASVG [K] MIDGIGR	GT [K] VVPR	5	3	31	351	sp|A0A2Z5UJ33|NP	sp|A0A2Z5UJ33|NP	NP	NP		103	1
FLQEEAE [K] MK <=> D [K] DNTQR	Intralink	FLQEEAE [K] MK	D [K] DNTQR	8	2	2409	2396	sp|Q15149|PLEC	sp|Q15149|PLEC	PLEC	PLEC		7	1
TEAEIAL [K] EK <=> E [K] EAENER	Intralink	TEAEIAL [K] EK	E [K] EAENER	8	2	1994	1996	sp|Q15149|PLEC	sp|Q15149|PLEC	PLEC	PLEC		4	1
S [K] LGESQTLQQFSR <=> AQMIE [K] R	Intralink	S [K] LGESQTLQQFSR	AQMIE [K] R	2	6	1546	1543	sp|Q13813|SPTAN1	sp|Q13813|SPTAN1	SPTAN1	SPTAN1		11	1
ASVG [K] MIDGIGR <=> [K] TGGPIYR	Intralink	ASVG [K] MIDGIGR	[K] TGGPIYR	5	1	31	91	sp|A0A2Z5UJ33|NP	sp|A0A2Z5UJ33|NP	NP	NP		24	1
ASVG [K] MIDGIGR <=> G [K] FQTAAQR	Intralink	ASVG [K] MIDGIGR	G [K] FQTAAQR	5	2	31	229	sp|A0A2Z5UJ33|NP	sp|A0A2Z5UJ33|NP	NP	NP		26	1
Q [K] GLVEDTLR <=> [K] ASDSELER	Intralink	Q [K] GLVEDTLR	[K] ASDSELER	2	1	2047	2037	sp|Q15149|PLEC	sp|Q15149|PLEC	PLEC	PLEC		9	1
QD [K] IYFMAGSSR <=> FDESE [K] TK	Intralink	QD [K] IYFMAGSSR	FDESE [K] TK	3	6	537	603	sp|P14625|HSP90B1	sp|P14625|HSP90B1	HSP90B1	HSP90B1		11	1
IM [K] AQAYQTGK <=> [K] TFEINPR	Intralink	IM [K] AQAYQTGK	[K] TFEINPR	3	1	663	683	sp|P14625|HSP90B1	sp|P14625|HSP90B1	HSP90B1	HSP90B1		32	1
VGTECGNQ [K] VR <=> V [K] ETADFK	Intralink	VGTECGNQ [K] VR	V [K] ETADFK	9	2	578	498	sp|P21333|FLNA	sp|P21333|FLNA	FLNA	FLNA		14	1
FQNVA [K] EGVK <=> IE [K] AVVSQR	Intralink	FQNVA [K] EGVK	IE [K] AVVSQR	6	3	593	633	sp|P14625|HSP90B1	sp|P14625|HSP90B1	HSP90B1	HSP90B1		21	1
[K] EAESSPFVER <=> FDESE [K] TK	Intralink	[K] EAESSPFVER	FDESE [K] TK	1	6	547	603	sp|P14625|HSP90B1	sp|P14625|HSP90B1	HSP90B1	HSP90B1		7	1
ASVG [K] MIDGIGR <=> AT [K] GTKR	Intralink	ASVG [K] MIDGIGR	AT [K] GTKR	5	3	31	4	sp|A0A2Z5UJ33|NP	sp|A0A2Z5UJ33|NP	NP	NP		13	1
S [K] EQAELEAAR <=> SAEAELQ [S] KR	Intralink	S [K] EQAELEAAR	SAEAELQ [S] KR	2	8	2099	1717	sp|Q15149|PLEC	sp|Q15149|PLEC	PLEC	PLEC		9	1
FQNVA [K] EGVK <=> FDESE [K] TK	Intralink	FQNVA [K] EGVK	FDESE [K] TK	6	6	593	603	sp|P14625|HSP90B1	sp|P14625|HSP90B1	HSP90B1	HSP90B1		9	1
QSSEAEIQA [K] AR <=> ALAEEA [K] R	Intralink	QSSEAEIQA [K] AR	ALAEEA [K] R	10	7	1573	1951	sp|Q15149|PLEC	sp|Q15149|PLEC	PLEC	PLEC		24	1
IE [K] AVVSQR <=> FDESE [K] TK	Intralink	IE [K] AVVSQR	FDESE [K] TK	3	6	633	603	sp|P14625|HSP90B1	sp|P14625|HSP90B1	HSP90B1	HSP90B1		9	1
E [K] QLAAENR <=> EEELV [K] VR	Intralink	E [K] QLAAENR	EEELV [K] VR	2	6	860	856	sp|P35579|MYH9	sp|P35579|MYH9	MYH9	MYH9		11	1
GG [K] NSTWSGESK <=> SQPS [K] TLFVK	Intralink	GG [K] NSTWSGESK	SQPS [K] TLFVK	3	5	477	572	sp|P19338|NCL	sp|P19338|NCL	NCL	NCL		2	1
Q [K] GLVEDTLR <=> V [K] AEAEAAR	Intralink	Q [K] GLVEDTLR	V [K] AEAEAAR	2	2	2047	1659	sp|Q15149|PLEC	sp|Q15149|PLEC	PLEC	PLEC		8	1
MAATS [K] EVAR <=> ELV [K] EPAR	Intralink	MAATS [K] EVAR	ELV [K] EPAR	6	4	914	939	sp|Q14980|NUMA1	sp|Q14980|NUMA1	NUMA1	NUMA1		2	1
SISLYYTGE [K] GQNQDYR <=> LVS [K] DGK	Intralink	SISLYYTGE [K] GQNQDYR	LVS [K] DGK	10	4	467	424	sp|P19338|NCL	sp|P19338|NCL	NCL	NCL		4	1
LAEVEAALE [K] QR <=> ALAEEA [K] R	Intralink	LAEVEAALE [K] QR	ALAEEA [K] R	10	7	1508	1951	sp|Q15149|PLEC	sp|Q15149|PLEC	PLEC	PLEC		4	1
N [K] YLEEHPSAGK <=> N [K] YLEEHPSAGK	Homomeric-inter	N [K] YLEEHPSAGK	N [K] YLEEHPSAGK	2	2	77	77	sp|A0A2Z5UJ33|NP	sp|A0A2Z5UJ33|NP	NP	NP		99	1
AQAYQTG [K] DISTNYYASQK <=> [K] SDYIK	Intralink	AQAYQTG [K] DISTNYYASQK	[K] SDYIK	8	1	671	405	sp|P14625|HSP90B1	sp|P14625|HSP90B1	HSP90B1	HSP90B1		9	1
IAQLEEQLDNE [T] KER <=> QAAC [K] QVR	Intralink	IAQLEEQLDNE [T] KER	QAAC [K] QVR	12	5	1827	1835	sp|P35579|MYH9	sp|P35579|MYH9	MYH9	MYH9		17	1
AQAEVEGLG [K] GVAR <=> TL [K] PEEQR	Intralink	AQAEVEGLG [K] GVAR	TL [K] PEEQR	10	3	1175	1055	sp|Q15149|PLEC	sp|Q15149|PLEC	PLEC	PLEC		6	1
LLAAG [K] VPQR <=> LLAAG [K] VPQR	Homomeric-inter	LLAAG [K] VPQR	LLAAG [K] VPQR	6	6	567	567	sp|Q15149|PLEC	sp|Q15149|PLEC	PLEC	PLEC		7	1
[K] EAESSPFVER <=> IE [K] AVVSQR	Intralink	[K] EAESSPFVER	IE [K] AVVSQR	1	3	547	633	sp|P14625|HSP90B1	sp|P14625|HSP90B1	HSP90B1	HSP90B1		13	1
IM [K] AQAYQTGK <=> IE [K] AVVSQR	Intralink	IM [K] AQAYQTGK	IE [K] AVVSQR	3	3	663	633	sp|P14625|HSP90B1	sp|P14625|HSP90B1	HSP90B1	HSP90B1		22	1
FLQEEAE [K] MK <=> M [K] QVAEEAAR	Intralink	FLQEEAE [K] MK	M [K] QVAEEAAR	8	2	2409	2411	sp|Q15149|PLEC	sp|Q15149|PLEC	PLEC	PLEC		63	1
ALVATPG [K] K <=> AVTTPG [K] K	Intralink	ALVATPG [K] K	AVTTPG [K] K	8	7	124	109	sp|P19338|NCL	sp|P19338|NCL	NCL	NCL		9	1
E [K] MQAVQEATR <=> ALAE [K] MLK	Intralink	E [K] MQAVQEATR	ALAE [K] MLK	2	5	2452	2447	sp|Q15149|PLEC	sp|Q15149|PLEC	PLEC	PLEC		43	1
L [K] QSAEEQAQAR <=> L [K] QSAEEQAQAR	Homomeric-inter	L [K] QSAEEQAQAR	L [K] QSAEEQAQAR	2	2	2255	2255	sp|Q15149|PLEC	sp|Q15149|PLEC	PLEC	PLEC		6	1
NLGTIA [K] SGTSEFLNK <=> ETLQQH [K] LLK	Intralink	NLGTIA [K] SGTSEFLNK	ETLQQH [K] LLK	7	7	168	455	sp|P14625|HSP90B1	sp|P14625|HSP90B1	HSP90B1	HSP90B1		8	1
EGV [K] FDESEK <=> IE [K] AVVSQR	Intralink	EGV [K] FDESEK	IE [K] AVVSQR	4	3	597	633	sp|P14625|HSP90B1	sp|P14625|HSP90B1	HSP90B1	HSP90B1		64	1
IM [K] AQAYQTGK <=> FQNVA [K] EGVK	Intralink	IM [K] AQAYQTGK	FQNVA [K] EGVK	3	6	663	593	sp|P14625|HSP90B1	sp|P14625|HSP90B1	HSP90B1	HSP90B1		4	1
QD [K] IYFMAGSSR <=> EGV [K] FDESEK	Intralink	QD [K] IYFMAGSSR	EGV [K] FDESEK	3	4	537	597	sp|P14625|HSP90B1	sp|P14625|HSP90B1	HSP90B1	HSP90B1		65	1
AAAG [K] AELELELGR <=> ASFE [K] AAAGK	Intralink	AAAG [K] AELELELGR	ASFE [K] AAAGK	5	5	2078	2073	sp|Q15149|PLEC	sp|Q15149|PLEC	PLEC	PLEC		8	1
DP [K] KTGGPIYR <=> AT [K] GTK	Intralink	DP [K] KTGGPIYR	AT [K] GTK	3	3	90	4	sp|A0A2Z5UJ33|NP	sp|A0A2Z5UJ33|NP	NP	NP		3	1
QSSEAEIQA [K] AR <=> EAAAATQ [K] R	Intralink	QSSEAEIQA [K] AR	EAAAATQ [K] R	10	8	1573	1886	sp|Q15149|PLEC	sp|Q15149|PLEC	PLEC	PLEC		16	1
AQAQAAAE [K] LR <=> [K] EAEQEAAR	Intralink	AQAQAAAE [K] LR	[K] EAEQEAAR	9	1	2274	2277	sp|Q15149|PLEC	sp|Q15149|PLEC	PLEC	PLEC		15	1
AA [K] EAMEDGEIDGNK <=> EALNSCN [K] R	Intralink	AA [K] EAMEDGEIDGNK	EALNSCN [K] R	3	8	627	545	sp|P19338|NCL	sp|P19338|NCL	NCL	NCL		7	1
[K] LSGDQPAAR <=> VVDTT [K] ESSR	Intralink	[K] LSGDQPAAR	VVDTT [K] ESSR	1	6	1348	1335	sp|Q13428|TCOF1	sp|Q13428|TCOF1	TCOF1	TCOF1		9	1
[K] AGEQQETASR <=> MAAT [S] KEVAR	Intralink	[K] AGEQQETASR	MAAT [S] KEVAR	1	5	925	913	sp|Q14980|NUMA1	sp|Q14980|NUMA1	NUMA1	NUMA1		4	1
QD [K] IYFMAGSSR <=> [K] EAESSPFVER	Intralink	QD [K] IYFMAGSSR	[K] EAESSPFVER	3	1	537	547	sp|P14625|HSP90B1	sp|P14625|HSP90B1	HSP90B1	HSP90B1		4	1
S [K] GIAYIEFK <=> TLLA [K] NLPYK	Intralink	S [K] GIAYIEFK	TLLA [K] NLPYK	2	5	429	398	sp|P19338|NCL	sp|P19338|NCL	NCL	NCL		56	1
[S] QLVWMACHSAAFEDLR <=> GT [K] VVPR	Intralink	[S] QLVWMACHSAAFEDLR	GT [K] VVPR	1	3	326	351	sp|A0A2Z5UJ33|NP	sp|A0A2Z5UJ33|NP	NP	NP		21	1
EELV [K] NLGTIAK <=> LL [K] VIR	Intralink	EELV [K] NLGTIAK	LL [K] VIR	5	3	161	458	sp|P14625|HSP90B1	sp|P14625|HSP90B1	HSP90B1	HSP90B1		20	1
SQPS [K] TLFVK <=> TLLA [K] NLPYK	Intralink	SQPS [K] TLFVK	TLLA [K] NLPYK	5	5	572	398	sp|P19338|NCL	sp|P19338|NCL	NCL	NCL		13	1
CEFQDAYVLLSE [K] K <=> GD [K] AQIEK	Intralink	CEFQDAYVLLSE [K] K	GD [K] AQIEK	13	3	249	364	sp|P10809|HSPD1	sp|P10809|HSPD1	HSPD1	HSPD1		5	1
[K] FGYVDFESAEDLEK <=> LVS [K] DGK	Intralink	[K] FGYVDFESAEDLEK	LVS [K] DGK	1	4	348	424	sp|P19338|NCL	sp|P19338|NCL	NCL	NCL		6	1
GFGFVDFNSEEDA [K] AAK <=> GG [K] NSTWSGESK	Intralink	GFGFVDFNSEEDA [K] AAK	GG [K] NSTWSGESK	14	3	624	477	sp|P19338|NCL	sp|P19338|NCL	NCL	NCL		8	1
NLGTIA [K] SGTSEFLNK <=> LL [K] VIR	Intralink	NLGTIA [K] SGTSEFLNK	LL [K] VIR	7	3	168	458	sp|P14625|HSP90B1	sp|P14625|HSP90B1	HSP90B1	HSP90B1		5	1
YLEEHP [S] AGKDPK <=> ELILYD [K] EEIR	Intralink	YLEEHP [S] AGKDPK	ELILYD [K] EEIR	7	7	84	113	sp|A0A2Z5UJ33|NP	sp|A0A2Z5UJ33|NP	NP	NP		6	1
TLLA [K] NLPYK <=> EALNSCN [K] R	Intralink	TLLA [K] NLPYK	EALNSCN [K] R	5	8	398	545	sp|P19338|NCL	sp|P19338|NCL	NCL	NCL		5	1
S [K] GIAYIEFK <=> LVS [K] DGK	Intralink	S [K] GIAYIEFK	LVS [K] DGK	2	4	429	424	sp|P19338|NCL	sp|P19338|NCL	NCL	NCL		18	1
YLEEHPSAG [K] DPK <=> YLEEHPSAG [K] DPK	Homomeric-inter	YLEEHPSAG [K] DPK	YLEEHPSAG [K] DPK	10	10	87	87	sp|A0A2Z5UJ33|NP	sp|A0A2Z5UJ33|NP	NP	NP		24	1
RN [K] YLEEHPSAGK <=> AT [K] GTK	Intralink	RN [K] YLEEHPSAGK	AT [K] GTK	3	3	77	4	sp|A0A2Z5UJ33|NP	sp|A0A2Z5UJ33|NP	NP	NP		47	1
RI [K] EDEDDK <=> FDESE [K] TK	Intralink	RI [K] EDEDDK	FDESE [K] TK	3	6	702	603	sp|P14625|HSP90B1	sp|P14625|HSP90B1	HSP90B1	HSP90B1		7	1
SNASLTNNQNLIQ [S] LKEDLNK <=> [K] NIEVR	Intralink	SNASLTNNQNLIQ [S] LKEDLNK	[K] NIEVR	14	1	1398	988	sp|P12270|TPR	sp|P12270|TPR	TPR	TPR		1	1
LDLQYA [K] LLNSSK <=> LLAAG [K] VPQR	Intralink	LDLQYA [K] LLNSSK	LLAAG [K] VPQR	7	6	740	567	sp|Q15149|PLEC	sp|Q15149|PLEC	PLEC	PLEC		2	1
[K] FGYVDFESAEDLEK <=> AAPEA [K] K	Intralink	[K] FGYVDFESAEDLEK	AAPEA [K] K	1	6	348	294	sp|P19338|NCL	sp|P19338|NCL	NCL	NCL		4	1
MTA [K] SVPADLSRPK <=> TEGKPAEV [K] K	Intralink	MTA [K] SVPADLSRPK	TEGKPAEV [K] K	4	9	852	847	sp|P27816|MAP4	sp|P27816|MAP4	MAP4	MAP4		6	1
APL [K] SVGPDFGK <=> M [K] QDAQVVLYR	Intralink	APL [K] SVGPDFGK	M [K] QDAQVVLYR	4	2	2694	2764	sp|P78527|PRKDC	sp|P78527|PRKDC	PRKDC	PRKDC		4	1
IAEFTTNLTEEEE [K] SK <=> S [K] SLAK	Intralink	IAEFTTNLTEEEE [K] SK	S [K] SLAK	14	2	1014	1016	sp|P35579|MYH9	sp|P35579|MYH9	MYH9	MYH9		3	1
VQ [K] SLAAEEEAAR <=> QLQLAQEAAQ [K] R	Intralink	VQ [K] SLAAEEEAAR	QLQLAQEAAQ [K] R	3	11	2129	2182	sp|Q15149|PLEC	sp|Q15149|PLEC	PLEC	PLEC		3	1
ELEVMTA [K] YEGAK <=> V [K] VLEER	Intralink	ELEVMTA [K] YEGAK	V [K] VLEER	8	2	1511	1518	sp|Q14980|NUMA1	sp|Q14980|NUMA1	NUMA1	NUMA1		3	1
ESAEFQTQLE [K] K <=> LMEVE [K] EK	Intralink	ESAEFQTQLE [K] K	LMEVE [K] EK	11	6	1006	1013	sp|P12270|TPR	sp|P12270|TPR	TPR	TPR		3	1
AA [K] EAMEDGEIDGNK <=> LVS [K] DGK	Intralink	AA [K] EAMEDGEIDGNK	LVS [K] DGK	3	4	627	424	sp|P19338|NCL	sp|P19338|NCL	NCL	NCL		2	1
ASPS [K] PASAPASR <=> SGS [K] STQTVAK	Intralink	ASPS [K] PASAPASR	SGS [K] STQTVAK	5	4	790	802	sp|P27816|MAP4	sp|P27816|MAP4	MAP4	MAP4		4	1
IAEFTTNLTEEEE [K] SK <=> SLA [K] LK	Intralink	IAEFTTNLTEEEE [K] SK	SLA [K] LK	14	4	1014	1020	sp|P35579|MYH9	sp|P35579|MYH9	MYH9	MYH9		1	1
TEMEDLMS [S] KDDVGK <=> SVHELE [K] SK	Intralink	TEMEDLMS [S] KDDVGK	SVHELE [K] SK	9	7	1512	1525	sp|P35579|MYH9	sp|P35579|MYH9	MYH9	MYH9		16	1
RFQNVA [K] EGVK <=> FDESE [K] TK	Intralink	RFQNVA [K] EGVK	FDESE [K] TK	7	6	593	603	sp|P14625|HSP90B1	sp|P14625|HSP90B1	HSP90B1	HSP90B1		37	1
VHGPGIQSGT [T] NKPNK <=> VPVHDVTDAS [K] VK	Intralink	VHGPGIQSGT [T] NKPNK	VPVHDVTDAS [K] VK	11	11	1370	1450	sp|P21333|FLNA	sp|P21333|FLNA	FLNA	FLNA		34	1
GQNQDYRGG [K] NSTWSGESK <=> TLLA [K] NLPYK	Intralink	GQNQDYRGG [K] NSTWSGESK	TLLA [K] NLPYK	10	5	477	398	sp|P19338|NCL	sp|P19338|NCL	NCL	NCL		17	1
DKIE [K] AVVSQR <=> [K] EAESSPFVER	Intralink	DKIE [K] AVVSQR	[K] EAESSPFVER	5	1	633	547	sp|P14625|HSP90B1	sp|P14625|HSP90B1	HSP90B1	HSP90B1		3	1
DKIE [K] AVVSQR <=> EGV [K] FDESEK	Intralink	DKIE [K] AVVSQR	EGV [K] FDESEK	5	4	633	597	sp|P14625|HSP90B1	sp|P14625|HSP90B1	HSP90B1	HSP90B1		49	1
ASVG [K] MIDGIGR <=> N [K] YLEEHPSAGK	Intralink	ASVG [K] MIDGIGR	N [K] YLEEHPSAGK	5	2	31	77	sp|A0A2Z5UJ33|NP	sp|A0A2Z5UJ33|NP	NP	NP		103	1
VQ [K] HQAFEAELSANQSR <=> M [K] TATDEAYK	Intralink	VQ [K] HQAFEAELSANQSR	M [K] TATDEAYK	3	2	613	594	sp|Q13813|SPTAN1	sp|Q13813|SPTAN1	SPTAN1	SPTAN1		11	1
N [K] YLEEHPSAGKDPK <=> AT [K] GTK	Intralink	N [K] YLEEHPSAGKDPK	AT [K] GTK	2	3	77	4	sp|A0A2Z5UJ33|NP	sp|A0A2Z5UJ33|NP	NP	NP		23	1
YLEEHPSAGKDP [K] K <=> N [K] YLEEHPSAGK	Intralink	YLEEHPSAGKDP [K] K	N [K] YLEEHPSAGK	13	2	90	77	sp|A0A2Z5UJ33|NP	sp|A0A2Z5UJ33|NP	NP	NP		27	1
EFD [K] HFGK <=> GGS [K] LLR	Intralink	EFD [K] HFGK	GGS [K] LLR	4	4	3642	3650	sp|P78527|PRKDC	sp|P78527|PRKDC	PRKDC	PRKDC		7	1
YLEEHPSAG [K] DPK <=> N [K] YLEEHPSAGK	Intralink	YLEEHPSAG [K] DPK	N [K] YLEEHPSAGK	10	2	87	77	sp|A0A2Z5UJ33|NP	sp|A0A2Z5UJ33|NP	NP	NP		30	1
RFQNVA [K] EGVK <=> [K] TFEINPR	Intralink	RFQNVA [K] EGVK	[K] TFEINPR	7	1	593	683	sp|P14625|HSP90B1	sp|P14625|HSP90B1	HSP90B1	HSP90B1		37	1
NK [Y] LEEHPSAGKDPK <=> ASVG [K] MIDGIGR	Intralink	NK [Y] LEEHPSAGKDPK	ASVG [K] MIDGIGR	3	5	78	31	sp|A0A2Z5UJ33|NP	sp|A0A2Z5UJ33|NP	NP	NP		22	1
[K] TGGPIYR <=> ATKG [T] KR	Intralink	[K] TGGPIYR	ATKG [T] KR	1	5	91	6	sp|A0A2Z5UJ33|NP	sp|A0A2Z5UJ33|NP	NP	NP		2	1
YLEEHPSAG [K] DPKK <=> ASVG [K] MIDGIGR	Intralink	YLEEHPSAG [K] DPKK	ASVG [K] MIDGIGR	10	5	87	31	sp|A0A2Z5UJ33|NP	sp|A0A2Z5UJ33|NP	NP	NP		87	1
RFQNVA [K] EGVK <=> IE [K] AVVSQR	Intralink	RFQNVA [K] EGVK	IE [K] AVVSQR	7	3	593	633	sp|P14625|HSP90B1	sp|P14625|HSP90B1	HSP90B1	HSP90B1		40	1
HLEQRDEPQEP [S] NKVPEQQR <=> QITL [K] TTPASGER	Intralink	HLEQRDEPQEP [S] NKVPEQQR	QITL [K] TTPASGER	12	5	1635	1648	sp|P12270|TPR	sp|P12270|TPR	TPR	TPR		15	1
GG [K] NSTWSGESK <=> TLLA [K] NLPYK	Intralink	GG [K] NSTWSGESK	TLLA [K] NLPYK	3	5	477	398	sp|P19338|NCL	sp|P19338|NCL	NCL	NCL		12	1
LEEQAAQH [K] ADIEER <=> [K] ASDSELER	Intralink	LEEQAAQH [K] ADIEER	[K] ASDSELER	9	1	2025	2037	sp|Q15149|PLEC	sp|Q15149|PLEC	PLEC	PLEC		4	1
[K] ISSIQSIVPALEIANAHR <=> GD [K] AQIEK	Intralink	[K] ISSIQSIVPALEIANAHR	GD [K] AQIEK	1	3	250	364	sp|P10809|HSPD1	sp|P10809|HSPD1	HSPD1	HSPD1		4	1
FQNVA [K] EGVK <=> [K] TFEINPR	Intralink	FQNVA [K] EGVK	[K] TFEINPR	6	1	593	683	sp|P14625|HSP90B1	sp|P14625|HSP90B1	HSP90B1	HSP90B1		12	1
[K] GEITGEVR <=> A [K] VTGPR	Intralink	[K] GEITGEVR	A [K] VTGPR	1	2	1801	2515	sp|P21333|FLNA	sp|P21333|FLNA	FLNA	FLNA		5	1
I [K] VSGLGEK <=> S [K] GAGGQGK	Intralink	I [K] VSGLGEK	S [K] GAGGQGK	2	2	975	996	sp|P21333|FLNA	sp|P21333|FLNA	FLNA	FLNA		11	1
TGVELGKPTHFTVNA [K] AAGK <=> VEPSHDA [S] KVK	Intralink	TGVELGKPTHFTVNA [K] AAGK	VEPSHDA [S] KVK	16	8	900	873	sp|P21333|FLNA	sp|P21333|FLNA	FLNA	FLNA		1	1
ATKG [T] KR <=> GT [K] VVPR	Intralink	ATKG [T] KR	GT [K] VVPR	5	3	6	351	sp|A0A2Z5UJ33|NP	sp|A0A2Z5UJ33|NP	NP	NP		3	1
MM [K] LIINSLYK <=> N [K] EIFLR	Intralink	MM [K] LIINSLYK	N [K] EIFLR	3	2	87	97	sp|P14625|HSP90B1	sp|P14625|HSP90B1	HSP90B1	HSP90B1		23	1
[K] YTGEDFDEDLR <=> [K] NLESALR	Intralink	[K] YTGEDFDEDLR	[K] NLESALR	1	1	2966	3621	sp|Q14204|DYNC1H1	sp|Q14204|DYNC1H1	DYNC1H1	DYNC1H1		4	1
LIINSLY [K] NK <=> AFY [K] SFSK	Intralink	LIINSLY [K] NK	AFY [K] SFSK	8	4	95	360	sp|P14625|HSP90B1	sp|P14625|HSP90B1	HSP90B1	HSP90B1		11	1
TATPEIVDN [K] DGTVTVR <=> [K] GEITGEVHMPSGK	Intralink	TATPEIVDN [K] DGTVTVR	[K] GEITGEVHMPSGK	10	1	1780	1757	sp|O75369|FLNB	sp|O75369|FLNB	FLNB	FLNB		33	1
IE [K] AVVSQR <=> [K] TFEINPR	Intralink	IE [K] AVVSQR	[K] TFEINPR	3	1	633	683	sp|P14625|HSP90B1	sp|P14625|HSP90B1	HSP90B1	HSP90B1		1	1
SQPS [K] TLFVK <=> EALNSCN [K] R	Intralink	SQPS [K] TLFVK	EALNSCN [K] R	5	8	572	545	sp|P19338|NCL	sp|P19338|NCL	NCL	NCL		3	1
[K] QNNFSLAMK <=> M [K] MIDSAR	Intralink	[K] QNNFSLAMK	M [K] MIDSAR	1	2	3248	3241	sp|P78527|PRKDC	sp|P78527|PRKDC	PRKDC	PRKDC		28	1
G [K] AEEQAVR <=> V [K] AEAEAAR	Intralink	G [K] AEEQAVR	V [K] AEAEAAR	2	2	1815	1659	sp|Q15149|PLEC	sp|Q15149|PLEC	PLEC	PLEC		2	1
GLFDEYG [S] KK <=> LIINSLY [K] NK	Intralink	GLFDEYG [S] KK	LIINSLY [K] NK	8	8	403	95	sp|P14625|HSP90B1	sp|P14625|HSP90B1	HSP90B1	HSP90B1		5	1
ALEEAMEQ [K] AELER <=> LN [K] QFR	Intralink	ALEEAMEQ [K] AELER	LN [K] QFR	9	3	1492	1500	sp|P35579|MYH9	sp|P35579|MYH9	MYH9	MYH9		2	1
AT [K] GTKRSYEQMETDGER <=> [K] TGGPIYR	Intralink	AT [K] GTKRSYEQMETDGER	[K] TGGPIYR	3	1	4	91	sp|A0A2Z5UJ33|NP	sp|A0A2Z5UJ33|NP	NP	NP		4	1
FIQTFG [K] EFDK <=> GGS [K] LLR	Intralink	FIQTFG [K] EFDK	GGS [K] LLR	7	4	3638	3650	sp|P78527|PRKDC	sp|P78527|PRKDC	PRKDC	PRKDC		7	1
FVSELW [K] DVDR <=> IN [K] ALDK	Intralink	FVSELW [K] DVDR	IN [K] ALDK	7	3	613	435	sp|P35579|MYH9	sp|P35579|MYH9	MYH9	MYH9		6	1
QAQQERDELADEIANSSG [K] GALALEEK <=> GALALEE [K] R	Intralink	QAQQERDELADEIANSSG [K] GALALEEK	GALALEE [K] R	19	8	1716	1724	sp|P35579|MYH9	sp|P35579|MYH9	MYH9	MYH9		5	1
SGAAGAAV [K] GVGTMVMELIR <=> N [K] YLEEHPSAGK	Intralink	SGAAGAAV [K] GVGTMVMELIR	N [K] YLEEHPSAGK	9	2	184	77	sp|A0A2Z5UJ33|NP	sp|A0A2Z5UJ33|NP	NP	NP		3	1
G [K] LSTRGVQIASNENMETMESSTLELR <=> GT [K] VVPR	Intralink	G [K] LSTRGVQIASNENMETMESSTLELR	GT [K] VVPR	2	3	357	351	sp|A0A2Z5UJ33|NP	sp|A0A2Z5UJ33|NP	NP	NP		26	1
G [K] FQTAAQR <=> [K] TGGPIYR	Intralink	G [K] FQTAAQR	[K] TGGPIYR	2	1	229	91	sp|A0A2Z5UJ33|NP	sp|A0A2Z5UJ33|NP	NP	NP		8	1
GG [K] NSTWSGESK <=> EALNSCN [K] R	Intralink	GG [K] NSTWSGESK	EALNSCN [K] R	3	8	477	545	sp|P19338|NCL	sp|P19338|NCL	NCL	NCL		6	1
DG [K] TLNDELEIIEGMK <=> DDAMLL [K] GKGDK	Intralink	DG [K] TLNDELEIIEGMK	DDAMLL [K] GKGDK	3	7	205	359	sp|P10809|HSPD1	sp|P10809|HSPD1	HSPD1	HSPD1		3	1
GAG [K] APLNVQFNSPLPGDAVK <=> V [K] VDPSHDASK	Intralink	GAG [K] APLNVQFNSPLPGDAVK	V [K] VDPSHDASK	4	2	877	838	sp|O75369|FLNB	sp|O75369|FLNB	FLNB	FLNB		11	1
TLVSVT [K] EGLELPEDEEEK <=> ENQ [K] HIYYITGETK	Intralink	TLVSVT [K] EGLELPEDEEEK	ENQ [K] HIYYITGETK	7	4	546	489	sp|P07900|HSP90AA1	sp|P07900|HSP90AA1	HSP90AA1	HSP90AA1		4	1
TYSVEYLP [K] VTGLHK <=> GIEPTGNMV [K] QPAK	Intralink	TYSVEYLP [K] VTGLHK	GIEPTGNMV [K] QPAK	9	10	322	272	sp|O75369|FLNB	sp|O75369|FLNB	FLNB	FLNB		8	1
GATPG [K] ALVATPGK <=> TVTPA [K] AVTTPGKK	Intralink	GATPG [K] ALVATPGK	TVTPA [K] AVTTPGKK	6	6	116	102	sp|P19338|NCL	sp|P19338|NCL	NCL	NCL		3	1
[K] TGGPIYR <=> GT [K] VVPR	Intralink	[K] TGGPIYR	GT [K] VVPR	1	3	91	351	sp|A0A2Z5UJ33|NP	sp|A0A2Z5UJ33|NP	NP	NP		17	1
G [K] FQTAAQR <=> GT [K] VVPR	Intralink	G [K] FQTAAQR	GT [K] VVPR	2	3	229	351	sp|A0A2Z5UJ33|NP	sp|A0A2Z5UJ33|NP	NP	NP		12	1
V [K] ETADFK <=> GP [K] GEER	Intralink	V [K] ETADFK	GP [K] GEER	2	3	498	523	sp|P21333|FLNA	sp|P21333|FLNA	FLNA	FLNA		11	1
N [K] YLEEHPSAGK <=> [S] GGNTNQQR	Intralink	N [K] YLEEHPSAGK	[S] GGNTNQQR	2	1	77	392	sp|A0A2Z5UJ33|NP	sp|A0A2Z5UJ33|NP	NP	NP		6	1
ANLPQSFQVDTS [K] AGVAPLQVK <=> VHGPGIQSGTTN [K] PNK	Intralink	ANLPQSFQVDTS [K] AGVAPLQVK	VHGPGIQSGTTN [K] PNK	13	13	1477	1372	sp|P21333|FLNA	sp|P21333|FLNA	FLNA	FLNA		15	1
SDYSEAA [K] QYDEALNK <=> LL [K] ELHK	Intralink	SDYSEAA [K] QYDEALNK	LL [K] ELHK	8	3	2970	3260	sp|P78527|PRKDC	sp|P78527|PRKDC	PRKDC	PRKDC		7	1
QEEEMMAKEEELV [K] VR <=> E [K] QLAAENR	Intralink	QEEEMMAKEEELV [K] VR	E [K] QLAAENR	14	2	856	860	sp|P35579|MYH9	sp|P35579|MYH9	MYH9	MYH9		18	1
A [K] QTLENERGELANEVK <=> V [K] ANLEK	Intralink	A [K] QTLENERGELANEVK	V [K] ANLEK	2	2	1219	1212	sp|P35579|MYH9	sp|P35579|MYH9	MYH9	MYH9		2	1
SGAAGAAV [K] GVGTMVMELIR <=> GT [K] VVPR	Intralink	SGAAGAAV [K] GVGTMVMELIR	GT [K] VVPR	9	3	184	351	sp|A0A2Z5UJ33|NP	sp|A0A2Z5UJ33|NP	NP	NP		12	1
SGAAGAAV [K] GVGTMVMELIR <=> G [K] FQTAAQR	Intralink	SGAAGAAV [K] GVGTMVMELIR	G [K] FQTAAQR	9	2	184	229	sp|A0A2Z5UJ33|NP	sp|A0A2Z5UJ33|NP	NP	NP		44	1
TLFV [K] GLSEDTTEETLK <=> GG [K] NSTWSGESK	Intralink	TLFV [K] GLSEDTTEETLK	GG [K] NSTWSGESK	5	3	577	477	sp|P19338|NCL	sp|P19338|NCL	NCL	NCL		9	1
GSVAH [K] SCLPACVYGSAVASGYDFER <=> AT [K] GTK	Intralink	GSVAH [K] SCLPACVYGSAVASGYDFER	AT [K] GTK	6	3	273	4	sp|A0A2Z5UJ33|NP	sp|A0A2Z5UJ33|NP	NP	NP		9	1
SGYLLPD [T] KAYGDR <=> DISTNYYA [S] QKK	Intralink	SGYLLPD [T] KAYGDR	DISTNYYA [S] QKK	8	9	732	680	sp|P14625|HSP90B1	sp|P14625|HSP90B1	HSP90B1	HSP90B1		8	1
AQAYQTG [K] DISTNYYASQK <=> GLFDEYG [S] KK	Intralink	AQAYQTG [K] DISTNYYASQK	GLFDEYG [S] KK	8	8	671	403	sp|P14625|HSP90B1	sp|P14625|HSP90B1	HSP90B1	HSP90B1		30	1
TPVEVPVGGF [K] GR <=> TTV [K] DLSELGSVR	Intralink	TPVEVPVGGF [K] GR	TTV [K] DLSELGSVR	11	4	3384	3476	sp|Q15149|PLEC	sp|Q15149|PLEC	PLEC	PLEC		22	1
AA [K] EAMEDGEIDGNK <=> TLLA [K] NLPYK	Intralink	AA [K] EAMEDGEIDGNK	TLLA [K] NLPYK	3	5	627	398	sp|P19338|NCL	sp|P19338|NCL	NCL	NCL		13	1
AQAYQTG [K] DISTNYYASQK <=> FQNVA [K] EGVK	Intralink	AQAYQTG [K] DISTNYYASQK	FQNVA [K] EGVK	8	6	671	593	sp|P14625|HSP90B1	sp|P14625|HSP90B1	HSP90B1	HSP90B1		19	1
AQAYQTG [K] DISTNYYASQK <=> IE [K] AVVSQR	Intralink	AQAYQTG [K] DISTNYYASQK	IE [K] AVVSQR	8	3	671	633	sp|P14625|HSP90B1	sp|P14625|HSP90B1	HSP90B1	HSP90B1		8	1
GATPG [K] ALVATPGK <=> GAAIPA [K] GAK	Intralink	GATPG [K] ALVATPGK	GAAIPA [K] GAK	6	7	116	132	sp|P19338|NCL	sp|P19338|NCL	NCL	NCL		8	1
GATPG [K] ALVATPGK <=> [K] GAAIPAK	Intralink	GATPG [K] ALVATPGK	[K] GAAIPAK	6	1	116	125	sp|P19338|NCL	sp|P19338|NCL	NCL	NCL		11	1
GATPG [K] ALVATPGK <=> [K] TVTPAK	Intralink	GATPG [K] ALVATPGK	[K] TVTPAK	6	1	116	96	sp|P19338|NCL	sp|P19338|NCL	NCL	NCL		3	1
VGGTSDVEVNE [K] K <=> VT [K] DGVTVAK	Intralink	VGGTSDVEVNE [K] K	VT [K] DGVTVAK	12	3	417	75	sp|P10809|HSPD1	sp|P10809|HSPD1	HSPD1	HSPD1		13	1
LQAEEVAQQ [K] SLAQAEAEK <=> [K] ESYSALMR	Intralink	LQAEEVAQQ [K] SLAQAEAEK	[K] ESYSALMR	10	1	1792	792	sp|Q15149|PLEC	sp|Q15149|PLEC	PLEC	PLEC		17	1
GATPG [K] ALVATPGK <=> AAATPA [K] K	Intralink	GATPG [K] ALVATPGK	AAATPA [K] K	6	7	116	95	sp|P19338|NCL	sp|P19338|NCL	NCL	NCL		13	1
DISTNYYA [S] QKK <=> EFEPLLNWM [K] DK	Intralink	DISTNYYA [S] QKK	EFEPLLNWM [K] DK	9	10	680	623	sp|P14625|HSP90B1	sp|P14625|HSP90B1	HSP90B1	HSP90B1		7	1
EAFTN [K] PNVFTVVTR <=> V [K] IAGPGLGSGVR	Intralink	EAFTN [K] PNVFTVVTR	V [K] IAGPGLGSGVR	6	2	1345	1425	sp|O75369|FLNB	sp|O75369|FLNB	FLNB	FLNB		15	1
DISTNYYA [S] QKK <=> IE [K] AVVSQR	Intralink	DISTNYYA [S] QKK	IE [K] AVVSQR	9	3	680	633	sp|P14625|HSP90B1	sp|P14625|HSP90B1	HSP90B1	HSP90B1		11	1
DISTNYYASQ [K] K <=> IM [K] AQAYQTGK	Intralink	DISTNYYASQ [K] K	IM [K] AQAYQTGK	11	3	682	663	sp|P14625|HSP90B1	sp|P14625|HSP90B1	HSP90B1	HSP90B1		17	1
GATPG [K] ALVATPGK <=> AVTTPG [K] K	Intralink	GATPG [K] ALVATPGK	AVTTPG [K] K	6	7	116	109	sp|P19338|NCL	sp|P19338|NCL	NCL	NCL		22	1
IM [K] AQAYQTGK <=> [K] EAESSPFVER	Intralink	IM [K] AQAYQTGK	[K] EAESSPFVER	3	1	663	547	sp|P14625|HSP90B1	sp|P14625|HSP90B1	HSP90B1	HSP90B1		64	1
AT [K] GTKRSYEQMETDGER <=> AT [K] GTK	Homomeric-inter	AT [K] GTKRSYEQMETDGER	AT [K] GTK	3	3	4	4	sp|A0A2Z5UJ33|NP	sp|A0A2Z5UJ33|NP	NP	NP		7	1
EGLTSIEEVT [K] NLQK <=> [K] GLLSAEVAR	Intralink	EGLTSIEEVT [K] NLQK	[K] GLLSAEVAR	11	1	4060	3849	sp|Q15149|PLEC	sp|Q15149|PLEC	PLEC	PLEC		4	1
CEFQDAYVLLSE [K] K <=> DDAMLL [K] GK	Intralink	CEFQDAYVLLSE [K] K	DDAMLL [K] GK	13	7	249	359	sp|P10809|HSPD1	sp|P10809|HSPD1	HSPD1	HSPD1		23	1
GFGFVDFNSEEDA [K] AAK <=> SQPS [K] TLFVK	Intralink	GFGFVDFNSEEDA [K] AAK	SQPS [K] TLFVK	14	5	624	572	sp|P19338|NCL	sp|P19338|NCL	NCL	NCL		10	1
TVTPA [K] AVTTPGK <=> [K] AAATPAK	Intralink	TVTPA [K] AVTTPGK	[K] AAATPAK	6	1	102	88	sp|P19338|NCL	sp|P19338|NCL	NCL	NCL		4	1
[K] GDILTLLNSTNK <=> QGFVPAAYV [K] K	Intralink	[K] GDILTLLNSTNK	QGFVPAAYV [K] K	1	10	990	1022	sp|Q13813|SPTAN1	sp|Q13813|SPTAN1	SPTAN1	SPTAN1		22	1
GFGFVDFNSEEDA [K] AAK <=> TLLA [K] NLPYK	Intralink	GFGFVDFNSEEDA [K] AAK	TLLA [K] NLPYK	14	5	624	398	sp|P19338|NCL	sp|P19338|NCL	NCL	NCL		19	1
[K] FGYVDFESAEDLEK <=> TLLA [K] NLPYK	Intralink	[K] FGYVDFESAEDLEK	TLLA [K] NLPYK	1	5	348	398	sp|P19338|NCL	sp|P19338|NCL	NCL	NCL		4	1
NLGTIA [K] SGTSEFLNK <=> MM [K] LIINSLYK	Intralink	NLGTIA [K] SGTSEFLNK	MM [K] LIINSLYK	7	3	168	87	sp|P14625|HSP90B1	sp|P14625|HSP90B1	HSP90B1	HSP90B1		10	1
EAVE [K] EFEPLLNWMK <=> I [K] EDEDDK	Intralink	EAVE [K] EFEPLLNWMK	I [K] EDEDDK	5	2	613	702	sp|P14625|HSP90B1	sp|P14625|HSP90B1	HSP90B1	HSP90B1		31	1
EGLTSIEEVT [K] NLQK <=> [K] QITMEELVR	Intralink	EGLTSIEEVT [K] NLQK	[K] QITMEELVR	11	1	4060	4027	sp|Q15149|PLEC	sp|Q15149|PLEC	PLEC	PLEC		6	1
LQEMEGTV [K] SK <=> Y [K] ASITALEAK	Intralink	LQEMEGTV [K] SK	Y [K] ASITALEAK	9	2	1802	1806	sp|P35579|MYH9	sp|P35579|MYH9	MYH9	MYH9		15	1
TVTPA [K] AVTTPGK <=> AAVTPG [K] K	Intralink	TVTPA [K] AVTTPGK	AAVTPG [K] K	6	7	102	87	sp|P19338|NCL	sp|P19338|NCL	NCL	NCL		14	1
TLFV [K] GLSEDTTEETLK <=> VTLDWA [K] PK	Intralink	TLFV [K] GLSEDTTEETLK	VTLDWA [K] PK	5	7	577	646	sp|P19338|NCL	sp|P19338|NCL	NCL	NCL		5	1
LGLPGDEVDN [K] VK <=> APL [K] SVGPDFGK	Intralink	LGLPGDEVDN [K] VK	APL [K] SVGPDFGK	11	4	2715	2694	sp|P78527|PRKDC	sp|P78527|PRKDC	PRKDC	PRKDC		3	1
TLFV [K] GLSEDTTEETLK <=> LVS [K] DGK	Intralink	TLFV [K] GLSEDTTEETLK	LVS [K] DGK	5	4	577	424	sp|P19338|NCL	sp|P19338|NCL	NCL	NCL		4	1
LQIASDENY [K] DPTNLQGK <=> GI [K] LLQAQK	Intralink	LQIASDENY [K] DPTNLQGK	GI [K] LLQAQK	10	3	73	144	sp|Q13813|SPTAN1	sp|Q13813|SPTAN1	SPTAN1	SPTAN1		17	1
SPFEVYVD [K] SQGDASK <=> AYGPGIEPTGNMV [K] K	Intralink	SPFEVYVD [K] SQGDASK	AYGPGIEPTGNMV [K] K	9	14	376	299	sp|P21333|FLNA	sp|P21333|FLNA	FLNA	FLNA		55	1
V [K] AFGPGLQGGSAGSPAR <=> VDVG [K] DQEFTVK	Intralink	V [K] AFGPGLQGGSAGSPAR	VDVG [K] DQEFTVK	2	5	1071	987	sp|P21333|FLNA	sp|P21333|FLNA	FLNA	FLNA		7	1
LQAEEVAQQ [K] SLAQAEAEK <=> Q [K] GLVEDTLR	Intralink	LQAEEVAQQ [K] SLAQAEAEK	Q [K] GLVEDTLR	10	2	1792	2047	sp|Q15149|PLEC	sp|Q15149|PLEC	PLEC	PLEC		7	1
IPAMTIA [K] NAGVEGSLIVEK <=> SIA [K] EGFEK	Intralink	IPAMTIA [K] NAGVEGSLIVEK	SIA [K] EGFEK	8	4	481	125	sp|P10809|HSPD1	sp|P10809|HSPD1	HSPD1	HSPD1		59	1
LQAEEVAQQ [K] SLAQAEAEK <=> ALAE [K] MLK	Intralink	LQAEEVAQQ [K] SLAQAEAEK	ALAE [K] MLK	10	5	1792	2447	sp|Q15149|PLEC	sp|Q15149|PLEC	PLEC	PLEC		32	1
LTATTQ [K] QEQIINTMTQDLR <=> EQVS [K] MASVR	Intralink	LTATTQ [K] QEQIINTMTQDLR	EQVS [K] MASVR	7	5	755	1105	sp|P12270|TPR	sp|P12270|TPR	TPR	TPR		12	1
AQAYQTG [K] DISTNYYASQK <=> [K] EAESSPFVER	Intralink	AQAYQTG [K] DISTNYYASQK	[K] EAESSPFVER	8	1	671	547	sp|P14625|HSP90B1	sp|P14625|HSP90B1	HSP90B1	HSP90B1		44	1
VAQPTITDN [K] DGTVTVR <=> [K] GEITGEVR	Intralink	VAQPTITDN [K] DGTVTVR	[K] GEITGEVR	10	1	1824	1801	sp|P21333|FLNA	sp|P21333|FLNA	FLNA	FLNA		27	1
GATPG [K] ALVATPGK <=> VAVATPA [K] K	Intralink	GATPG [K] ALVATPGK	VAVATPA [K] K	6	8	116	79	sp|P19338|NCL	sp|P19338|NCL	NCL	NCL		3	1
TVTPA [K] AVTTPGK <=> ALVATPG [K] K	Intralink	TVTPA [K] AVTTPGK	ALVATPG [K] K	6	8	102	124	sp|P19338|NCL	sp|P19338|NCL	NCL	NCL		16	1
AQAYQTG [K] DISTNYYASQK <=> IM [K] AQAYQTGK	Intralink	AQAYQTG [K] DISTNYYASQK	IM [K] AQAYQTGK	8	3	671	663	sp|P14625|HSP90B1	sp|P14625|HSP90B1	HSP90B1	HSP90B1		37	1
SPFEV [S] VDKAQGDASK <=> GIEPTGNMV [K] QPAK	Intralink	SPFEV [S] VDKAQGDASK	GIEPTGNMV [K] QPAK	6	10	346	272	sp|O75369|FLNB	sp|O75369|FLNB	FLNB	FLNB		60	1
TVTPA [K] AVTTPGK <=> AAATPA [K] K	Intralink	TVTPA [K] AVTTPGK	AAATPA [K] K	6	7	102	95	sp|P19338|NCL	sp|P19338|NCL	NCL	NCL		19	1
AEAELLQQQ [K] ELAQEQAR <=> Q [K] AQVEQELTTLR	Intralink	AEAELLQQQ [K] ELAQEQAR	Q [K] AQVEQELTTLR	10	2	2473	2318	sp|Q15149|PLEC	sp|Q15149|PLEC	PLEC	PLEC		5	1
EGLTSIEEV [T] KNLQK <=> AVTGY [K] DPYSGK	Intralink	EGLTSIEEV [T] KNLQK	AVTGY [K] DPYSGK	10	6	4059	4152	sp|Q15149|PLEC	sp|Q15149|PLEC	PLEC	PLEC		4	1
TVTPA [K] AVTTPGK <=> GAAIPA [K] GAK	Intralink	TVTPA [K] AVTTPGK	GAAIPA [K] GAK	6	7	102	132	sp|P19338|NCL	sp|P19338|NCL	NCL	NCL		7	1
DQLQEQLQAL [K] ESLK <=> VT [K] GSLEEEK	Intralink	DQLQEQLQAL [K] ESLK	VT [K] GSLEEEK	11	3	708	715	sp|Q14980|NUMA1	sp|Q14980|NUMA1	NUMA1	NUMA1		13	1
EAFLNTED [K] GDSLDSVEALIK <=> AQMIE [K] R	Intralink	EAFLNTED [K] GDSLDSVEALIK	AQMIE [K] R	9	6	1473	1543	sp|Q13813|SPTAN1	sp|Q13813|SPTAN1	SPTAN1	SPTAN1		14	1
AA [K] GGELVYTDSEAR <=> SSIAGLLL [K] ATNEK	Intralink	AA [K] GGELVYTDSEAR	SSIAGLLL [K] ATNEK	3	9	3027	2841	sp|Q15149|PLEC	sp|Q15149|PLEC	PLEC	PLEC		5	1
QLQNISLAAASGGA [K] ELK <=> TVENI [K] DPLFR	Intralink	QLQNISLAAASGGA [K] ELK	TVENI [K] DPLFR	15	6	4502	4406	sp|Q14204|DYNC1H1	sp|Q14204|DYNC1H1	DYNC1H1	DYNC1H1		7	1
DG [K] TLNDELEIIEGMK <=> DDAMLL [K] GK	Intralink	DG [K] TLNDELEIIEGMK	DDAMLL [K] GK	3	7	205	359	sp|P10809|HSPD1	sp|P10809|HSPD1	HSPD1	HSPD1		38	1
DLAALGD [K] VNSLGETAER <=> DL [K] ANESR	Intralink	DLAALGD [K] VNSLGETAER	DL [K] ANESR	8	3	1288	1141	sp|Q13813|SPTAN1	sp|Q13813|SPTAN1	SPTAN1	SPTAN1		10	1
GYISPYFINTS [K] GQK <=> TVIIEQSWGSP [K] VTK	Intralink	GYISPYFINTS [K] GQK	TVIIEQSWGSP [K] VTK	12	12	233	72	sp|P10809|HSPD1	sp|P10809|HSPD1	HSPD1	HSPD1		10	1
LQVELDNVTGLLSQSDS [K] SSK <=> S [K] SLAK	Intralink	LQVELDNVTGLLSQSDS [K] SSK	S [K] SLAK	18	2	1295	1016	sp|P35579|MYH9	sp|P35579|MYH9	MYH9	MYH9		1	1
EAFTN [K] PNVFTVVTR <=> VPV [K] DVVDPSK	Intralink	EAFTN [K] PNVFTVVTR	VPV [K] DVVDPSK	6	4	1345	1416	sp|O75369|FLNB	sp|O75369|FLNB	FLNB	FLNB		16	1
GFGFVDFNSEEDA [K] AAK <=> ATFI [K] VPQNQNGK	Intralink	GFGFVDFNSEEDA [K] AAK	ATFI [K] VPQNQNGK	14	5	624	513	sp|P19338|NCL	sp|P19338|NCL	NCL	NCL		17	1
YGPALSINELSNLA [K] GEK <=> NSSILTDSQTA [T] KR	Intralink	YGPALSINELSNLA [K] GEK	NSSILTDSQTA [T] KR	15	12	718	751	sp|A0A2Z5U3X0|PB2	sp|A0A2Z5U3X0|PB2	PB2	PB2		18	1
EAFTN [K] PNVFTVVTR <=> DVVDPS [K] VK	Intralink	EAFTN [K] PNVFTVVTR	DVVDPS [K] VK	6	7	1345	1423	sp|O75369|FLNB	sp|O75369|FLNB	FLNB	FLNB		21	1
T [K] NLSSNEAISLEEIR <=> MGQ [K] IAPYSVEIK	Intralink	T [K] NLSSNEAISLEEIR	MGQ [K] IAPYSVEIK	2	4	838	99	sp|P78527|PRKDC	sp|P78527|PRKDC	PRKDC	PRKDC		11	1
GYISPYFINTS [K] GQK <=> DGVTVA [K] SIDLK	Intralink	GYISPYFINTS [K] GQK	DGVTVA [K] SIDLK	12	7	233	82	sp|P10809|HSPD1	sp|P10809|HSPD1	HSPD1	HSPD1		16	1
DISTNYYASQ [K] K <=> DKIE [K] AVVSQR	Intralink	DISTNYYASQ [K] K	DKIE [K] AVVSQR	11	5	682	633	sp|P14625|HSP90B1	sp|P14625|HSP90B1	HSP90B1	HSP90B1		2	1
S [K] SLESQVENLQK <=> ETLNQAET [K] SK	Intralink	S [K] SLESQVENLQK	ETLNQAET [K] SK	2	9	1491	1489	sp|P12270|TPR	sp|P12270|TPR	TPR	TPR		5	1
TPVIDAD [K] PVSSQLR <=> EIQ [K] VTK	Intralink	TPVIDAD [K] PVSSQLR	EIQ [K] VTK	8	4	129	258	sp|Q14204|DYNC1H1	sp|Q14204|DYNC1H1	DYNC1H1	DYNC1H1		7	1
TVTPA [K] AVTTPGKK <=> AAATPA [K] K	Intralink	TVTPA [K] AVTTPGKK	AAATPA [K] K	6	7	102	95	sp|P19338|NCL	sp|P19338|NCL	NCL	NCL		16	1
YLEEHPSAGKDP [K] K <=> AT [K] GTK	Intralink	YLEEHPSAGKDP [K] K	AT [K] GTK	13	3	90	4	sp|A0A2Z5UJ33|NP	sp|A0A2Z5UJ33|NP	NP	NP		81	1
NLGTIA [K] SGTSEFLNK <=> GLFDEYG [S] KK	Intralink	NLGTIA [K] SGTSEFLNK	GLFDEYG [S] KK	7	8	168	403	sp|P14625|HSP90B1	sp|P14625|HSP90B1	HSP90B1	HSP90B1		11	1
EELV [K] NLGTIAK <=> GLFDEYG [S] KK	Intralink	EELV [K] NLGTIAK	GLFDEYG [S] KK	5	8	161	403	sp|P14625|HSP90B1	sp|P14625|HSP90B1	HSP90B1	HSP90B1		7	1
EFEPLLNWM [K] DK <=> IE [K] AVVSQR	Intralink	EFEPLLNWM [K] DK	IE [K] AVVSQR	10	3	623	633	sp|P14625|HSP90B1	sp|P14625|HSP90B1	HSP90B1	HSP90B1		8	1
A [K] LEQLFQDEVAK <=> FIEQE [K] AK	Intralink	A [K] LEQLFQDEVAK	FIEQE [K] AK	2	6	2652	2650	sp|Q15149|PLEC	sp|Q15149|PLEC	PLEC	PLEC		17	1
NIE [K] MYER <=> N [K] EFVAR	Intralink	NIE [K] MYER	N [K] EFVAR	4	2	3608	3552	sp|P78527|PRKDC	sp|P78527|PRKDC	PRKDC	PRKDC		3	1
ATFI [K] VPQNQNGK <=> VTLDWA [K] PK	Intralink	ATFI [K] VPQNQNGK	VTLDWA [K] PK	5	7	513	646	sp|P19338|NCL	sp|P19338|NCL	NCL	NCL		5	1
GFGFVDFNSEEDA [K] AAK <=> LVS [K] DGK	Intralink	GFGFVDFNSEEDA [K] AAK	LVS [K] DGK	14	4	624	424	sp|P19338|NCL	sp|P19338|NCL	NCL	NCL		2	1
TPVEVPVGGF [K] GR <=> AQFEQL [K] DGK	Intralink	TPVEVPVGGF [K] GR	AQFEQL [K] DGK	11	7	3384	3469	sp|Q15149|PLEC	sp|Q15149|PLEC	PLEC	PLEC		63	1
SGYLLPDT [K] AYGDR <=> [K] EAESSPFVER	Intralink	SGYLLPDT [K] AYGDR	[K] EAESSPFVER	9	1	733	547	sp|P14625|HSP90B1	sp|P14625|HSP90B1	HSP90B1	HSP90B1		7	1
ATFI [K] VPQNQNGK <=> SQPS [K] TLFVK	Intralink	ATFI [K] VPQNQNGK	SQPS [K] TLFVK	5	5	513	572	sp|P19338|NCL	sp|P19338|NCL	NCL	NCL		3	1
ASVG [K] MIDGIGR <=> ASVG [K] MIDGIGR	Homomeric-inter	ASVG [K] MIDGIGR	ASVG [K] MIDGIGR	5	5	31	31	sp|A0A2Z5UJ33|NP	sp|A0A2Z5UJ33|NP	NP	NP		59	1
SGYLLPDT [K] AYGDR <=> IM [K] AQAYQTGK	Intralink	SGYLLPDT [K] AYGDR	IM [K] AQAYQTGK	9	3	733	663	sp|P14625|HSP90B1	sp|P14625|HSP90B1	HSP90B1	HSP90B1		5	1
GYISPYFINTS [K] GQK <=> GVITV [K] DGK	Intralink	GYISPYFINTS [K] GQK	GVITV [K] DGK	12	6	233	202	sp|P10809|HSPD1	sp|P10809|HSPD1	HSPD1	HSPD1		12	1
TPVEVPVGGF [K] GR <=> DG [K] TTVK	Intralink	TPVEVPVGGF [K] GR	DG [K] TTVK	11	3	3384	3472	sp|Q15149|PLEC	sp|Q15149|PLEC	PLEC	PLEC		7	1
VYGPGVA [K] TGLK <=> V [K] VEPSHDASK	Intralink	VYGPGVA [K] TGLK	V [K] VEPSHDASK	8	2	781	865	sp|P21333|FLNA	sp|P21333|FLNA	FLNA	FLNA		55	1
ATKGTKRS [Y] EQMETDGER <=> ASVG [K] MIDGIGR	Intralink	ATKGTKRS [Y] EQMETDGER	ASVG [K] MIDGIGR	9	5	10	31	sp|A0A2Z5UJ33|NP	sp|A0A2Z5UJ33|NP	NP	NP		18	1
YLEEHPSAG [K] DPK <=> ASVG [K] MIDGIGR	Intralink	YLEEHPSAG [K] DPK	ASVG [K] MIDGIGR	10	5	87	31	sp|A0A2Z5UJ33|NP	sp|A0A2Z5UJ33|NP	NP	NP		69	1
N [K] YLEEHPSAGK <=> DP [K] KTGGPIYR	Intralink	N [K] YLEEHPSAGK	DP [K] KTGGPIYR	2	3	77	90	sp|A0A2Z5UJ33|NP	sp|A0A2Z5UJ33|NP	NP	NP		72	1
YLEEHPSAG [K] DPK <=> [K] TGGPIYR	Intralink	YLEEHPSAG [K] DPK	[K] TGGPIYR	10	1	87	91	sp|A0A2Z5UJ33|NP	sp|A0A2Z5UJ33|NP	NP	NP		201	1
ATKGTKRS [Y] EQMETDGER <=> GT [K] VVPR	Intralink	ATKGTKRS [Y] EQMETDGER	GT [K] VVPR	9	3	10	351	sp|A0A2Z5UJ33|NP	sp|A0A2Z5UJ33|NP	NP	NP		12	1
SGYLLPDT [K] AYGDRIER <=> [K] EAESSPFVER	Intralink	SGYLLPDT [K] AYGDRIER	[K] EAESSPFVER	9	1	733	547	sp|P14625|HSP90B1	sp|P14625|HSP90B1	HSP90B1	HSP90B1		8	1
EELV [K] NLGTIAK <=> ETLQQH [K] LLK	Intralink	EELV [K] NLGTIAK	ETLQQH [K] LLK	5	7	161	455	sp|P14625|HSP90B1	sp|P14625|HSP90B1	HSP90B1	HSP90B1		11	1
TGVELG [K] PTHFTVNAK <=> GAGGQG [K] VASK	Intralink	TGVELG [K] PTHFTVNAK	GAGGQG [K] VASK	7	7	891	1003	sp|P21333|FLNA	sp|P21333|FLNA	FLNA	FLNA		24	1
SGYLLPDT [K] AYGDRIER <=> IM [K] AQAYQTGK	Intralink	SGYLLPDT [K] AYGDRIER	IM [K] AQAYQTGK	9	3	733	663	sp|P14625|HSP90B1	sp|P14625|HSP90B1	HSP90B1	HSP90B1		7	1
EAAAATQ [K] RQELEAELAK <=> QSSEAEIQA [K] AR	Intralink	EAAAATQ [K] RQELEAELAK	QSSEAEIQA [K] AR	8	10	1886	1573	sp|Q15149|PLEC	sp|Q15149|PLEC	PLEC	PLEC		7	1
VDVGKDQEFTV [K] SK <=> I [K] VSGLGEK	Intralink	VDVGKDQEFTV [K] SK	I [K] VSGLGEK	12	2	994	975	sp|P21333|FLNA	sp|P21333|FLNA	FLNA	FLNA		8	1
VGSTENI [K] HQPGGGR <=> LATNTSAPDL [K] NVR	Intralink	VGSTENI [K] HQPGGGR	LATNTSAPDL [K] NVR	8	11	946	933	sp|P27816|MAP4	sp|P27816|MAP4	MAP4	MAP4		15	1
SGYLLPDT [K] AYGDRIER <=> DISTNYYASQ [K] K	Intralink	SGYLLPDT [K] AYGDRIER	DISTNYYASQ [K] K	9	11	733	682	sp|P14625|HSP90B1	sp|P14625|HSP90B1	HSP90B1	HSP90B1		4	1
LQAEE [K] AHAFAVQQK <=> QLQLAQEAAQ [K] R	Intralink	LQAEE [K] AHAFAVQQK	QLQLAQEAAQ [K] R	6	11	2189	2182	sp|Q15149|PLEC	sp|Q15149|PLEC	PLEC	PLEC		34	1
TGVAVN [K] PAEFTVDAK <=> VNVGAGSHPN [K] VK	Intralink	TGVAVN [K] PAEFTVDAK	VNVGAGSHPN [K] VK	7	11	691	771	sp|P21333|FLNA	sp|P21333|FLNA	FLNA	FLNA		31	1
G [K] LDVQFSGLTK <=> V [K] VEPSHDASK	Intralink	G [K] LDVQFSGLTK	V [K] VEPSHDASK	2	2	906	865	sp|P21333|FLNA	sp|P21333|FLNA	FLNA	FLNA		9	1
L [K] AEAELLQQQK <=> E [K] MQAVQEATR	Intralink	L [K] AEAELLQQQK	E [K] MQAVQEATR	2	2	2463	2452	sp|Q15149|PLEC	sp|Q15149|PLEC	PLEC	PLEC		11	1
QITLK [T] TPASGER <=> ITAL [K] SQYEGR	Intralink	QITLK [T] TPASGER	ITAL [K] SQYEGR	6	5	1649	1603	sp|P12270|TPR	sp|P12270|TPR	TPR	TPR		13	1
SK [S] TEDGAELEEQK <=> LGFSSSP [T] KK	Intralink	SK [S] TEDGAELEEQK	LGFSSSP [T] KK	3	8	5714	5709	sp|Q8IVF2|AHNAK2	sp|Q8IVF2|AHNAK2	AHNAK2	AHNAK2		3	1
IVGPSGAAVPC [K] VEPGLGADNSVVR <=> GAGGQG [K] VASK	Intralink	IVGPSGAAVPC [K] VEPGLGADNSVVR	GAGGQG [K] VASK	12	7	1019	1003	sp|P21333|FLNA	sp|P21333|FLNA	FLNA	FLNA		17	1
SQGDAS [K] VTAQGPGLEPSGNIANK <=> AYGPGIEPTGNMV [K] K	Intralink	SQGDAS [K] VTAQGPGLEPSGNIANK	AYGPGIEPTGNMV [K] K	7	14	383	299	sp|P21333|FLNA	sp|P21333|FLNA	FLNA	FLNA		10	1
GFGFVDFNSEEDA [K] AAK <=> VTLDWA [K] PK	Intralink	GFGFVDFNSEEDA [K] AAK	VTLDWA [K] PK	14	7	624	646	sp|P19338|NCL	sp|P19338|NCL	NCL	NCL		10	1
MYAALGDP [K] APGLGAFR <=> FIQTFG [K] EFDK	Intralink	MYAALGDP [K] APGLGAFR	FIQTFG [K] EFDK	9	7	3621	3638	sp|P78527|PRKDC	sp|P78527|PRKDC	PRKDC	PRKDC		7	1
EAVE [K] EFEPLLNWMK <=> IE [K] AVVSQR	Intralink	EAVE [K] EFEPLLNWMK	IE [K] AVVSQR	5	3	613	633	sp|P14625|HSP90B1	sp|P14625|HSP90B1	HSP90B1	HSP90B1		7	1
EASLGEAS [K] LQQFLR <=> NEIDNYEEDYQ [K] MR	Intralink	EASLGEAS [K] LQQFLR	NEIDNYEEDYQ [K] MR	9	12	1063	1120	sp|Q01082|SPTBN1	sp|Q01082|SPTBN1	SPTBN1	SPTBN1		7	1
TLFV [K] GLSEDTTEETLK <=> AA [K] EAMEDGEIDGNK	Intralink	TLFV [K] GLSEDTTEETLK	AA [K] EAMEDGEIDGNK	5	3	577	627	sp|P19338|NCL	sp|P19338|NCL	NCL	NCL		9	1
G [K] DLIGVQNLLK <=> IT [K] EAGSVSLR	Intralink	G [K] DLIGVQNLLK	IT [K] EAGSVSLR	2	3	814	1057	sp|Q13813|SPTAN1	sp|Q13813|SPTAN1	SPTAN1	SPTAN1		10	1
ATFI [K] VPQNQNGK <=> TLLA [K] NLPYK	Intralink	ATFI [K] VPQNQNGK	TLLA [K] NLPYK	5	5	513	398	sp|P19338|NCL	sp|P19338|NCL	NCL	NCL		5	1
DMDDEESWI [K] EK <=> [K] LLVGSEDYGR	Intralink	DMDDEESWI [K] EK	[K] LLVGSEDYGR	10	1	1781	1784	sp|Q13813|SPTAN1	sp|Q13813|SPTAN1	SPTAN1	SPTAN1		11	1
I [K] VFGPGIEGK <=> V [K] VEPAVDTSR	Intralink	I [K] VFGPGIEGK	V [K] VEPAVDTSR	2	2	1232	1221	sp|O75369|FLNB	sp|O75369|FLNB	FLNB	FLNB		20	1
AQAYQTG [K] DISTNYYASQK <=> [K] TFEINPR	Intralink	AQAYQTG [K] DISTNYYASQK	[K] TFEINPR	8	1	671	683	sp|P14625|HSP90B1	sp|P14625|HSP90B1	HSP90B1	HSP90B1		6	1
AEMEVLLAS [K] AR <=> EEAAVDAQQQ [K] R	Intralink	AEMEVLLAS [K] AR	EEAAVDAQQQ [K] R	10	11	1908	1552	sp|Q15149|PLEC	sp|Q15149|PLEC	PLEC	PLEC		21	1
[K] LEEEQIILEDQNCK <=> VTTEA [K] LK	Intralink	[K] LEEEQIILEDQNCK	VTTEA [K] LK	1	6	975	972	sp|P35579|MYH9	sp|P35579|MYH9	MYH9	MYH9		3	1
SISLYYTGE [K] GQNQDYR <=> TLLA [K] NLPYK	Intralink	SISLYYTGE [K] GQNQDYR	TLLA [K] NLPYK	10	5	467	398	sp|P19338|NCL	sp|P19338|NCL	NCL	NCL		7	1
DQEFTV [K] SK <=> I [K] VSGLGEK	Intralink	DQEFTV [K] SK	I [K] VSGLGEK	7	2	994	975	sp|P21333|FLNA	sp|P21333|FLNA	FLNA	FLNA		15	1
LSDGVAVL [K] VGGTSDVEVNEK <=> DDAMLL [K] GK	Intralink	LSDGVAVL [K] VGGTSDVEVNEK	DDAMLL [K] GK	9	7	405	359	sp|P10809|HSPD1	sp|P10809|HSPD1	HSPD1	HSPD1		7	1
TVIIEQSWGSP [K] VTK <=> DGVTVA [K] SIDLK	Intralink	TVIIEQSWGSP [K] VTK	DGVTVA [K] SIDLK	12	7	72	82	sp|P10809|HSPD1	sp|P10809|HSPD1	HSPD1	HSPD1		19	1
VEEEAAQ [K] NMALK <=> V [K] ANLEK	Intralink	VEEEAAQ [K] NMALK	V [K] ANLEK	8	2	1099	1212	sp|P35579|MYH9	sp|P35579|MYH9	MYH9	MYH9		2	1
IM [K] AQAYQTGK <=> IM [K] AQAYQTGK	Homomeric-inter	IM [K] AQAYQTGK	IM [K] AQAYQTGK	3	3	663	663	sp|P14625|HSP90B1	sp|P14625|HSP90B1	HSP90B1	HSP90B1		35	1
TVTPA [K] AVTTPGK <=> [K] GATPGK	Intralink	TVTPA [K] AVTTPGK	[K] GATPGK	6	1	102	110	sp|P19338|NCL	sp|P19338|NCL	NCL	NCL		7	1
YLEEHP [S] AGKDPK <=> AT [K] GTK	Intralink	YLEEHP [S] AGKDPK	AT [K] GTK	7	3	84	4	sp|A0A2Z5UJ33|NP	sp|A0A2Z5UJ33|NP	NP	NP		76	1
AASAPA [K] ESPR <=> [K] GAAPAPPR	Intralink	AASAPA [K] ESPR	[K] GAAPAPPR	7	1	444	449	sp|Q13428|TCOF1	sp|Q13428|TCOF1	TCOF1	TCOF1		14	1
VLQSFTVDSS [K] AGLAPLEVR <=> V [K] IAGPGLGSGVR	Intralink	VLQSFTVDSS [K] AGLAPLEVR	V [K] IAGPGLGSGVR	11	2	1449	1425	sp|O75369|FLNB	sp|O75369|FLNB	FLNB	FLNB		23	1
ANLPQSFQVDTS [K] AGVAPLQVK <=> V [K] CSGPGLSPGMVR	Intralink	ANLPQSFQVDTS [K] AGVAPLQVK	V [K] CSGPGLSPGMVR	13	2	1477	1452	sp|P21333|FLNA	sp|P21333|FLNA	FLNA	FLNA		9	1
TLFV [K] GLSEDTTEETLK <=> TLLA [K] NLPYK	Intralink	TLFV [K] GLSEDTTEETLK	TLLA [K] NLPYK	5	5	577	398	sp|P19338|NCL	sp|P19338|NCL	NCL	NCL		8	1
SGAAGAAV [K] GVGTMVMELIR <=> ASVG [K] MIDGIGR	Intralink	SGAAGAAV [K] GVGTMVMELIR	ASVG [K] MIDGIGR	9	5	184	31	sp|A0A2Z5UJ33|NP	sp|A0A2Z5UJ33|NP	NP	NP		1	1
TAEAGGVTG [K] GQDGIGSK <=> AE [K] TLGDFAAEYAK	Intralink	TAEAGGVTG [K] GQDGIGSK	AE [K] TLGDFAAEYAK	10	3	97	108	sp|P09874|PARP1	sp|P09874|PARP1	PARP1	PARP1		2	1
TVIIEQSWGSP [K] VTK <=> VGGTSDVEVNE [K] K	Intralink	TVIIEQSWGSP [K] VTK	VGGTSDVEVNE [K] K	12	12	72	417	sp|P10809|HSPD1	sp|P10809|HSPD1	HSPD1	HSPD1		1	1
SPFSVAVSPSLDL [S] KIK <=> DQEFTV [K] SK	Intralink	SPFSVAVSPSLDL [S] KIK	DQEFTV [K] SK	14	7	972	994	sp|P21333|FLNA	sp|P21333|FLNA	FLNA	FLNA		11	1
TLFV [K] GLSEDTTEETLK <=> ATFI [K] VPQNQNGK	Intralink	TLFV [K] GLSEDTTEETLK	ATFI [K] VPQNQNGK	5	5	577	513	sp|P19338|NCL	sp|P19338|NCL	NCL	NCL		5	1
GATPG [K] ALVATPGK <=> TVTPA [K] AVTTPGK	Intralink	GATPG [K] ALVATPGK	TVTPA [K] AVTTPGK	6	6	116	102	sp|P19338|NCL	sp|P19338|NCL	NCL	NCL		6	1
GLSEDTTEE [T] LKESFDGSVR <=> NLPY [K] VTQDELK	Intralink	GLSEDTTEE [T] LKESFDGSVR	NLPY [K] VTQDELK	10	5	587	403	sp|P19338|NCL	sp|P19338|NCL	NCL	NCL		4	1
N [K] TYSVEYLPK <=> LKPGAPL [K] PK	Intralink	N [K] TYSVEYLPK	LKPGAPL [K] PK	2	8	313	249	sp|O75369|FLNB	sp|O75369|FLNB	FLNB	FLNB		6	1
GG [K] NSTWSGESK <=> LVS [K] DGK	Intralink	GG [K] NSTWSGESK	LVS [K] DGK	3	4	477	424	sp|P19338|NCL	sp|P19338|NCL	NCL	NCL		3	1
RLGLPGDEVDN [K] VK <=> APL [K] SVGPDFGK	Intralink	RLGLPGDEVDN [K] VK	APL [K] SVGPDFGK	12	4	2715	2694	sp|P78527|PRKDC	sp|P78527|PRKDC	PRKDC	PRKDC		10	1
GSVAH [K] SCLPACVYGSAVASGYDFER <=> ASVG [K] MIDGIGR	Intralink	GSVAH [K] SCLPACVYGSAVASGYDFER	ASVG [K] MIDGIGR	6	5	273	31	sp|A0A2Z5UJ33|NP	sp|A0A2Z5UJ33|NP	NP	NP		1	1
AGLVGPEFHE [K] LLSAEK <=> VTVE [K] VIK	Intralink	AGLVGPEFHE [K] LLSAEK	VTVE [K] VIK	11	5	3231	3420	sp|Q15149|PLEC	sp|Q15149|PLEC	PLEC	PLEC		6	1
GVQIA [S] NENMETMESSTLELR <=> YLEEHPSAG [K] DPK	Intralink	GVQIA [S] NENMETMESSTLELR	YLEEHPSAG [K] DPK	6	10	367	87	sp|A0A2Z5UJ33|NP	sp|A0A2Z5UJ33|NP	NP	NP		8	1
MDGTYACSYTPV [K] AIK <=> VNIGQGSHPQ [K] VK	Intralink	MDGTYACSYTPV [K] AIK	VNIGQGSHPQ [K] VK	13	11	712	744	sp|O75369|FLNB	sp|O75369|FLNB	FLNB	FLNB		11	1
TKPLATTQPA [K] TSTSK <=> A [K] TQPTSLPK	Intralink	TKPLATTQPA [K] TSTSK	A [K] TQPTSLPK	11	2	711	718	sp|P27816|MAP4	sp|P27816|MAP4	MAP4	MAP4		12	1
SSFTVDCS [K] AGNNMLLVGVHGPR <=> VVA [K] GLGLSK	Intralink	SSFTVDCS [K] AGNNMLLVGVHGPR	VVA [K] GLGLSK	9	4	2584	2563	sp|P21333|FLNA	sp|P21333|FLNA	FLNA	FLNA		6	1
LQ [K] HQAFEAEVQANSGAIVK <=> DLAALED [K] VK	Intralink	LQ [K] HQAFEAEVQANSGAIVK	DLAALED [K] VK	3	8	84	310	sp|Q13813|SPTAN1	sp|Q13813|SPTAN1	SPTAN1	SPTAN1		1	1
AQAYQTG [K] DISTNYYASQK <=> SGYLLPDT [K] AYGDRIER	Intralink	AQAYQTG [K] DISTNYYASQK	SGYLLPDT [K] AYGDRIER	8	9	671	733	sp|P14625|HSP90B1	sp|P14625|HSP90B1	HSP90B1	HSP90B1		5	1
YG [K] DATNVGDEGGFAPNILENK <=> IGAEVYHNL [K] NVIK	Intralink	YG [K] DATNVGDEGGFAPNILENK	IGAEVYHNL [K] NVIK	3	10	202	193	sp|P06733|ENO1	sp|P06733|ENO1	ENO1	ENO1		5	1
[K] MEDSVGCLETAEEVK <=> QIATLHAQVADM [K] K	Intralink	[K] MEDSVGCLETAEEVK	QIATLHAQVADM [K] K	1	13	1372	1370	sp|P35579|MYH9	sp|P35579|MYH9	MYH9	MYH9		2	1
GATPG [K] ALVATPGKK <=> TVTPA [K] AVTTPGK	Intralink	GATPG [K] ALVATPGKK	TVTPA [K] AVTTPGK	6	6	116	102	sp|P19338|NCL	sp|P19338|NCL	NCL	NCL		7	1
N [K] YLEEHPSAGK <=> [T] GGPIYR	Intralink	N [K] YLEEHPSAGK	[T] GGPIYR	2	1	77	92	sp|A0A2Z5UJ33|NP	sp|A0A2Z5UJ33|NP	NP	NP		2	1
SPFSVAVSPSLDL [S] KIK <=> TGVELG [K] PTHFTVNAK	Intralink	SPFSVAVSPSLDL [S] KIK	TGVELG [K] PTHFTVNAK	14	7	972	891	sp|P21333|FLNA	sp|P21333|FLNA	FLNA	FLNA		2	1
VGLQVVAV [K] APGFGDNRK <=> VGEVIVT [K] DDAMLLK	Intralink	VGLQVVAV [K] APGFGDNRK	VGEVIVT [K] DDAMLLK	9	8	301	352	sp|P10809|HSPD1	sp|P10809|HSPD1	HSPD1	HSPD1		4	1
[K] ISSIQSIVPALEIANAHR <=> DDAMLL [K] GK	Intralink	[K] ISSIQSIVPALEIANAHR	DDAMLL [K] GK	1	7	250	359	sp|P10809|HSPD1	sp|P10809|HSPD1	HSPD1	HSPD1		4	1
GLFDEYG [S] KK <=> SDYI [K] LYVR	Intralink	GLFDEYG [S] KK	SDYI [K] LYVR	8	5	403	410	sp|P14625|HSP90B1	sp|P14625|HSP90B1	HSP90B1	HSP90B1		3	1
VGLQVVAV [K] APGFGDNRK <=> GYISPYFINT [S] KGQK	Intralink	VGLQVVAV [K] APGFGDNRK	GYISPYFINT [S] KGQK	9	11	301	232	sp|P10809|HSPD1	sp|P10809|HSPD1	HSPD1	HSPD1		4	1
TELATQE [K] VTLVQTLEIQR <=> QAEEIGE [K] LHR	Intralink	TELATQE [K] VTLVQTLEIQR	QAEEIGE [K] LHR	8	8	2564	2553	sp|Q15149|PLEC	sp|Q15149|PLEC	PLEC	PLEC		1	1
RVFITDDFHDMMP [K] YLNFVK <=> IM [K] AQAYQTGK	Intralink	RVFITDDFHDMMP [K] YLNFVK	IM [K] AQAYQTGK	14	3	428	663	sp|P14625|HSP90B1	sp|P14625|HSP90B1	HSP90B1	HSP90B1		5	1
VGLQVVAV [K] APGFGDNRK <=> [K] DRVTDALNATR	Intralink	VGLQVVAV [K] APGFGDNRK	[K] DRVTDALNATR	9	1	301	418	sp|P10809|HSPD1	sp|P10809|HSPD1	HSPD1	HSPD1		4	1
ERELELQ [K] EQR <=> NLQ [K] IIK	Intralink	ERELELQ [K] EQR	NLQ [K] IIK	8	4	2195	2184	sp|Q13813|SPTAN1	sp|Q13813|SPTAN1	SPTAN1	SPTAN1		4	1
VHSPSGAVEECHVSELEPD [K] YAVR <=> TAG [K] GK	Intralink	VHSPSGAVEECHVSELEPD [K] YAVR	TAG [K] GK	20	4	2342	1645	sp|O75369|FLNB	sp|O75369|FLNB	FLNB	FLNB		2	1
YLEEHPSAGKDPK [K] TGGPIYR <=> AT [K] GTK	Intralink	YLEEHPSAGKDPK [K] TGGPIYR	AT [K] GTK	14	3	91	4	sp|A0A2Z5UJ33|NP	sp|A0A2Z5UJ33|NP	NP	NP		4	1
VYT [K] GAGSGELK <=> HGG [K] APLR	Intralink	VYT [K] GAGSGELK	HGG [K] APLR	4	4	508	704	sp|P21333|FLNA	sp|P21333|FLNA	FLNA	FLNA		3	1
IVPFF [K] LCDEQLSSQSHYDFGLR <=> SLAMT [K] PDR	Intralink	IVPFF [K] LCDEQLSSQSHYDFGLR	SLAMT [K] PDR	6	6	2074	2043	sp|Q14204|DYNC1H1	sp|Q14204|DYNC1H1	DYNC1H1	DYNC1H1		1	1
FQNVA [K] EGVK <=> RI [K] EDEDDK	Intralink	FQNVA [K] EGVK	RI [K] EDEDDK	6	3	593	702	sp|P14625|HSP90B1	sp|P14625|HSP90B1	HSP90B1	HSP90B1		2	1
EAFLNTED [K] GDSLDSVEALIK <=> [K] HEDFDK	Intralink	EAFLNTED [K] GDSLDSVEALIK	[K] HEDFDK	9	1	1473	1486	sp|Q13813|SPTAN1	sp|Q13813|SPTAN1	SPTAN1	SPTAN1		4	1
GQ [K] CEFQDAYVLLSEK <=> [K] DRVTDALNATR	Intralink	GQ [K] CEFQDAYVLLSEK	[K] DRVTDALNATR	3	1	236	418	sp|P10809|HSPD1	sp|P10809|HSPD1	HSPD1	HSPD1		26	1
VIQYLAYVA [S] SHKSK <=> [K] DQGELER	Intralink	VIQYLAYVA [S] SHKSK	[K] DQGELER	10	1	196	202	sp|P35579|MYH9	sp|P35579|MYH9	MYH9	MYH9		10	1
TGVELG [K] PTHFTVNAK <=> S [K] GAGGQGK	Intralink	TGVELG [K] PTHFTVNAK	S [K] GAGGQGK	7	2	891	996	sp|P21333|FLNA	sp|P21333|FLNA	FLNA	FLNA		3	1
EGAQ [K] EGLMLDSHEELYK <=> SGC [K] NEK	Intralink	EGAQ [K] EGLMLDSHEELYK	SGC [K] NEK	5	4	3039	2986	sp|Q14204|DYNC1H1	sp|Q14204|DYNC1H1	DYNC1H1	DYNC1H1		3	1
VHGPGIQSGTTN [K] PNK <=> V [K] CSGPGLSPGMVR	Intralink	VHGPGIQSGTTN [K] PNK	V [K] CSGPGLSPGMVR	13	2	1372	1452	sp|P21333|FLNA	sp|P21333|FLNA	FLNA	FLNA		15	1
RFQNVA [K] EGVK <=> I [K] EDEDDK	Intralink	RFQNVA [K] EGVK	I [K] EDEDDK	7	2	593	702	sp|P14625|HSP90B1	sp|P14625|HSP90B1	HSP90B1	HSP90B1		2	1
ADRDGD [K] MAPSVEK <=> DLSSQLL [K] VLGTRK	Intralink	ADRDGD [K] MAPSVEK	DLSSQLL [K] VLGTRK	7	8	177	394	sp|Q14204|DYNC1H1	sp|Q14204|DYNC1H1	DYNC1H1	DYNC1H1		2	1
EGQTP [K] AGLR <=> VP [K] FGVSTGR	Intralink	EGQTP [K] AGLR	VP [K] FGVSTGR	6	3	326	313	sp|Q09666|AHNAK	sp|Q09666|AHNAK	AHNAK	AHNAK		4	1
N [K] YLEEHPSAGK <=> [S] GAAGAAVK	Intralink	N [K] YLEEHPSAGK	[S] GAAGAAVK	2	1	77	176	sp|A0A2Z5UJ33|NP	sp|A0A2Z5UJ33|NP	NP	NP		8	1
S [Y] EQMETDGERQNATEIR <=> N [K] YLEEHPSAGK	Intralink	S [Y] EQMETDGERQNATEIR	N [K] YLEEHPSAGK	2	2	10	77	sp|A0A2Z5UJ33|NP	sp|A0A2Z5UJ33|NP	NP	NP		1	1
SHMMDVQGSTQDSAI [K] DFVLK <=> FDVSGYPTL [K] IFR	Intralink	SHMMDVQGSTQDSAI [K] DFVLK	FDVSGYPTL [K] IFR	16	10	386	256	sp|P13667|PDIA4	sp|P13667|PDIA4	PDIA4	PDIA4		2	1
VFITDDFHDMMP [K] YLNFVK <=> GLFDEYG [S] KK	Intralink	VFITDDFHDMMP [K] YLNFVK	GLFDEYG [S] KK	13	8	428	403	sp|P14625|HSP90B1	sp|P14625|HSP90B1	HSP90B1	HSP90B1		9	1
FDRGYISPYFINT [S] KGQK <=> DG [K] TLNDELEIIEGMK	Intralink	FDRGYISPYFINT [S] KGQK	DG [K] TLNDELEIIEGMK	14	3	232	205	sp|P10809|HSPD1	sp|P10809|HSPD1	HSPD1	HSPD1		2	1
M [K] QVEELYHSLLELGEK <=> IT [K] EAGSVSLR	Intralink	M [K] QVEELYHSLLELGEK	IT [K] EAGSVSLR	2	3	1067	1057	sp|Q13813|SPTAN1	sp|Q13813|SPTAN1	SPTAN1	SPTAN1		2	1
SF [S] KESDDPMAYIHFTAEGEVTFK <=> [K] SDYIK	Intralink	SF [S] KESDDPMAYIHFTAEGEVTFK	[K] SDYIK	3	1	363	405	sp|P14625|HSP90B1	sp|P14625|HSP90B1	HSP90B1	HSP90B1		1	1
FADQHVPGSPFSV [K] VTGEGR <=> [K] GEITGEVR	Intralink	FADQHVPGSPFSV [K] VTGEGR	[K] GEITGEVR	14	1	2133	1801	sp|P21333|FLNA	sp|P21333|FLNA	FLNA	FLNA		1	1
GRTVIIEQSWGSP [K] VTK <=> DGVTVA [K] SIDLK	Intralink	GRTVIIEQSWGSP [K] VTK	DGVTVA [K] SIDLK	14	7	72	82	sp|P10809|HSPD1	sp|P10809|HSPD1	HSPD1	HSPD1		1	1
EVEEDEY [K] AFYK <=> IADD [K] YNDTFWK	Intralink	EVEEDEY [K] AFYK	IADD [K] YNDTFWK	8	5	356	479	sp|P14625|HSP90B1	sp|P14625|HSP90B1	HSP90B1	HSP90B1		3	1
EVEEDEY [K] AFYK <=> EVEEDEY [K] AFYK	Homomeric-inter	EVEEDEY [K] AFYK	EVEEDEY [K] AFYK	8	8	356	356	sp|P14625|HSP90B1	sp|P14625|HSP90B1	HSP90B1	HSP90B1		1	1
V [K] MDCQETPEGYK <=> VT [S] KGAGLSK	Intralink	V [K] MDCQETPEGYK	VT [S] KGAGLSK	2	3	2428	2517	sp|O75369|FLNB	sp|O75369|FLNB	FLNB	FLNB		2	1
YGPALSINELSNLA [K] GEK <=> ANVLIGQGDVVLVM [K] R	Intralink	YGPALSINELSNLA [K] GEK	ANVLIGQGDVVLVM [K] R	15	15	718	736	sp|A0A2Z5U3X0|PB2	sp|A0A2Z5U3X0|PB2	PB2	PB2		1	1
VGLQVVAV [K] APGFGDNR <=> GYISPYFIN [T] SKGQK	Intralink	VGLQVVAV [K] APGFGDNR	GYISPYFIN [T] SKGQK	9	10	301	231	sp|P10809|HSPD1	sp|P10809|HSPD1	HSPD1	HSPD1		4	1
GAGIGGLGITVEGPSES [K] INCR <=> V [K] IAGPGLGSGVR	Intralink	GAGIGGLGITVEGPSES [K] INCR	V [K] IAGPGLGSGVR	18	2	1372	1425	sp|O75369|FLNB	sp|O75369|FLNB	FLNB	FLNB		4	1
AYVGQ [K] SSFTVDCSK <=> TPCEEILV [K] HVGSR	Intralink	AYVGQ [K] SSFTVDCSK	TPCEEILV [K] HVGSR	6	9	2575	2607	sp|P21333|FLNA	sp|P21333|FLNA	FLNA	FLNA		8	1
YLEEHPSAG [K] DPK <=> [T] GGPIYR	Intralink	YLEEHPSAG [K] DPK	[T] GGPIYR	10	1	87	92	sp|A0A2Z5UJ33|NP	sp|A0A2Z5UJ33|NP	NP	NP		3	1
GSVAH [K] SCLPACVYGSAVASGYDFER <=> GT [K] VVPR	Intralink	GSVAH [K] SCLPACVYGSAVASGYDFER	GT [K] VVPR	6	3	273	351	sp|A0A2Z5UJ33|NP	sp|A0A2Z5UJ33|NP	NP	NP		2	1
QVEDE [K] NSFREQLEEEEEAK <=> LSLST [K] LK	Intralink	QVEDE [K] NSFREQLEEEEEAK	LSLST [K] LK	6	6	1338	1330	sp|P35579|MYH9	sp|P35579|MYH9	MYH9	MYH9		13	1
FYIQMCTEL [K] LSDYEGR <=> [K] TGGPIYR	Intralink	FYIQMCTEL [K] LSDYEGR	[K] TGGPIYR	10	1	48	91	sp|A0A2Z5UJ33|NP	sp|A0A2Z5UJ33|NP	NP	NP		9	1
ELILYD [K] EEIRR <=> AT [K] GTK	Intralink	ELILYD [K] EEIRR	AT [K] GTK	7	3	113	4	sp|A0A2Z5UJ33|NP	sp|A0A2Z5UJ33|NP	NP	NP		3	1
NVDSNN [K] ELSIAIR <=> [K] GVAEQK	Intralink	NVDSNN [K] ELSIAIR	[K] GVAEQK	7	1	357	2746	sp|P78527|PRKDC	sp|P78527|PRKDC	PRKDC	PRKDC		4	1
TLLA [K] NLPYK <=> VTLDWA [K] PK	Intralink	TLLA [K] NLPYK	VTLDWA [K] PK	5	7	398	646	sp|P19338|NCL	sp|P19338|NCL	NCL	NCL		4	1
[K] FGYVDFESAEDLEK <=> GG [K] NSTWSGESK	Intralink	[K] FGYVDFESAEDLEK	GG [K] NSTWSGESK	1	3	348	477	sp|P19338|NCL	sp|P19338|NCL	NCL	NCL		1	1
TPCEEILV [K] HVGSR <=> LYSVSYLL [K] DK	Intralink	TPCEEILV [K] HVGSR	LYSVSYLL [K] DK	9	9	2607	2621	sp|P21333|FLNA	sp|P21333|FLNA	FLNA	FLNA		17	1
GSVAH [K] SCLPACVYGSAVASGYDFER <=> G [K] FQTAAQR	Intralink	GSVAH [K] SCLPACVYGSAVASGYDFER	G [K] FQTAAQR	6	2	273	229	sp|A0A2Z5UJ33|NP	sp|A0A2Z5UJ33|NP	NP	NP		8	1
SQGDAS [K] VTAQGPGLEPSGNIANK <=> [K] RAEFTVETR	Intralink	SQGDAS [K] VTAQGPGLEPSGNIANK	[K] RAEFTVETR	7	1	383	300	sp|P21333|FLNA	sp|P21333|FLNA	FLNA	FLNA		2	1
ADRDGD [K] MAPSVEK <=> DLSSQLL [K] VLGTR	Intralink	ADRDGD [K] MAPSVEK	DLSSQLL [K] VLGTR	7	8	177	394	sp|Q14204|DYNC1H1	sp|Q14204|DYNC1H1	DYNC1H1	DYNC1H1		5	1
VFITDDFHDMMP [K] YLNFVK <=> [K] SDYIK	Intralink	VFITDDFHDMMP [K] YLNFVK	[K] SDYIK	13	1	428	405	sp|P14625|HSP90B1	sp|P14625|HSP90B1	HSP90B1	HSP90B1		10	1
FDRGYISPYFINTS [K] GQK <=> DGVTVA [K] SIDLK	Intralink	FDRGYISPYFINTS [K] GQK	DGVTVA [K] SIDLK	15	7	233	82	sp|P10809|HSPD1	sp|P10809|HSPD1	HSPD1	HSPD1		6	1
K [T] HIQDNHDGTYTVAYVPDVTGR <=> DAGEGLLAVQITDPEG [K] PK	Intralink	K [T] HIQDNHDGTYTVAYVPDVTGR	DAGEGLLAVQITDPEG [K] PK	2	17	1594	1590	sp|P21333|FLNA	sp|P21333|FLNA	FLNA	FLNA		1	1
DG [K] TLNDELEIIEGMK <=> [K] DRVTDALNATR	Intralink	DG [K] TLNDELEIIEGMK	[K] DRVTDALNATR	3	1	205	418	sp|P10809|HSPD1	sp|P10809|HSPD1	HSPD1	HSPD1		13	1
SISLYYTGE [K] GQNQDYRGGK <=> TLLA [K] NLPYK	Intralink	SISLYYTGE [K] GQNQDYRGGK	TLLA [K] NLPYK	10	5	467	398	sp|P19338|NCL	sp|P19338|NCL	NCL	NCL		7	1
GATPG [K] ALVATPGKK <=> AVT [T] PGKK	Intralink	GATPG [K] ALVATPGKK	AVT [T] PGKK	6	4	116	106	sp|P19338|NCL	sp|P19338|NCL	NCL	NCL		6	1
YLEEHPSAGKDP [K] K <=> ELILYD [K] EEIR	Intralink	YLEEHPSAGKDP [K] K	ELILYD [K] EEIR	13	7	90	113	sp|A0A2Z5UJ33|NP	sp|A0A2Z5UJ33|NP	NP	NP		8	1
AEGPGL [S] KAGVENGKPTHFTVYTK <=> GAGGQG [K] LDVTILSPSRK	Intralink	AEGPGL [S] KAGVENGKPTHFTVYTK	GAGGQG [K] LDVTILSPSRK	7	7	856	976	sp|O75369|FLNB	sp|O75369|FLNB	FLNB	FLNB		2	1
RN [K] YLEEHPSAGK <=> [S] GGNTNQQR	Intralink	RN [K] YLEEHPSAGK	[S] GGNTNQQR	3	1	77	392	sp|A0A2Z5UJ33|NP	sp|A0A2Z5UJ33|NP	NP	NP		1	1
[K] EAESSPFVER <=> RI [K] EDEDDK	Intralink	[K] EAESSPFVER	RI [K] EDEDDK	1	3	547	702	sp|P14625|HSP90B1	sp|P14625|HSP90B1	HSP90B1	HSP90B1		1	1
HGDLPDIQI [K] HSSLITPLQAVAQR <=> SVGPDFG [K] K	Intralink	HGDLPDIQI [K] HSSLITPLQAVAQR	SVGPDFG [K] K	10	8	2786	2702	sp|P78527|PRKDC	sp|P78527|PRKDC	PRKDC	PRKDC		1	1
FDRGYISPYFINTS [K] GQK <=> VGLQVVAV [K] APGFGDNRK	Intralink	FDRGYISPYFINTS [K] GQK	VGLQVVAV [K] APGFGDNRK	15	9	233	301	sp|P10809|HSPD1	sp|P10809|HSPD1	HSPD1	HSPD1		6	1
ENSL [K] TDDYGRDLSSVQTLLTK <=> [K] LLEAQSHFR	Intralink	ENSL [K] TDDYGRDLSSVQTLLTK	[K] LLEAQSHFR	5	1	2000	2078	sp|Q13813|SPTAN1	sp|Q13813|SPTAN1	SPTAN1	SPTAN1		1	1
ANLPQSFQVDTS [K] AGVAPLQVK <=> VRVHGPGIQSGTTN [K] PNK	Intralink	ANLPQSFQVDTS [K] AGVAPLQVK	VRVHGPGIQSGTTN [K] PNK	13	15	1477	1372	sp|P21333|FLNA	sp|P21333|FLNA	FLNA	FLNA		2	1
FMRDQE [K] LSLMYAR <=> [K] GVAEQK	Intralink	FMRDQE [K] LSLMYAR	[K] GVAEQK	7	1	2738	2746	sp|P78527|PRKDC	sp|P78527|PRKDC	PRKDC	PRKDC		1	1
QD [K] IYFMAGSSR <=> RI [K] EDEDDK	Intralink	QD [K] IYFMAGSSR	RI [K] EDEDDK	3	3	537	702	sp|P14625|HSP90B1	sp|P14625|HSP90B1	HSP90B1	HSP90B1		1	1
LQEMEGTV [K] SK <=> SHAQ [K] NENAR	Intralink	LQEMEGTV [K] SK	SHAQ [K] NENAR	9	5	1802	1775	sp|P35579|MYH9	sp|P35579|MYH9	MYH9	MYH9		8	1
RVFITDDFHDMMP [K] YLNFVK <=> AQAYQTG [K] DISTNYYASQK	Intralink	RVFITDDFHDMMP [K] YLNFVK	AQAYQTG [K] DISTNYYASQK	14	8	428	671	sp|P14625|HSP90B1	sp|P14625|HSP90B1	HSP90B1	HSP90B1		3	1
GVQIA [S] NENMETMESSTLELR <=> YLEEHPSAG [K] DPKK	Intralink	GVQIA [S] NENMETMESSTLELR	YLEEHPSAG [K] DPKK	6	10	367	87	sp|A0A2Z5UJ33|NP	sp|A0A2Z5UJ33|NP	NP	NP		1	1
[K] VEAQLQELQVK <=> SHAQ [K] NENAR	Intralink	[K] VEAQLQELQVK	SHAQ [K] NENAR	1	5	1249	1775	sp|P35579|MYH9	sp|P35579|MYH9	MYH9	MYH9		4	1
LRQNLDALLNQL [K] SFPAR <=> LL [K] GYMK	Intralink	LRQNLDALLNQL [K] SFPAR	LL [K] GYMK	13	3	1371	1391	sp|Q14204|DYNC1H1	sp|Q14204|DYNC1H1	DYNC1H1	DYNC1H1		1	1
[K] HQILEQAVEDYAETVHQLSK <=> A [K] DEQSAVSMLK	Intralink	[K] HQILEQAVEDYAETVHQLSK	A [K] DEQSAVSMLK	1	2	1633	1622	sp|Q01082|SPTBN1	sp|Q01082|SPTBN1	SPTBN1	SPTBN1		1	1
VHSPSGAVEECHVSELEPD [K] YAVR <=> GAGLS [K] AFVGQK	Intralink	VHSPSGAVEECHVSELEPD [K] YAVR	GAGLS [K] AFVGQK	20	6	2342	2524	sp|O75369|FLNB	sp|O75369|FLNB	FLNB	FLNB		1	1
NLLHVTDTGVGMTREELV [K] NLGTIAK <=> LL [K] VIR	Intralink	NLLHVTDTGVGMTREELV [K] NLGTIAK	LL [K] VIR	19	3	161	458	sp|P14625|HSP90B1	sp|P14625|HSP90B1	HSP90B1	HSP90B1		6	1
MM [K] LIINSLYK <=> ELRE [K] SEK	Intralink	MM [K] LIINSLYK	ELRE [K] SEK	3	5	87	72	sp|P14625|HSP90B1	sp|P14625|HSP90B1	HSP90B1	HSP90B1		1	1
MVLSAFDERRNK [Y] LEEHPSAGK <=> AT [K] GTK	Intralink	MVLSAFDERRNK [Y] LEEHPSAGK	AT [K] GTK	13	3	78	4	sp|A0A2Z5UJ33|NP	sp|A0A2Z5UJ33|NP	NP	NP		3	1
RLEAELAAHEPAIQGVLDTG [K] K <=> EL [K] QLAAAR	Intralink	RLEAELAAHEPAIQGVLDTG [K] K	EL [K] QLAAAR	21	3	1828	1856	sp|Q13813|SPTAN1	sp|Q13813|SPTAN1	SPTAN1	SPTAN1		1	1
N [K] YLEEHPSAGK <=> RVDG [K] WR	Intralink	N [K] YLEEHPSAGK	RVDG [K] WR	2	5	77	103	sp|A0A2Z5UJ33|NP	sp|A0A2Z5UJ33|NP	NP	NP		2	1
RN [K] YLEEHPSAGK <=> YLEEHPSAG [K] DPK	Intralink	RN [K] YLEEHPSAGK	YLEEHPSAG [K] DPK	3	10	77	87	sp|A0A2Z5UJ33|NP	sp|A0A2Z5UJ33|NP	NP	NP		4	1
RFQNVA [K] EGVK <=> RI [K] EDEDDK	Intralink	RFQNVA [K] EGVK	RI [K] EDEDDK	7	3	593	702	sp|P14625|HSP90B1	sp|P14625|HSP90B1	HSP90B1	HSP90B1		3	1
ER [K] ELEEER <=> SLVEQH [K] R	Intralink	ER [K] ELEEER	SLVEQH [K] R	3	7	755	751	sp|Q14980|NUMA1	sp|Q14980|NUMA1	NUMA1	NUMA1		2	1
HVQS [K] AIEAR <=> HASLM [K] R	Intralink	HVQS [K] AIEAR	HASLM [K] R	5	6	2052	2063	sp|Q13813|SPTAN1	sp|Q13813|SPTAN1	SPTAN1	SPTAN1		6	1
DLQGRDEQSEE [K] KK <=> VRE [K] QLAAENR	Intralink	DLQGRDEQSEE [K] KK	VRE [K] QLAAENR	12	4	1583	860	sp|P35579|MYH9	sp|P35579|MYH9	MYH9	MYH9		4	1
VHSPSGAVEECHVSELEPD [K] YAVR <=> A [K] VTGQR	Intralink	VHSPSGAVEECHVSELEPD [K] YAVR	A [K] VTGQR	20	2	2342	2470	sp|O75369|FLNB	sp|O75369|FLNB	FLNB	FLNB		2	1
RVFITDDFHDMMP [K] YLNFVK <=> [K] SDYIK	Intralink	RVFITDDFHDMMP [K] YLNFVK	[K] SDYIK	14	1	428	405	sp|P14625|HSP90B1	sp|P14625|HSP90B1	HSP90B1	HSP90B1		3	1
[K] HQALQAEIAGHEPR <=> G [K] DLIGVQNLLK	Intralink	[K] HQALQAEIAGHEPR	G [K] DLIGVQNLLK	1	2	825	814	sp|Q13813|SPTAN1	sp|Q13813|SPTAN1	SPTAN1	SPTAN1		1	1
FDRGYISPYFINTS [K] GQK <=> [K] DRVTDALNATR	Intralink	FDRGYISPYFINTS [K] GQK	[K] DRVTDALNATR	15	1	233	418	sp|P10809|HSPD1	sp|P10809|HSPD1	HSPD1	HSPD1		6	1
MPLATSTDHGHNLQTVQLLI [K] K <=> NQTLQ [K] EIQGHQPR	Intralink	MPLATSTDHGHNLQTVQLLI [K] K	NQTLQ [K] EIQGHQPR	21	6	1525	1532	sp|Q01082|SPTBN1	sp|Q01082|SPTBN1	SPTBN1	SPTBN1		17	1
FIQTFG [K] EFDK <=> HFG [K] GGSK	Intralink	FIQTFG [K] EFDK	HFG [K] GGSK	7	4	3638	3646	sp|P78527|PRKDC	sp|P78527|PRKDC	PRKDC	PRKDC		3	1
VRVHGPGIQSGTTN [K] PNK <=> V [K] CSGPGLSPGMVR	Intralink	VRVHGPGIQSGTTN [K] PNK	V [K] CSGPGLSPGMVR	15	2	1372	1452	sp|P21333|FLNA	sp|P21333|FLNA	FLNA	FLNA		6	1
YLEEHPSAGKDP [K] K <=> AT [K] GTKR	Intralink	YLEEHPSAGKDP [K] K	AT [K] GTKR	13	3	90	4	sp|A0A2Z5UJ33|NP	sp|A0A2Z5UJ33|NP	NP	NP		2	1
RQAQQERDELADEIANSSG [K] GALALEEK <=> GALALEE [K] R	Intralink	RQAQQERDELADEIANSSG [K] GALALEEK	GALALEE [K] R	20	8	1716	1724	sp|P35579|MYH9	sp|P35579|MYH9	MYH9	MYH9		2	1
ARGPGLE [K] TGVAVNKPAEFTVDAK <=> IECDD [K] GDGSCDVR	Intralink	ARGPGLE [K] TGVAVNKPAEFTVDAK	IECDD [K] GDGSCDVR	8	6	684	626	sp|P21333|FLNA	sp|P21333|FLNA	FLNA	FLNA		1	1
RLGLPGDEVDN [K] VK <=> [K] GVAEQK	Intralink	RLGLPGDEVDN [K] VK	[K] GVAEQK	12	1	2715	2746	sp|P78527|PRKDC	sp|P78527|PRKDC	PRKDC	PRKDC		2	1
S [K] REQEVNILK <=> DQAD [K] ASTR	Intralink	S [K] REQEVNILK	DQAD [K] ASTR	2	5	1164	1867	sp|P35579|MYH9	sp|P35579|MYH9	MYH9	MYH9		1	1
GQNQDYRGG [K] NSTWSGESK <=> SQPS [K] TLFVK	Intralink	GQNQDYRGG [K] NSTWSGESK	SQPS [K] TLFVK	10	5	477	572	sp|P19338|NCL	sp|P19338|NCL	NCL	NCL		6	1
LSDFNDITNMLLL [K] MNK <=> EFD [K] HFGK	Intralink	LSDFNDITNMLLL [K] MNK	EFD [K] HFGK	14	4	3669	3642	sp|P78527|PRKDC	sp|P78527|PRKDC	PRKDC	PRKDC		8	1
ESREAVE [K] EFEPLLNWMK <=> I [K] EDEDDK	Intralink	ESREAVE [K] EFEPLLNWMK	I [K] EDEDDK	8	2	613	702	sp|P14625|HSP90B1	sp|P14625|HSP90B1	HSP90B1	HSP90B1		2	1
RYGPALSINELSNLA [K] GEK <=> NSSILTDSQTA [T] KR	Intralink	RYGPALSINELSNLA [K] GEK	NSSILTDSQTA [T] KR	16	12	718	751	sp|A0A2Z5U3X0|PB2	sp|A0A2Z5U3X0|PB2	PB2	PB2		4	1
EFEPLLNWM [K] DK <=> DKIE [K] AVVSQR	Intralink	EFEPLLNWM [K] DK	DKIE [K] AVVSQR	10	5	623	633	sp|P14625|HSP90B1	sp|P14625|HSP90B1	HSP90B1	HSP90B1		1	1
AEGPGLS [K] AGVENGKPTHFTVYTK <=> GAGGQG [K] LDVTILSPSR	Intralink	AEGPGLS [K] AGVENGKPTHFTVYTK	GAGGQG [K] LDVTILSPSR	8	7	857	976	sp|O75369|FLNB	sp|O75369|FLNB	FLNB	FLNB		1	1
SL [K] HSPEDPEK <=> I [K] YFEGVSPK	Intralink	SL [K] HSPEDPEK	I [K] YFEGVSPK	3	2	692	681	sp|P78527|PRKDC	sp|P78527|PRKDC	PRKDC	PRKDC		1	1
ASVG [K] MIDGIGR <=> ELILYD [K] EEIRR	Intralink	ASVG [K] MIDGIGR	ELILYD [K] EEIRR	5	7	31	113	sp|A0A2Z5UJ33|NP	sp|A0A2Z5UJ33|NP	NP	NP		1	1
MGQ [K] IAPYSVEIK <=> VVL [K] HLK	Intralink	MGQ [K] IAPYSVEIK	VVL [K] HLK	4	4	99	832	sp|P78527|PRKDC	sp|P78527|PRKDC	PRKDC	PRKDC		1	1
RSGAAGAAV [K] GVGTMVMELIR <=> N [K] YLEEHPSAGK	Intralink	RSGAAGAAV [K] GVGTMVMELIR	N [K] YLEEHPSAGK	10	2	184	77	sp|A0A2Z5UJ33|NP	sp|A0A2Z5UJ33|NP	NP	NP		2	1
YLEEHPSAG [K] DPK <=> ELILYD [K] EEIRR	Intralink	YLEEHPSAG [K] DPK	ELILYD [K] EEIRR	10	7	87	113	sp|A0A2Z5UJ33|NP	sp|A0A2Z5UJ33|NP	NP	NP		7	1
RFQNVA [K] EGVK <=> LA [K] LLR	Intralink	RFQNVA [K] EGVK	LA [K] LLR	7	3	593	508	sp|P14625|HSP90B1	sp|P14625|HSP90B1	HSP90B1	HSP90B1		1	1
[K] IIDSVRGELQK <=> V [K] EHINSVSAMK	Intralink	[K] IIDSVRGELQK	V [K] EHINSVSAMK	1	2	2286	1498	sp|Q14204|DYNC1H1	sp|Q14204|DYNC1H1	DYNC1H1	DYNC1H1		1	1
A [K] QTLENER <=> RV [K] ANLEK	Intralink	A [K] QTLENER	RV [K] ANLEK	2	3	1219	1212	sp|P35579|MYH9	sp|P35579|MYH9	MYH9	MYH9		3	1
N [K] YLEEHPSAGK <=> ELILYD [K] EEIR	Intralink	N [K] YLEEHPSAGK	ELILYD [K] EEIR	2	7	77	113	sp|A0A2Z5UJ33|NP	sp|A0A2Z5UJ33|NP	NP	NP		5	1
QD [K] IYFMAGSSRK <=> EGV [K] FDESEK	Intralink	QD [K] IYFMAGSSRK	EGV [K] FDESEK	3	4	537	597	sp|P14625|HSP90B1	sp|P14625|HSP90B1	HSP90B1	HSP90B1		13	1
[K] RLGLPGDEVDNK <=> APL [K] SVGPDFGK	Intralink	[K] RLGLPGDEVDNK	APL [K] SVGPDFGK	1	4	2703	2694	sp|P78527|PRKDC	sp|P78527|PRKDC	PRKDC	PRKDC		3	1
NLGTIA [K] SGTSEFLNK <=> LL [K] VIRK	Intralink	NLGTIA [K] SGTSEFLNK	LL [K] VIRK	7	3	168	458	sp|P14625|HSP90B1	sp|P14625|HSP90B1	HSP90B1	HSP90B1		1	1
HGDLPDIQI [K] HSSLITPLQAVAQR <=> APL [K] SVGPDFGK	Intralink	HGDLPDIQI [K] HSSLITPLQAVAQR	APL [K] SVGPDFGK	10	4	2786	2694	sp|P78527|PRKDC	sp|P78527|PRKDC	PRKDC	PRKDC		1	1
V [K] EHINSVSAMK <=> [K] IIDSVR	Intralink	V [K] EHINSVSAMK	[K] IIDSVR	2	1	1498	2286	sp|Q14204|DYNC1H1	sp|Q14204|DYNC1H1	DYNC1H1	DYNC1H1		5	1
EGV [K] FDESEK <=> T [K] ESREAVEK	Intralink	EGV [K] FDESEK	T [K] ESREAVEK	4	2	597	605	sp|P14625|HSP90B1	sp|P14625|HSP90B1	HSP90B1	HSP90B1		12	1
V [K] AEAEAAREK <=> [K] ASDSELER	Intralink	V [K] AEAEAAREK	[K] ASDSELER	2	1	1659	2037	sp|Q15149|PLEC	sp|Q15149|PLEC	PLEC	PLEC		3	1
AGLVGPEFHE [K] LLSAEK <=> AGLVGPEFHE [K] LLSAEK	Homomeric-inter	AGLVGPEFHE [K] LLSAEK	AGLVGPEFHE [K] LLSAEK	11	11	3231	3231	sp|Q15149|PLEC	sp|Q15149|PLEC	PLEC	PLEC		6	1
AQIEKRIQEIIEQLDVTTSEYE [K] EK <=> [K] GVITVK	Intralink	AQIEKRIQEIIEQLDVTTSEYE [K] EK	[K] GVITVK	23	1	387	196	sp|P10809|HSPD1	sp|P10809|HSPD1	HSPD1	HSPD1		2	1
CEFQDAYVLL [S] EKK <=> GKGD [K] AQIEK	Intralink	CEFQDAYVLL [S] EKK	GKGD [K] AQIEK	11	5	247	364	sp|P10809|HSPD1	sp|P10809|HSPD1	HSPD1	HSPD1		1	1
LQAAYAGD [K] ADDIQK <=> FYHDA [K] EIFGR	Intralink	LQAAYAGD [K] ADDIQK	FYHDA [K] EIFGR	9	6	1878	1815	sp|Q01082|SPTBN1	sp|Q01082|SPTBN1	SPTBN1	SPTBN1		23	1
YFEGVSP [K] SLK <=> G [K] PLPEYHVR	Intralink	YFEGVSP [K] SLK	G [K] PLPEYHVR	8	2	689	3710	sp|P78527|PRKDC	sp|P78527|PRKDC	PRKDC	PRKDC		15	1
YGGPYHIGGSPF [K] AK <=> [K] GEITGEVR	Intralink	YGGPYHIGGSPF [K] AK	[K] GEITGEVR	13	1	2513	1801	sp|P21333|FLNA	sp|P21333|FLNA	FLNA	FLNA		6	1
RTPVIDAD [K] PVSSQLR <=> EIQ [K] VTK	Intralink	RTPVIDAD [K] PVSSQLR	EIQ [K] VTK	9	4	129	258	sp|Q14204|DYNC1H1	sp|Q14204|DYNC1H1	DYNC1H1	DYNC1H1		2	1
SL [K] HSPEDPEK <=> FG [K] EVAVK	Intralink	SL [K] HSPEDPEK	FG [K] EVAVK	3	3	692	712	sp|P78527|PRKDC	sp|P78527|PRKDC	PRKDC	PRKDC		1	1
YLEEHPSAG [K] DPK <=> G [K] FQTAAQR	Intralink	YLEEHPSAG [K] DPK	G [K] FQTAAQR	10	2	87	229	sp|A0A2Z5UJ33|NP	sp|A0A2Z5UJ33|NP	NP	NP		8	1
LGHELQQAGL [K] TK <=> T [K] EAEQTCR	Intralink	LGHELQQAGL [K] TK	T [K] EAEQTCR	11	2	1665	1667	sp|Q14980|NUMA1	sp|Q14980|NUMA1	NUMA1	NUMA1		6	1
RSGAAGAAV [K] GVGTMVMELIR <=> G [K] FQTAAQR	Intralink	RSGAAGAAV [K] GVGTMVMELIR	G [K] FQTAAQR	10	2	184	229	sp|A0A2Z5UJ33|NP	sp|A0A2Z5UJ33|NP	NP	NP		9	1
LSAEAE [K] VLALPEPSPAAPTLR <=> TL [K] PEEQR	Intralink	LSAEAE [K] VLALPEPSPAAPTLR	TL [K] PEEQR	7	3	1186	1055	sp|Q15149|PLEC	sp|Q15149|PLEC	PLEC	PLEC		7	1
K [S] QVFSTAADGQTQVEIK <=> QAT [K] DAGQISGLNVLR	Intralink	K [S] QVFSTAADGQTQVEIK	QAT [K] DAGQISGLNVLR	2	4	469	206	sp|P38646|HSPA9	sp|P38646|HSPA9	HSPA9	HSPA9		4	1
FADEHVPGSPFTV [K] ISGEGR <=> A [K] VTGQR	Intralink	FADEHVPGSPFTV [K] ISGEGR	A [K] VTGQR	14	2	2088	2470	sp|O75369|FLNB	sp|O75369|FLNB	FLNB	FLNB		2	1
VGEVIV [T] KDDAMLLK <=> DGVTVA [K] SIDLK	Intralink	VGEVIV [T] KDDAMLLK	DGVTVA [K] SIDLK	7	7	351	82	sp|P10809|HSPD1	sp|P10809|HSPD1	HSPD1	HSPD1		2	1
ELILYD [K] EEIRR <=> GT [K] VVPR	Intralink	ELILYD [K] EEIRR	GT [K] VVPR	7	3	113	351	sp|A0A2Z5UJ33|NP	sp|A0A2Z5UJ33|NP	NP	NP		7	1
AL [K] LNSNEAR <=> G [K] PLPEYHVR	Intralink	AL [K] LNSNEAR	G [K] PLPEYHVR	3	2	3455	3710	sp|P78527|PRKDC	sp|P78527|PRKDC	PRKDC	PRKDC		27	1
IS [K] GANPVEIRR <=> SIA [K] EGFEK	Intralink	IS [K] GANPVEIRR	SIA [K] EGFEK	3	4	133	125	sp|P10809|HSPD1	sp|P10809|HSPD1	HSPD1	HSPD1		18	1
V [K] EHINSVSAMK <=> [K] NLESALR	Intralink	V [K] EHINSVSAMK	[K] NLESALR	2	1	1498	3621	sp|Q14204|DYNC1H1	sp|Q14204|DYNC1H1	DYNC1H1	DYNC1H1		7	1
N [K] YLEEHPSAGK <=> MCNIL [K] GK	Intralink	N [K] YLEEHPSAGK	MCNIL [K] GK	2	6	77	227	sp|A0A2Z5UJ33|NP	sp|A0A2Z5UJ33|NP	NP	NP		15	1
N [K] YLEEHPSAGK <=> GT [K] VVPR	Intralink	N [K] YLEEHPSAGK	GT [K] VVPR	2	3	77	351	sp|A0A2Z5UJ33|NP	sp|A0A2Z5UJ33|NP	NP	NP		20	1
RLGLPGDEVDN [K] VK <=> SVGPDFG [K] K	Intralink	RLGLPGDEVDN [K] VK	SVGPDFG [K] K	12	8	2715	2702	sp|P78527|PRKDC	sp|P78527|PRKDC	PRKDC	PRKDC		12	1
VEEEAAQ [K] NMALK <=> RV [K] ANLEK	Intralink	VEEEAAQ [K] NMALK	RV [K] ANLEK	8	3	1099	1212	sp|P35579|MYH9	sp|P35579|MYH9	MYH9	MYH9		20	1
QAADAEME [K] HK <=> [K] FAEQTLR	Intralink	QAADAEME [K] HK	[K] FAEQTLR	9	1	2306	2309	sp|Q15149|PLEC	sp|Q15149|PLEC	PLEC	PLEC		25	1
N [K] YLEEHPSAGK <=> ATKG [T] KR	Intralink	N [K] YLEEHPSAGK	ATKG [T] KR	2	5	77	6	sp|A0A2Z5UJ33|NP	sp|A0A2Z5UJ33|NP	NP	NP		15	1
REEAAVDAQQQ [K] R <=> EEAAVDAQQQ [K] R	Homomeric-inter	REEAAVDAQQQ [K] R	EEAAVDAQQQ [K] R	12	11	1552	1552	sp|Q15149|PLEC	sp|Q15149|PLEC	PLEC	PLEC		8	1
N [K] YLEEHPSAGK <=> [K] TGGPIYR	Intralink	N [K] YLEEHPSAGK	[K] TGGPIYR	2	1	77	91	sp|A0A2Z5UJ33|NP	sp|A0A2Z5UJ33|NP	NP	NP		41	1
ASFE [K] AAAGK <=> I [K] ELQNAGDR	Intralink	ASFE [K] AAAGK	I [K] ELQNAGDR	5	2	2073	810	sp|Q15149|PLEC	sp|Q15149|PLEC	PLEC	PLEC		2	1
N [K] YLEEHPSAGK <=> AT [K] GTK	Intralink	N [K] YLEEHPSAGK	AT [K] GTK	2	3	77	4	sp|A0A2Z5UJ33|NP	sp|A0A2Z5UJ33|NP	NP	NP		13	1
GQNQDYRGG [K] NSTWSGESK <=> LVS [K] DGK	Intralink	GQNQDYRGG [K] NSTWSGESK	LVS [K] DGK	10	4	477	424	sp|P19338|NCL	sp|P19338|NCL	NCL	NCL		2	1
E [K] QELQDDK <=> [K] LMEVEK	Intralink	E [K] QELQDDK	[K] LMEVEK	2	1	1015	1007	sp|P12270|TPR	sp|P12270|TPR	TPR	TPR		7	1
FADEHVPGSPFTV [K] ISGEGR <=> [K] GEITGEVHMPSGK	Intralink	FADEHVPGSPFTV [K] ISGEGR	[K] GEITGEVHMPSGK	14	1	2088	1757	sp|O75369|FLNB	sp|O75369|FLNB	FLNB	FLNB		27	1
REEAAVDAQQQ [K] R <=> V [K] AEAEAAR	Intralink	REEAAVDAQQQ [K] R	V [K] AEAEAAR	12	2	1552	1659	sp|Q15149|PLEC	sp|Q15149|PLEC	PLEC	PLEC		3	1
ETLQQH [K] LLK <=> N [K] EIFLR	Intralink	ETLQQH [K] LLK	N [K] EIFLR	7	2	455	97	sp|P14625|HSP90B1	sp|P14625|HSP90B1	HSP90B1	HSP90B1		1	1
RLGLPGDEVDN [K] VK <=> GVAEQ [K] R	Intralink	RLGLPGDEVDN [K] VK	GVAEQ [K] R	12	6	2715	2752	sp|P78527|PRKDC	sp|P78527|PRKDC	PRKDC	PRKDC		2	1
AGVENGKPTHFTVYT [K] GAGK <=> V [K] AEGPGLSK	Intralink	AGVENGKPTHFTVYT [K] GAGK	V [K] AEGPGLSK	16	2	873	849	sp|O75369|FLNB	sp|O75369|FLNB	FLNB	FLNB		39	1
QRELAEQELE [K] QR <=> TL [K] PEEQR	Intralink	QRELAEQELE [K] QR	TL [K] PEEQR	11	3	1833	1055	sp|Q15149|PLEC	sp|Q15149|PLEC	PLEC	PLEC		20	1
IM [K] AQAYQTGK <=> RFQNVA [K] EGVK	Intralink	IM [K] AQAYQTGK	RFQNVA [K] EGVK	3	7	663	593	sp|P14625|HSP90B1	sp|P14625|HSP90B1	HSP90B1	HSP90B1		13	1
GP [K] GEERVK <=> V [K] ETADFK	Intralink	GP [K] GEERVK	V [K] ETADFK	3	2	523	498	sp|P21333|FLNA	sp|P21333|FLNA	FLNA	FLNA		5	1
HSQAVEELAEQLEQ [T] KR <=> V [K] ANLEK	Intralink	HSQAVEELAEQLEQ [T] KR	V [K] ANLEK	15	2	1208	1212	sp|P35579|MYH9	sp|P35579|MYH9	MYH9	MYH9		12	1
REEAAVDAQQQ [K] R <=> ALAEEA [K] R	Intralink	REEAAVDAQQQ [K] R	ALAEEA [K] R	12	7	1552	1951	sp|Q15149|PLEC	sp|Q15149|PLEC	PLEC	PLEC		6	1
ELILYD [K] EEIRR <=> [K] TGGPIYR	Intralink	ELILYD [K] EEIRR	[K] TGGPIYR	7	1	113	91	sp|A0A2Z5UJ33|NP	sp|A0A2Z5UJ33|NP	NP	NP		3	1
VHSPSGAVEECHVSELEPDK [Y] AVR <=> VTS [K] GAGLSK	Intralink	VHSPSGAVEECHVSELEPDK [Y] AVR	VTS [K] GAGLSK	21	4	2343	2518	sp|O75369|FLNB	sp|O75369|FLNB	FLNB	FLNB		7	1
TGVELGKPTHFTVNA [K] AAGK <=> V [K] AEGPGLSR	Intralink	TGVELGKPTHFTVNA [K] AAGK	V [K] AEGPGLSR	16	2	900	876	sp|P21333|FLNA	sp|P21333|FLNA	FLNA	FLNA		29	1
N [K] YLEEHPSAGK <=> G [K] FQTAAQR	Intralink	N [K] YLEEHPSAGK	G [K] FQTAAQR	2	2	77	229	sp|A0A2Z5UJ33|NP	sp|A0A2Z5UJ33|NP	NP	NP		26	1
HQVEQLSSSL [K] QK <=> Q [K] EQQLK	Intralink	HQVEQLSSSL [K] QK	Q [K] EQQLK	11	2	561	563	sp|Q14980|NUMA1	sp|Q14980|NUMA1	NUMA1	NUMA1		6	1
RSYEQME [T] DGERQNATEIR <=> AT [K] GTK	Intralink	RSYEQME [T] DGERQNATEIR	AT [K] GTK	8	3	15	4	sp|A0A2Z5UJ33|NP	sp|A0A2Z5UJ33|NP	NP	NP		7	1
GT [K] RSYEQMETDGER <=> GT [K] VVPR	Intralink	GT [K] RSYEQMETDGER	GT [K] VVPR	3	3	7	351	sp|A0A2Z5UJ33|NP	sp|A0A2Z5UJ33|NP	NP	NP		3	1
AT [K] GTKRSYEQMETDGER <=> YLEEHPSAG [K] DPK	Intralink	AT [K] GTKRSYEQMETDGER	YLEEHPSAG [K] DPK	3	10	4	87	sp|A0A2Z5UJ33|NP	sp|A0A2Z5UJ33|NP	NP	NP		3	1
LQEMEGTV [K] SK <=> MQLA [K] K	Intralink	LQEMEGTV [K] SK	MQLA [K] K	9	5	1802	1080	sp|P35579|MYH9	sp|P35579|MYH9	MYH9	MYH9		5	1
EAEGQLQ [K] LQEALR <=> [K] ESYSALMR	Intralink	EAEGQLQ [K] LQEALR	[K] ESYSALMR	8	1	877	792	sp|Q15149|PLEC	sp|Q15149|PLEC	PLEC	PLEC		3	1
YLEEHPSAG [K] DPK <=> AT [K] GTKR	Intralink	YLEEHPSAG [K] DPK	AT [K] GTKR	10	3	87	4	sp|A0A2Z5UJ33|NP	sp|A0A2Z5UJ33|NP	NP	NP		8	1
DLQGRDEQSEE [K] K <=> E [K] QLAAENR	Intralink	DLQGRDEQSEE [K] K	E [K] QLAAENR	12	2	1583	860	sp|P35579|MYH9	sp|P35579|MYH9	MYH9	MYH9		7	1
CIPALDSLTPANEDQ [K] IGIEIIK <=> IS [K] GANPVEIR	Intralink	CIPALDSLTPANEDQ [K] IGIEIIK	IS [K] GANPVEIR	16	3	462	133	sp|P10809|HSPD1	sp|P10809|HSPD1	HSPD1	HSPD1		2	1
VQGP [K] GLVEPVDVVDNADGTQTVNYVPSR <=> V [K] VLPTHDASK	Intralink	VQGP [K] GLVEPVDVVDNADGTQTVNYVPSR	V [K] VLPTHDASK	5	2	1491	1538	sp|P21333|FLNA	sp|P21333|FLNA	FLNA	FLNA		2	1
LSQELEYLTEDV [K] R <=> SETET [K] QR	Intralink	LSQELEYLTEDV [K] R	SETET [K] QR	13	6	146	834	sp|P12270|TPR	sp|P12270|TPR	TPR	TPR		8	1
NLDVQLLD [T] KR <=> T [K] EELEAEK	Intralink	NLDVQLLD [T] KR	T [K] EELEAEK	9	2	876	117	sp|P12270|TPR	sp|P12270|TPR	TPR	TPR		3	1
YLEEHPSAG [K] DPK <=> GT [K] VVPR	Intralink	YLEEHPSAG [K] DPK	GT [K] VVPR	10	3	87	351	sp|A0A2Z5UJ33|NP	sp|A0A2Z5UJ33|NP	NP	NP		35	1
IM [K] AQAYQTGK <=> EGV [K] FDESEK	Intralink	IM [K] AQAYQTGK	EGV [K] FDESEK	3	4	663	597	sp|P14625|HSP90B1	sp|P14625|HSP90B1	HSP90B1	HSP90B1		1	1
SYEQME [T] DGERQNATEIR <=> AT [K] GTK	Intralink	SYEQME [T] DGERQNATEIR	AT [K] GTK	7	3	15	4	sp|A0A2Z5UJ33|NP	sp|A0A2Z5UJ33|NP	NP	NP		5	1
L [K] AVQAQGGESQQEAQR <=> VQQQ [K] LK	Intralink	L [K] AVQAQGGESQQEAQR	VQQQ [K] LK	2	5	1573	1571	sp|Q14980|NUMA1	sp|Q14980|NUMA1	NUMA1	NUMA1		2	1
ASSVST [K] ESPAR <=> [K] AAPAPGK	Intralink	ASSVST [K] ESPAR	[K] AAPAPGK	7	1	231	237	sp|Q13428|TCOF1	sp|Q13428|TCOF1	TCOF1	TCOF1		2	1
SGYLLPDTKA [Y] GDRIER <=> [K] TFEINPR	Intralink	SGYLLPDTKA [Y] GDRIER	[K] TFEINPR	11	1	735	683	sp|P14625|HSP90B1	sp|P14625|HSP90B1	HSP90B1	HSP90B1		3	1
GYISPYFINTS [K] GQK <=> [K] DRVTDALNATR	Intralink	GYISPYFINTS [K] GQK	[K] DRVTDALNATR	12	1	233	418	sp|P10809|HSPD1	sp|P10809|HSPD1	HSPD1	HSPD1		25	1
EAIAELERE [K] EK <=> LQQEA [K] LLQLK	Intralink	EAIAELERE [K] EK	LQQEA [K] LLQLK	10	6	2596	2604	sp|Q15149|PLEC	sp|Q15149|PLEC	PLEC	PLEC		9	1
QLAEAHAQA [K] AQAER <=> EA [K] ELQQR	Intralink	QLAEAHAQA [K] AQAER	EA [K] ELQQR	10	3	1520	1528	sp|Q15149|PLEC	sp|Q15149|PLEC	PLEC	PLEC		45	1
NLGTIA [K] SGTSEFLNK <=> N [K] EIFLR	Intralink	NLGTIA [K] SGTSEFLNK	N [K] EIFLR	7	2	168	97	sp|P14625|HSP90B1	sp|P14625|HSP90B1	HSP90B1	HSP90B1		1	1
GT [K] RSYEQMETDGER <=> ASVG [K] MIDGIGR	Intralink	GT [K] RSYEQMETDGER	ASVG [K] MIDGIGR	3	5	7	31	sp|A0A2Z5UJ33|NP	sp|A0A2Z5UJ33|NP	NP	NP		1	1
REEAAVDAQQQ [K] R <=> AEMEVLLAS [K] AR	Intralink	REEAAVDAQQQ [K] R	AEMEVLLAS [K] AR	12	10	1552	1908	sp|Q15149|PLEC	sp|Q15149|PLEC	PLEC	PLEC		22	1
E [K] LLQLTEK <=> LVDTGD [K] FR	Intralink	E [K] LLQLTEK	LVDTGD [K] FR	2	7	1991	1913	sp|Q01082|SPTBN1	sp|Q01082|SPTBN1	SPTBN1	SPTBN1		10	1
EVEEDEY [K] AFYK <=> [K] IADDK	Intralink	EVEEDEY [K] AFYK	[K] IADDK	8	1	356	474	sp|P14625|HSP90B1	sp|P14625|HSP90B1	HSP90B1	HSP90B1		4	1
IAQLEEQLDNET [K] ER <=> NMAL [K] K	Intralink	IAQLEEQLDNET [K] ER	NMAL [K] K	13	5	1828	1104	sp|P35579|MYH9	sp|P35579|MYH9	MYH9	MYH9		3	1
APL [K] SVGPDFGK <=> [K] GVAEQK	Intralink	APL [K] SVGPDFGK	[K] GVAEQK	4	1	2694	2746	sp|P78527|PRKDC	sp|P78527|PRKDC	PRKDC	PRKDC		5	1
L [K] QVEDEK <=> VTTEA [K] LK	Intralink	L [K] QVEDEK	VTTEA [K] LK	2	6	1332	972	sp|P35579|MYH9	sp|P35579|MYH9	MYH9	MYH9		1	1
QTEEQVNDL [K] ER <=> TG [K] GQPSNK	Intralink	QTEEQVNDL [K] ER	TG [K] GQPSNK	10	3	952	925	sp|P12270|TPR	sp|P12270|TPR	TPR	TPR		5	1
EAIAELERE [K] EK <=> E [K] LQQEAK	Intralink	EAIAELERE [K] EK	E [K] LQQEAK	10	2	2596	2598	sp|Q15149|PLEC	sp|Q15149|PLEC	PLEC	PLEC		6	1
EAVE [K] EFEPLLNWMK <=> RI [K] EDEDDK	Intralink	EAVE [K] EFEPLLNWMK	RI [K] EDEDDK	5	3	613	702	sp|P14625|HSP90B1	sp|P14625|HSP90B1	HSP90B1	HSP90B1		12	1
R [T] LKIPAMTIAK <=> SIA [K] EGFEK	Intralink	R [T] LKIPAMTIAK	SIA [K] EGFEK	2	4	471	125	sp|P10809|HSPD1	sp|P10809|HSPD1	HSPD1	HSPD1		34	1
N [K] HEAMITDLEER <=> TELAD [K] VTK	Intralink	N [K] HEAMITDLEER	TELAD [K] VTK	2	6	1024	1274	sp|P35579|MYH9	sp|P35579|MYH9	MYH9	MYH9		30	1
[K] DRVTDALNATR <=> GVITV [K] DGK	Intralink	[K] DRVTDALNATR	GVITV [K] DGK	1	6	418	202	sp|P10809|HSPD1	sp|P10809|HSPD1	HSPD1	HSPD1		23	1
AQAYQTG [K] DISTNYYASQK <=> RFQNVA [K] EGVK	Intralink	AQAYQTG [K] DISTNYYASQK	RFQNVA [K] EGVK	8	7	671	593	sp|P14625|HSP90B1	sp|P14625|HSP90B1	HSP90B1	HSP90B1		17	1
HQVEQLSSSL [K] QK <=> EQQL [K] EVAEK	Intralink	HQVEQLSSSL [K] QK	EQQL [K] EVAEK	11	5	561	568	sp|Q14980|NUMA1	sp|Q14980|NUMA1	NUMA1	NUMA1		11	1
DKIE [K] AVVSQR <=> FQNVA [K] EGVK	Intralink	DKIE [K] AVVSQR	FQNVA [K] EGVK	5	6	633	593	sp|P14625|HSP90B1	sp|P14625|HSP90B1	HSP90B1	HSP90B1		5	1
EELV [K] NLGTIAK <=> LL [K] VIRK	Intralink	EELV [K] NLGTIAK	LL [K] VIRK	5	3	161	458	sp|P14625|HSP90B1	sp|P14625|HSP90B1	HSP90B1	HSP90B1		1	1
AAQ [K] GFNK <=> VVL [K] HLK	Intralink	AAQ [K] GFNK	VVL [K] HLK	4	4	824	832	sp|P78527|PRKDC	sp|P78527|PRKDC	PRKDC	PRKDC		3	1
TGISDVFA [K] NDLAVVDVR <=> EAPG [K] R	Intralink	TGISDVFA [K] NDLAVVDVR	EAPG [K] R	9	5	333	279	sp|P19338|NCL	sp|P19338|NCL	NCL	NCL		1	1
N [K] HEAMITDLEER <=> SLA [K] LK	Intralink	N [K] HEAMITDLEER	SLA [K] LK	2	4	1024	1020	sp|P35579|MYH9	sp|P35579|MYH9	MYH9	MYH9		6	1
APSLDI [K] GPEVDVSGPK <=> LNIEG [K] SK	Intralink	APSLDI [K] GPEVDVSGPK	LNIEG [K] SK	7	6	3330	3346	sp|Q09666|AHNAK	sp|Q09666|AHNAK	AHNAK	AHNAK		2	1
SAPEL [K] TGISDVFAK <=> Q [K] AAPEAK	Intralink	SAPEL [K] TGISDVFAK	Q [K] AAPEAK	6	2	324	288	sp|P19338|NCL	sp|P19338|NCL	NCL	NCL		2	1
LQEMEGTV [K] SK <=> V [K] LQEMEGTVK	Intralink	LQEMEGTV [K] SK	V [K] LQEMEGTVK	9	2	1802	1793	sp|P35579|MYH9	sp|P35579|MYH9	MYH9	MYH9		10	1
GIEPTGNMV [K] QPAK <=> AQGDAS [K] VTAK	Intralink	GIEPTGNMV [K] QPAK	AQGDAS [K] VTAK	10	7	272	356	sp|O75369|FLNB	sp|O75369|FLNB	FLNB	FLNB		12	1
ILDDDTIITTLENL [K] R <=> STALL [K] SLSAER	Intralink	ILDDDTIITTLENL [K] R	STALL [K] SLSAER	15	6	3774	3480	sp|Q14204|DYNC1H1	sp|Q14204|DYNC1H1	DYNC1H1	DYNC1H1		4	1
DG [K] TLNDELEIIEGMK <=> CEFQDAYVLL [S] EKK	Intralink	DG [K] TLNDELEIIEGMK	CEFQDAYVLL [S] EKK	3	11	205	247	sp|P10809|HSPD1	sp|P10809|HSPD1	HSPD1	HSPD1		1	1
L [K] VGLQVVAVK <=> VT [K] DGVTVAK	Intralink	L [K] VGLQVVAVK	VT [K] DGVTVAK	2	3	292	75	sp|P10809|HSPD1	sp|P10809|HSPD1	HSPD1	HSPD1		6	1
TLNDELEIIEGM [K] FDR <=> LA [K] LSDGVAVLK	Intralink	TLNDELEIIEGM [K] FDR	LA [K] LSDGVAVLK	13	3	218	396	sp|P10809|HSPD1	sp|P10809|HSPD1	HSPD1	HSPD1		6	1
TLFV [K] GLSEDTTEETLK <=> S [K] GIAYIEFK	Intralink	TLFV [K] GLSEDTTEETLK	S [K] GIAYIEFK	5	2	577	429	sp|P19338|NCL	sp|P19338|NCL	NCL	NCL		1	1
AGPGTLSVTIEGPS [K] VK <=> VTS [K] GAGLSK	Intralink	AGPGTLSVTIEGPS [K] VK	VTS [K] GAGLSK	15	4	2426	2518	sp|O75369|FLNB	sp|O75369|FLNB	FLNB	FLNB		2	1
SSTETCYSAIP [K] ASSDASK <=> VTS [K] GAGLSK	Intralink	SSTETCYSAIP [K] ASSDASK	VTS [K] GAGLSK	12	4	2507	2518	sp|O75369|FLNB	sp|O75369|FLNB	FLNB	FLNB		1	1
FYIQMCTEL [K] LSDYEGR <=> AT [K] GTK	Intralink	FYIQMCTEL [K] LSDYEGR	AT [K] GTK	10	3	48	4	sp|A0A2Z5UJ33|NP	sp|A0A2Z5UJ33|NP	NP	NP		3	1
NNHHEENI [S] SKMK <=> GLNG [K] VSDLEK	Intralink	NNHHEENI [S] SKMK	GLNG [K] VSDLEK	9	5	1948	1957	sp|Q13813|SPTAN1	sp|Q13813|SPTAN1	SPTAN1	SPTAN1		1	1
NK [Y] LEEHPSAGKDPK <=> YLEEHPSAG [K] DPK	Intralink	NK [Y] LEEHPSAGKDPK	YLEEHPSAG [K] DPK	3	10	78	87	sp|A0A2Z5UJ33|NP	sp|A0A2Z5UJ33|NP	NP	NP		7	1
DG [K] TLNDELEIIEGMK <=> GYISPYFINT [S] KGQK	Intralink	DG [K] TLNDELEIIEGMK	GYISPYFINT [S] KGQK	3	11	205	232	sp|P10809|HSPD1	sp|P10809|HSPD1	HSPD1	HSPD1		7	1
RN [K] YLEEHPSAGK <=> GT [K] VVPR	Intralink	RN [K] YLEEHPSAGK	GT [K] VVPR	3	3	77	351	sp|A0A2Z5UJ33|NP	sp|A0A2Z5UJ33|NP	NP	NP		10	1
TSALSDET [K] NNWEVSALSR <=> M [K] QDAQVVLYR	Intralink	TSALSDET [K] NNWEVSALSR	M [K] QDAQVVLYR	9	2	810	2764	sp|P78527|PRKDC	sp|P78527|PRKDC	PRKDC	PRKDC		3	1
TGISDVFA [K] NDLAVVDVR <=> LVS [K] DGK	Intralink	TGISDVFA [K] NDLAVVDVR	LVS [K] DGK	9	4	333	424	sp|P19338|NCL	sp|P19338|NCL	NCL	NCL		2	1
[K] EAESSPFVER <=> RFQNVA [K] EGVK	Intralink	[K] EAESSPFVER	RFQNVA [K] EGVK	1	7	547	593	sp|P14625|HSP90B1	sp|P14625|HSP90B1	HSP90B1	HSP90B1		3	1
DAGEGLLAVQITDQEG [K] PK <=> DGTYAVTYIPD [K] TGR	Intralink	DAGEGLLAVQITDQEG [K] PK	DGTYAVTYIPD [K] TGR	17	12	1562	1584	sp|O75369|FLNB	sp|O75369|FLNB	FLNB	FLNB		3	1
DPYSG [K] LISLFQAMK <=> [K] GLILK	Intralink	DPYSG [K] LISLFQAMK	[K] GLILK	6	1	4158	4168	sp|Q15149|PLEC	sp|Q15149|PLEC	PLEC	PLEC		4	1
NVDSNN [K] ELSIAIR <=> [K] AALSALESFLK	Intralink	NVDSNN [K] ELSIAIR	[K] AALSALESFLK	7	1	357	310	sp|P78527|PRKDC	sp|P78527|PRKDC	PRKDC	PRKDC		2	1
EAEGQLQ [K] LQEALR <=> EAEGQLQ [K] LQEALR	Homomeric-inter	EAEGQLQ [K] LQEALR	EAEGQLQ [K] LQEALR	8	8	877	877	sp|Q15149|PLEC	sp|Q15149|PLEC	PLEC	PLEC		6	1
AQAYQTG [K] DISTNYYASQK <=> YNDTFW [K] EFGTNIK	Intralink	AQAYQTG [K] DISTNYYASQK	YNDTFW [K] EFGTNIK	8	7	671	486	sp|P14625|HSP90B1	sp|P14625|HSP90B1	HSP90B1	HSP90B1		1	1
IAEQQ [K] AQAEVEGLGK <=> L [K] TISLVIR	Intralink	IAEQQ [K] AQAEVEGLGK	L [K] TISLVIR	6	2	1165	1226	sp|Q15149|PLEC	sp|Q15149|PLEC	PLEC	PLEC		3	1
LLNQE [K] SELLVEQGR <=> LLNQE [K] SELLVEQGR	Homomeric-inter	LLNQE [K] SELLVEQGR	LLNQE [K] SELLVEQGR	6	6	343	343	sp|Q92878|RAD50	sp|Q92878|RAD50	RAD50	RAD50		3	1
TPVEVPVGGF [K] GR <=> VTVE [K] VIK	Intralink	TPVEVPVGGF [K] GR	VTVE [K] VIK	11	5	3384	3420	sp|Q15149|PLEC	sp|Q15149|PLEC	PLEC	PLEC		3	1
YLNFV [K] GVVDSDDLPLNVSR <=> GLFDEYG [S] KK	Intralink	YLNFV [K] GVVDSDDLPLNVSR	GLFDEYG [S] KK	6	8	434	403	sp|P14625|HSP90B1	sp|P14625|HSP90B1	HSP90B1	HSP90B1		1	1
IMFEVQDL [K] YATLATVSR <=> MGA [K] LLQDVR	Intralink	IMFEVQDL [K] YATLATVSR	MGA [K] LLQDVR	9	4	2349	4422	sp|Q14204|DYNC1H1	sp|Q14204|DYNC1H1	DYNC1H1	DYNC1H1		1	1
QLFSSLFSGIL [K] EMDK <=> TLSE [K] NNITQK	Intralink	QLFSSLFSGIL [K] EMDK	TLSE [K] NNITQK	12	5	2818	2829	sp|P78527|PRKDC	sp|P78527|PRKDC	PRKDC	PRKDC		6	1
LSDFNDITNMLLL [K] MNK <=> FIQTFG [K] EFDK	Intralink	LSDFNDITNMLLL [K] MNK	FIQTFG [K] EFDK	14	7	3669	3638	sp|P78527|PRKDC	sp|P78527|PRKDC	PRKDC	PRKDC		3	1
S [K] GYAFIEFASFEDAK <=> ATFI [K] VPQNQNGK	Intralink	S [K] GYAFIEFASFEDAK	ATFI [K] VPQNQNGK	2	5	523	513	sp|P19338|NCL	sp|P19338|NCL	NCL	NCL		10	1
GLGLS [K] AYVGQK <=> D [K] GEYTLVVK	Intralink	GLGLS [K] AYVGQK	D [K] GEYTLVVK	6	2	2569	2623	sp|P21333|FLNA	sp|P21333|FLNA	FLNA	FLNA		2	1
YLEEHPSAGKDP [K] K <=> YLEEHPSAG [K] DPK	Intralink	YLEEHPSAGKDP [K] K	YLEEHPSAG [K] DPK	13	10	90	87	sp|A0A2Z5UJ33|NP	sp|A0A2Z5UJ33|NP	NP	NP		19	1
GYISPYFINTS [K] GQK <=> L [K] VGLQVVAVK	Intralink	GYISPYFINTS [K] GQK	L [K] VGLQVVAVK	12	2	233	292	sp|P10809|HSPD1	sp|P10809|HSPD1	HSPD1	HSPD1		1	1
VLLQG [K] GDSEHK <=> GDSEH [K] R	Intralink	VLLQG [K] GDSEHK	GDSEH [K] R	6	6	1240	1246	sp|P35579|MYH9	sp|P35579|MYH9	MYH9	MYH9		1	1
A [K] LKPGAPLRPK <=> VTANND [K] NR	Intralink	A [K] LKPGAPLRPK	VTANND [K] NR	2	7	268	338	sp|P21333|FLNA	sp|P21333|FLNA	FLNA	FLNA		6	1
QLMHSGHPSE [K] EIK <=> AQQD [K] LNTR	Intralink	QLMHSGHPSE [K] EIK	AQQD [K] LNTR	11	5	924	932	sp|Q01082|SPTBN1	sp|Q01082|SPTBN1	SPTBN1	SPTBN1		4	1
NKYLEEHPSAGKDP [K] K <=> AT [K] GTK	Intralink	NKYLEEHPSAGKDP [K] K	AT [K] GTK	15	3	90	4	sp|A0A2Z5UJ33|NP	sp|A0A2Z5UJ33|NP	NP	NP		5	1
ELILYD [K] EEIRR <=> N [K] YLEEHPSAGK	Intralink	ELILYD [K] EEIRR	N [K] YLEEHPSAGK	7	2	113	77	sp|A0A2Z5UJ33|NP	sp|A0A2Z5UJ33|NP	NP	NP		7	1
[K] LPEELGRDQNTVETLQR <=> IQD [K] HK	Intralink	[K] LPEELGRDQNTVETLQR	IQD [K] HK	1	4	1827	1824	sp|Q01082|SPTBN1	sp|Q01082|SPTBN1	SPTBN1	SPTBN1		8	1
YLEEHPSAGKDP [K] K <=> GT [K] VVPR	Intralink	YLEEHPSAGKDP [K] K	GT [K] VVPR	13	3	90	351	sp|A0A2Z5UJ33|NP	sp|A0A2Z5UJ33|NP	NP	NP		16	1
GTKRS [Y] EQMETDGER <=> N [K] YLEEHPSAGK	Intralink	GTKRS [Y] EQMETDGER	N [K] YLEEHPSAGK	6	2	10	77	sp|A0A2Z5UJ33|NP	sp|A0A2Z5UJ33|NP	NP	NP		1	1
DLQGRDEQSEE [K] KK <=> E [K] QLAAENR	Intralink	DLQGRDEQSEE [K] KK	E [K] QLAAENR	12	2	1583	860	sp|P35579|MYH9	sp|P35579|MYH9	MYH9	MYH9		9	1
Y [K] ASITALEAK <=> SHAQ [K] NENAR	Intralink	Y [K] ASITALEAK	SHAQ [K] NENAR	2	5	1806	1775	sp|P35579|MYH9	sp|P35579|MYH9	MYH9	MYH9		5	1
AT [K] GTKRSYEQMETDGER <=> N [K] YLEEHPSAGK	Intralink	AT [K] GTKRSYEQMETDGER	N [K] YLEEHPSAGK	3	2	4	77	sp|A0A2Z5UJ33|NP	sp|A0A2Z5UJ33|NP	NP	NP		6	1
MYAALGDP [K] APGLGAFR <=> HFG [K] GGSK	Intralink	MYAALGDP [K] APGLGAFR	HFG [K] GGSK	9	4	3621	3646	sp|P78527|PRKDC	sp|P78527|PRKDC	PRKDC	PRKDC		7	1
RQELEAELA [K] VR <=> ALAEEA [K] R	Intralink	RQELEAELA [K] VR	ALAEEA [K] R	10	7	1896	1951	sp|Q15149|PLEC	sp|Q15149|PLEC	PLEC	PLEC		4	1
RN [K] YLEEHPSAGK <=> AT [K] GTKR	Intralink	RN [K] YLEEHPSAGK	AT [K] GTKR	3	3	77	4	sp|A0A2Z5UJ33|NP	sp|A0A2Z5UJ33|NP	NP	NP		1	1
QD [K] IYFMAGSSR <=> RFQNVA [K] EGVK	Intralink	QD [K] IYFMAGSSR	RFQNVA [K] EGVK	3	7	537	593	sp|P14625|HSP90B1	sp|P14625|HSP90B1	HSP90B1	HSP90B1		29	1
ESNTT [K] GELQLK <=> RLNE [K] LK	Intralink	ESNTT [K] GELQLK	RLNE [K] LK	6	5	159	151	sp|P12270|TPR	sp|P12270|TPR	TPR	TPR		2	1
YLEEHPSAGKDP [K] K <=> G [K] FQTAAQR	Intralink	YLEEHPSAGKDP [K] K	G [K] FQTAAQR	13	2	90	229	sp|A0A2Z5UJ33|NP	sp|A0A2Z5UJ33|NP	NP	NP		5	1
[K] HQALQAEIAGHEPR <=> E [K] EPIAASTNR	Intralink	[K] HQALQAEIAGHEPR	E [K] EPIAASTNR	1	2	825	803	sp|Q13813|SPTAN1	sp|Q13813|SPTAN1	SPTAN1	SPTAN1		9	1
AGVENGKPTHFTVY [T] KGAGK <=> VDPSHDAS [K] VK	Intralink	AGVENGKPTHFTVY [T] KGAGK	VDPSHDAS [K] VK	15	9	872	847	sp|O75369|FLNB	sp|O75369|FLNB	FLNB	FLNB		9	1
RNK [Y] LEEHPSAGK <=> ASVG [K] MIDGIGR	Intralink	RNK [Y] LEEHPSAGK	ASVG [K] MIDGIGR	4	5	78	31	sp|A0A2Z5UJ33|NP	sp|A0A2Z5UJ33|NP	NP	NP		22	1
YLEEHPSAG [K] DPKK <=> [K] TGGPIYR	Intralink	YLEEHPSAG [K] DPKK	[K] TGGPIYR	10	1	87	91	sp|A0A2Z5UJ33|NP	sp|A0A2Z5UJ33|NP	NP	NP		10	1
RN [K] YLEEHPSAGK <=> DP [K] KTGGPIYR	Intralink	RN [K] YLEEHPSAGK	DP [K] KTGGPIYR	3	3	77	90	sp|A0A2Z5UJ33|NP	sp|A0A2Z5UJ33|NP	NP	NP		2	1
RLEEQAAQH [K] ADIEER <=> [K] ASDSELER	Intralink	RLEEQAAQH [K] ADIEER	[K] ASDSELER	10	1	2025	2037	sp|Q15149|PLEC	sp|Q15149|PLEC	PLEC	PLEC		10	1
LSDDNTIG [K] EEIQQR <=> RA [K] LNESHR	Intralink	LSDDNTIG [K] EEIQQR	RA [K] LNESHR	9	3	1838	1759	sp|Q13813|SPTAN1	sp|Q13813|SPTAN1	SPTAN1	SPTAN1		3	1
GT [K] VVPR <=> RVDG [K] WR	Intralink	GT [K] VVPR	RVDG [K] WR	3	5	351	103	sp|A0A2Z5UJ33|NP	sp|A0A2Z5UJ33|NP	NP	NP		9	1
YLEEHPSAG [K] DPK <=> [K] TGGPIYRR	Intralink	YLEEHPSAG [K] DPK	[K] TGGPIYRR	10	1	87	91	sp|A0A2Z5UJ33|NP	sp|A0A2Z5UJ33|NP	NP	NP		3	1
AT [K] GTKRSYEQMETDGER <=> YLEEHPSAGKDP [K] K	Intralink	AT [K] GTKRSYEQMETDGER	YLEEHPSAGKDP [K] K	3	13	4	90	sp|A0A2Z5UJ33|NP	sp|A0A2Z5UJ33|NP	NP	NP		2	1
NKYLEEHP [S] AGKDPK <=> [K] TGGPIYR	Intralink	NKYLEEHP [S] AGKDPK	[K] TGGPIYR	9	1	84	91	sp|A0A2Z5UJ33|NP	sp|A0A2Z5UJ33|NP	NP	NP		3	1
RN [K] YLEEHPSAGKDPK <=> ATKG [T] K	Intralink	RN [K] YLEEHPSAGKDPK	ATKG [T] K	3	5	77	6	sp|A0A2Z5UJ33|NP	sp|A0A2Z5UJ33|NP	NP	NP		9	1
REEAAVDAQQQ [K] R <=> REEAAVDAQQQ [K] R	Homomeric-inter	REEAAVDAQQQ [K] R	REEAAVDAQQQ [K] R	12	12	1552	1552	sp|Q15149|PLEC	sp|Q15149|PLEC	PLEC	PLEC		11	1
ASVG [K] MIDGIGR <=> RVDG [K] WR	Intralink	ASVG [K] MIDGIGR	RVDG [K] WR	5	5	31	103	sp|A0A2Z5UJ33|NP	sp|A0A2Z5UJ33|NP	NP	NP		7	1
N [K] HEAMITDLEER <=> VRTELAD [K] VTK	Intralink	N [K] HEAMITDLEER	VRTELAD [K] VTK	2	8	1024	1274	sp|P35579|MYH9	sp|P35579|MYH9	MYH9	MYH9		13	1
VRAEMEVLLAS [K] AR <=> REEAAVDAQQQ [K] R	Intralink	VRAEMEVLLAS [K] AR	REEAAVDAQQQ [K] R	12	12	1908	1552	sp|Q15149|PLEC	sp|Q15149|PLEC	PLEC	PLEC		11	1
A [K] QTLENERGELANEVK <=> RV [K] ANLEK	Intralink	A [K] QTLENERGELANEVK	RV [K] ANLEK	2	3	1219	1212	sp|P35579|MYH9	sp|P35579|MYH9	MYH9	MYH9		5	1
SQPS [K] TLFVK <=> LVS [K] DGK	Intralink	SQPS [K] TLFVK	LVS [K] DGK	5	4	572	424	sp|P19338|NCL	sp|P19338|NCL	NCL	NCL		1	1
AA [K] VVPVK <=> [K] GATPGK	Intralink	AA [K] VVPVK	[K] GATPGK	3	1	223	110	sp|P19338|NCL	sp|P19338|NCL	NCL	NCL		2	1
IS [K] GANPVEIR <=> DV [K] FGADAR	Intralink	IS [K] GANPVEIR	DV [K] FGADAR	3	3	133	31	sp|P10809|HSPD1	sp|P10809|HSPD1	HSPD1	HSPD1		5	1
IPQT [K] ACPK <=> [K] TNTTASAK	Intralink	IPQT [K] ACPK	[K] TNTTASAK	5	1	642	647	sp|Q13428|TCOF1	sp|Q13428|TCOF1	TCOF1	TCOF1		1	1
TLDMI [K] K <=> LA [K] LLR	Intralink	TLDMI [K] K	LA [K] LLR	6	3	473	508	sp|P14625|HSP90B1	sp|P14625|HSP90B1	HSP90B1	HSP90B1		3	1
VVPRG [K] LSTR <=> AT [K] GTK	Intralink	VVPRG [K] LSTR	AT [K] GTK	6	3	357	4	sp|A0A2Z5UJ33|NP	sp|A0A2Z5UJ33|NP	NP	NP		1	1
IS [K] GANPVEIR <=> EGFE [K] ISK	Intralink	IS [K] GANPVEIR	EGFE [K] ISK	3	5	133	130	sp|P10809|HSPD1	sp|P10809|HSPD1	HSPD1	HSPD1		1	1
VSSFIRGT [K] VVPR <=> AT [K] GTK	Intralink	VSSFIRGT [K] VVPR	AT [K] GTK	9	3	351	4	sp|A0A2Z5UJ33|NP	sp|A0A2Z5UJ33|NP	NP	NP		3	1
T [K] PLATTQPAK <=> A [K] TQPTSLPK	Intralink	T [K] PLATTQPAK	A [K] TQPTSLPK	2	2	702	718	sp|P27816|MAP4	sp|P27816|MAP4	MAP4	MAP4		4	1
ALVATPG [K] K <=> AAATPA [K] K	Intralink	ALVATPG [K] K	AAATPA [K] K	8	7	124	95	sp|P19338|NCL	sp|P19338|NCL	NCL	NCL		2	1
GAAIPA [K] GAK <=> AAATPA [K] K	Intralink	GAAIPA [K] GAK	AAATPA [K] K	7	7	132	95	sp|P19338|NCL	sp|P19338|NCL	NCL	NCL		1	1
GATPG [K] ALVATPGK <=> AAAT [S] AKK	Intralink	GATPG [K] ALVATPGK	AAAT [S] AKK	6	5	116	60	sp|P19338|NCL	sp|P19338|NCL	NCL	NCL		1	1
IAP [K] ASMAGASSSK <=> [K] QEGPATQVSK	Intralink	IAP [K] ASMAGASSSK	[K] QEGPATQVSK	4	1	1034	1054	sp|Q13428|TCOF1	sp|Q13428|TCOF1	TCOF1	TCOF1		2	1
TAGPIASAQ [K] QPAGK <=> S [K] VGSTENIK	Intralink	TAGPIASAQ [K] QPAGK	S [K] VGSTENIK	10	2	986	938	sp|P27816|MAP4	sp|P27816|MAP4	MAP4	MAP4		1	1
RTL [K] IPAMTIAK <=> EGFE [K] ISK	Intralink	RTL [K] IPAMTIAK	EGFE [K] ISK	4	5	473	130	sp|P10809|HSPD1	sp|P10809|HSPD1	HSPD1	HSPD1		8	1
[K] LSGDQPAAR <=> [K] LSGDQPAAR	Homomeric-inter	[K] LSGDQPAAR	[K] LSGDQPAAR	1	1	1348	1348	sp|Q13428|TCOF1	sp|Q13428|TCOF1	TCOF1	TCOF1		1	1
FDRGYISPYFINT [S] KGQK <=> [K] GVITVK	Intralink	FDRGYISPYFINT [S] KGQK	[K] GVITVK	14	1	232	196	sp|P10809|HSPD1	sp|P10809|HSPD1	HSPD1	HSPD1		2	1
RASPS [K] PASAPASR <=> SGS [K] STQTVAK	Intralink	RASPS [K] PASAPASR	SGS [K] STQTVAK	6	4	790	802	sp|P27816|MAP4	sp|P27816|MAP4	MAP4	MAP4		9	1
VT [K] DGVTVAK <=> SIA [K] EGFEK	Intralink	VT [K] DGVTVAK	SIA [K] EGFEK	3	4	75	125	sp|P10809|HSPD1	sp|P10809|HSPD1	HSPD1	HSPD1		5	1
N [K] YLEEHPSAGK <=> [S] ALILR	Intralink	N [K] YLEEHPSAGK	[S] ALILR	2	1	77	262	sp|A0A2Z5UJ33|NP	sp|A0A2Z5UJ33|NP	NP	NP		1	1
ASQPDLVDTPTSSKPQP [K] R <=> [K] ADTEEEFLAFR	Intralink	ASQPDLVDTPTSSKPQP [K] R	[K] ADTEEEFLAFR	18	1	1756	1761	sp|P46013|MKI67	sp|P46013|MKI67	MKI67	MKI67		1	1
DGVTVA [K] SIDLK <=> DV [K] FGADAR	Intralink	DGVTVA [K] SIDLK	DV [K] FGADAR	7	3	82	31	sp|P10809|HSPD1	sp|P10809|HSPD1	HSPD1	HSPD1		1	1
ESIAEH [K] PHIDK <=> LL [K] IGPQLK	Intralink	ESIAEH [K] PHIDK	LL [K] IGPQLK	7	3	5834	5842	sp|Q9UPN3|MACF1	sp|Q9UPN3|MACF1	MACF1	MACF1		1	1
RGVMLAVDAVIAEL [K] K <=> [K] GVITVK	Intralink	RGVMLAVDAVIAEL [K] K	[K] GVITVK	15	1	156	196	sp|P10809|HSPD1	sp|P10809|HSPD1	HSPD1	HSPD1		8	1
DG [K] TLNDELEIIEGMK <=> E [K] LNER	Intralink	DG [K] TLNDELEIIEGMK	E [K] LNER	3	2	205	389	sp|P10809|HSPD1	sp|P10809|HSPD1	HSPD1	HSPD1		1	1
APSA [K] GTISAPGK <=> TQA [K] ANPAAAR	Intralink	APSA [K] GTISAPGK	TQA [K] ANPAAAR	5	4	803	791	sp|Q13428|TCOF1	sp|Q13428|TCOF1	TCOF1	TCOF1		1	1
KI [S] SIQSIVPALEIANAHR <=> [K] DRVTDALNATR	Intralink	KI [S] SIQSIVPALEIANAHR	[K] DRVTDALNATR	3	1	252	418	sp|P10809|HSPD1	sp|P10809|HSPD1	HSPD1	HSPD1		1	1
IS [K] GANPVEIRR <=> IS [K] GANPVEIR	Homomeric-inter	IS [K] GANPVEIRR	IS [K] GANPVEIR	3	3	133	133	sp|P10809|HSPD1	sp|P10809|HSPD1	HSPD1	HSPD1		1	1
ALVATPG [K] K <=> AAVTPG [K] K	Intralink	ALVATPG [K] K	AAVTPG [K] K	8	7	124	87	sp|P19338|NCL	sp|P19338|NCL	NCL	NCL		1	1
AP [K] VEPVGDVVSTR <=> DPV [K] SQSK	Intralink	AP [K] VEPVGDVVSTR	DPV [K] SQSK	3	4	2967	2982	sp|P46013|MKI67	sp|P46013|MKI67	MKI67	MKI67		1	1
WDTVC [K] LSVSK <=> TGTVQVL [K] R	Intralink	WDTVC [K] LSVSK	TGTVQVL [K] R	6	8	6755	6722	sp|Q9UPN3|MACF1	sp|Q9UPN3|MACF1	MACF1	MACF1		1	1
GAAPAPPG [K] TGPAVAK <=> ALLQA [K] ASGK	Intralink	GAAPAPPG [K] TGPAVAK	ALLQA [K] ASGK	9	6	393	363	sp|Q13428|TCOF1	sp|Q13428|TCOF1	TCOF1	TCOF1		1	1
KT [T] TLSGTAPAAGVVPSR <=> SVPADLSRP [K] STSTSSMK	Intralink	KT [T] TLSGTAPAAGVVPSR	SVPADLSRP [K] STSTSSMK	3	10	873	862	sp|P27816|MAP4	sp|P27816|MAP4	MAP4	MAP4		2	1
GPTLL [K] HPPAPAEPSSDLASK <=> GPTLL [K] HPPAPAEPSSDLASK	Homomeric-inter	GPTLL [K] HPPAPAEPSSDLASK	GPTLL [K] HPPAPAEPSSDLASK	6	6	1098	1098	sp|Q9P2E9|RRBP1	sp|Q9P2E9|RRBP1	RRBP1	RRBP1		3	1
L [K] HGDVITIIDR <=> [K] STEFPR	Intralink	L [K] HGDVITIIDR	[K] STEFPR	2	1	83	107	sp|P46013|MKI67	sp|P46013|MKI67	MKI67	MKI67		1	1
DKIE [K] AVVSQR <=> FDESE [K] TK	Intralink	DKIE [K] AVVSQR	FDESE [K] TK	5	6	633	603	sp|P14625|HSP90B1	sp|P14625|HSP90B1	HSP90B1	HSP90B1		1	1
TVIIEQSWGSP [K] VTK <=> Y [K] NIGAK	Intralink	TVIIEQSWGSP [K] VTK	Y [K] NIGAK	12	2	72	91	sp|P10809|HSPD1	sp|P10809|HSPD1	HSPD1	HSPD1		1	1
VT [K] DGVTVAK <=> DV [K] FGADAR	Intralink	VT [K] DGVTVAK	DV [K] FGADAR	3	3	75	31	sp|P10809|HSPD1	sp|P10809|HSPD1	HSPD1	HSPD1		4	1
TEADAE [K] TFEEK <=> AAPEA [K] K	Intralink	TEADAE [K] TFEEK	AAPEA [K] K	7	6	444	294	sp|P19338|NCL	sp|P19338|NCL	NCL	NCL		1	1
TVIIEQSWGSP [K] VTK <=> DV [K] FGADAR	Intralink	TVIIEQSWGSP [K] VTK	DV [K] FGADAR	12	3	72	31	sp|P10809|HSPD1	sp|P10809|HSPD1	HSPD1	HSPD1		1	1
TVIIEQSWGSP [K] VTK <=> SIDL [K] DK	Intralink	TVIIEQSWGSP [K] VTK	SIDL [K] DK	12	5	72	87	sp|P10809|HSPD1	sp|P10809|HSPD1	HSPD1	HSPD1		2	1
GYISPYFINTS [K] GQK <=> VT [K] DGVTVAK	Intralink	GYISPYFINTS [K] GQK	VT [K] DGVTVAK	12	3	233	75	sp|P10809|HSPD1	sp|P10809|HSPD1	HSPD1	HSPD1		2	1
LGA [K] QTQTK <=> VI [K] HGPQR	Intralink	LGA [K] QTQTK	VI [K] HGPQR	4	3	670	678	sp|P46013|MKI67	sp|P46013|MKI67	MKI67	MKI67		1	1
RFQNVA [K] EGVK <=> LL [K] VIR	Intralink	RFQNVA [K] EGVK	LL [K] VIR	7	3	593	458	sp|P14625|HSP90B1	sp|P14625|HSP90B1	HSP90B1	HSP90B1		2	1
AAVTPG [K] K <=> VVVSP [T] KK	Intralink	AAVTPG [K] K	VVVSP [T] KK	7	6	87	69	sp|P19338|NCL	sp|P19338|NCL	NCL	NCL		7	1
YGPALSINELSNLA [K] GEK <=> RNSSILTDSQTA [T] KR	Intralink	YGPALSINELSNLA [K] GEK	RNSSILTDSQTA [T] KR	15	13	718	751	sp|A0A2Z5U3X0|PB2	sp|A0A2Z5U3X0|PB2	PB2	PB2		12	1
DDAMLL [K] GK <=> GD [K] AQIEK	Intralink	DDAMLL [K] GK	GD [K] AQIEK	7	3	359	364	sp|P10809|HSPD1	sp|P10809|HSPD1	HSPD1	HSPD1		35	1
VAVATPA [K] K <=> AAVTPG [K] K	Intralink	VAVATPA [K] K	AAVTPG [K] K	8	7	79	87	sp|P19338|NCL	sp|P19338|NCL	NCL	NCL		8	1
VAVATPA [K] K <=> AAATPA [K] K	Intralink	VAVATPA [K] K	AAATPA [K] K	8	7	79	95	sp|P19338|NCL	sp|P19338|NCL	NCL	NCL		6	1
VGEVIVT [K] DDAMLLK <=> GIIDPT [K] VVR	Intralink	VGEVIVT [K] DDAMLLK	GIIDPT [K] VVR	8	7	352	523	sp|P10809|HSPD1	sp|P10809|HSPD1	HSPD1	HSPD1		16	1
SPPIPLA [K] VDATAETDLAK <=> [K] GQAVDYEGSR	Intralink	SPPIPLA [K] VDATAETDLAK	[K] GQAVDYEGSR	8	1	234	145	sp|P13667|PDIA4	sp|P13667|PDIA4	PDIA4	PDIA4		7	1
TLNDELEIIEGM [K] FDR <=> [K] GVITVK	Intralink	TLNDELEIIEGM [K] FDR	[K] GVITVK	13	1	218	196	sp|P10809|HSPD1	sp|P10809|HSPD1	HSPD1	HSPD1		42	1
TLNDELEIIEGM [K] FDR <=> GVITV [K] DGK	Intralink	TLNDELEIIEGM [K] FDR	GVITV [K] DGK	13	6	218	202	sp|P10809|HSPD1	sp|P10809|HSPD1	HSPD1	HSPD1		2	1
GQ [K] CEFQDAYVLLSEK <=> GVITV [K] DGK	Intralink	GQ [K] CEFQDAYVLLSEK	GVITV [K] DGK	3	6	236	202	sp|P10809|HSPD1	sp|P10809|HSPD1	HSPD1	HSPD1		4	1
LA [K] LSDGVAVLK <=> GVITV [K] DGK	Intralink	LA [K] LSDGVAVLK	GVITV [K] DGK	3	6	396	202	sp|P10809|HSPD1	sp|P10809|HSPD1	HSPD1	HSPD1		5	1
LA [K] LSDGVAVLK <=> [K] GVITVK	Intralink	LA [K] LSDGVAVLK	[K] GVITVK	3	1	396	196	sp|P10809|HSPD1	sp|P10809|HSPD1	HSPD1	HSPD1		65	1
TL [K] IPAMTIAK <=> SIA [K] EGFEK	Intralink	TL [K] IPAMTIAK	SIA [K] EGFEK	3	4	473	125	sp|P10809|HSPD1	sp|P10809|HSPD1	HSPD1	HSPD1		40	1
LATNTSAPDL [K] NVR <=> S [K] VGSTENIK	Intralink	LATNTSAPDL [K] NVR	S [K] VGSTENIK	11	2	933	938	sp|P27816|MAP4	sp|P27816|MAP4	MAP4	MAP4		12	1
VAVATPA [K] K <=> VVVSP [T] KK	Intralink	VAVATPA [K] K	VVVSP [T] KK	8	6	79	69	sp|P19338|NCL	sp|P19338|NCL	NCL	NCL		10	1
ELRE [K] SEK <=> LL [K] VIR	Intralink	ELRE [K] SEK	LL [K] VIR	5	3	72	458	sp|P14625|HSP90B1	sp|P14625|HSP90B1	HSP90B1	HSP90B1		1	1
TL [K] IPAMTIAK <=> IGIEII [K] R	Intralink	TL [K] IPAMTIAK	IGIEII [K] R	3	7	473	469	sp|P10809|HSPD1	sp|P10809|HSPD1	HSPD1	HSPD1		83	1
ALMLQGVDLLADAVAVTMGP [K] GR <=> VT [K] DGVTVAK	Intralink	ALMLQGVDLLADAVAVTMGP [K] GR	VT [K] DGVTVAK	21	3	58	75	sp|P10809|HSPD1	sp|P10809|HSPD1	HSPD1	HSPD1		53	1
IQEIIEQLDVTTSEYE [K] EK <=> [K] GVITVK	Intralink	IQEIIEQLDVTTSEYE [K] EK	[K] GVITVK	17	1	387	196	sp|P10809|HSPD1	sp|P10809|HSPD1	HSPD1	HSPD1		40	1
GYISPYFINTS [K] GQK <=> GYISPYFINTS [K] GQK	Homomeric-inter	GYISPYFINTS [K] GQK	GYISPYFINTS [K] GQK	12	12	233	233	sp|P10809|HSPD1	sp|P10809|HSPD1	HSPD1	HSPD1		7	1
EK [Y] GIVDYMIEQSGPPSK <=> TQEEIVA [K] VR	Intralink	EK [Y] GIVDYMIEQSGPPSK	TQEEIVA [K] VR	3	8	273	163	sp|P13667|PDIA4	sp|P13667|PDIA4	PDIA4	PDIA4		9	1
LATNTSAPDL [K] NVR <=> [K] TEAAATTR	Intralink	LATNTSAPDL [K] NVR	[K] TEAAATTR	11	1	933	959	sp|P27816|MAP4	sp|P27816|MAP4	MAP4	MAP4		2	1
EIGNIISDAM [K] K <=> [K] GVITVK	Intralink	EIGNIISDAM [K] K	[K] GVITVK	11	1	191	196	sp|P10809|HSPD1	sp|P10809|HSPD1	HSPD1	HSPD1		13	1
TLNDELEIIEGM [K] FDR <=> GIIDP [T] KVVR	Intralink	TLNDELEIIEGM [K] FDR	GIIDP [T] KVVR	13	6	218	522	sp|P10809|HSPD1	sp|P10809|HSPD1	HSPD1	HSPD1		11	1
CEFQDAYVLLSE [K] K <=> GVITV [K] DGK	Intralink	CEFQDAYVLLSE [K] K	GVITV [K] DGK	13	6	249	202	sp|P10809|HSPD1	sp|P10809|HSPD1	HSPD1	HSPD1		14	1
GYISPYFINTS [K] GQK <=> [K] GVITVK	Intralink	GYISPYFINTS [K] GQK	[K] GVITVK	12	1	233	196	sp|P10809|HSPD1	sp|P10809|HSPD1	HSPD1	HSPD1		3	1
ANVLIGQGDVVLVM [K] R <=> RNSSILTDSQTA [T] KR	Intralink	ANVLIGQGDVVLVM [K] R	RNSSILTDSQTA [T] KR	15	13	736	751	sp|A0A2Z5U3X0|PB2	sp|A0A2Z5U3X0|PB2	PB2	PB2		3	1
EAQELSQNSAI [K] QDAQSLHGDIPQK <=> EAQELSQNSAI [K] QDAQSLHGDIPQK	Homomeric-inter	EAQELSQNSAI [K] QDAQSLHGDIPQK	EAQELSQNSAI [K] QDAQSLHGDIPQK	12	12	461	461	sp|Q9NR30|DDX21	sp|Q9NR30|DDX21	DDX21	DDX21		1	1
RIQEIIEQLDVTTSEYE [K] EK <=> [K] GVITVK	Intralink	RIQEIIEQLDVTTSEYE [K] EK	[K] GVITVK	18	1	387	196	sp|P10809|HSPD1	sp|P10809|HSPD1	HSPD1	HSPD1		24	1
TL [K] IPAMTIAK <=> EGFE [K] ISK	Intralink	TL [K] IPAMTIAK	EGFE [K] ISK	3	5	473	130	sp|P10809|HSPD1	sp|P10809|HSPD1	HSPD1	HSPD1		5	1
GVMLAVDAVIAEL [K] K <=> [K] GVITVK	Intralink	GVMLAVDAVIAEL [K] K	[K] GVITVK	14	1	156	196	sp|P10809|HSPD1	sp|P10809|HSPD1	HSPD1	HSPD1		3	1
HVPGGGNVQIQN [K] K <=> VDIS [K] VSSK	Intralink	HVPGGGNVQIQN [K] K	VDIS [K] VSSK	13	5	1028	1034	sp|P27816|MAP4	sp|P27816|MAP4	MAP4	MAP4		8	1
AAATPA [K] K <=> VVVSP [T] KK	Intralink	AAATPA [K] K	VVVSP [T] KK	7	6	95	69	sp|P19338|NCL	sp|P19338|NCL	NCL	NCL		4	1
VAVATPA [K] K <=> AAATSA [K] K	Intralink	VAVATPA [K] K	AAATSA [K] K	8	7	79	62	sp|P19338|NCL	sp|P19338|NCL	NCL	NCL		6	1
LIINSLY [K] NK <=> LIINSLY [K] NK	Homomeric-inter	LIINSLY [K] NK	LIINSLY [K] NK	8	8	95	95	sp|P14625|HSP90B1	sp|P14625|HSP90B1	HSP90B1	HSP90B1		2	1
G [K] FQTAAQR <=> G [K] FQTAAQR	Homomeric-inter	G [K] FQTAAQR	G [K] FQTAAQR	2	2	229	229	sp|A0A2Z5UJ33|NP	sp|A0A2Z5UJ33|NP	NP	NP		3	1
RSPPIPLA [K] VDATAETDLAK <=> [K] GQAVDYEGSR	Intralink	RSPPIPLA [K] VDATAETDLAK	[K] GQAVDYEGSR	9	1	234	145	sp|P13667|PDIA4	sp|P13667|PDIA4	PDIA4	PDIA4		1	1
TTWVT [K] HAAENPGK <=> EEAQ [K] LLEQYK	Intralink	TTWVT [K] HAAENPGK	EEAQ [K] LLEQYK	6	5	516	664	sp|Q00839|HNRNPU	sp|Q00839|HNRNPU	HNRNPU	HNRNPU		10	1
NLGTIA [K] SGTSEFLNK <=> [K] SDYIK	Intralink	NLGTIA [K] SGTSEFLNK	[K] SDYIK	7	1	168	405	sp|P14625|HSP90B1	sp|P14625|HSP90B1	HSP90B1	HSP90B1		11	1
EGFE [K] ISK <=> IGIEII [K] R	Intralink	EGFE [K] ISK	IGIEII [K] R	5	7	130	469	sp|P10809|HSPD1	sp|P10809|HSPD1	HSPD1	HSPD1		13	1
AAATSA [K] K <=> VVVSP [T] KK	Intralink	AAATSA [K] K	VVVSP [T] KK	7	6	62	69	sp|P19338|NCL	sp|P19338|NCL	NCL	NCL		9	1
GLFDEYG [S] KK <=> GLFDEYG [S] KK	Homomeric-inter	GLFDEYG [S] KK	GLFDEYG [S] KK	8	8	403	403	sp|P14625|HSP90B1	sp|P14625|HSP90B1	HSP90B1	HSP90B1		3	1
LIINSLY [K] NK <=> [K] SDYIK	Intralink	LIINSLY [K] NK	[K] SDYIK	8	1	95	405	sp|P14625|HSP90B1	sp|P14625|HSP90B1	HSP90B1	HSP90B1		11	1
GLFDEYG [S] KK <=> LL [K] VIR	Intralink	GLFDEYG [S] KK	LL [K] VIR	8	3	403	458	sp|P14625|HSP90B1	sp|P14625|HSP90B1	HSP90B1	HSP90B1		4	1
VT [K] DGVTVAK <=> Y [K] NIGAK	Intralink	VT [K] DGVTVAK	Y [K] NIGAK	3	2	75	91	sp|P10809|HSPD1	sp|P10809|HSPD1	HSPD1	HSPD1		3	1
DV [K] FGADAR <=> SIA [K] EGFEK	Intralink	DV [K] FGADAR	SIA [K] EGFEK	3	4	31	125	sp|P10809|HSPD1	sp|P10809|HSPD1	HSPD1	HSPD1		4	1
HVPGGGNVQIQN [K] K <=> VQIV [S] KK	Intralink	HVPGGGNVQIQN [K] K	VQIV [S] KK	13	5	1028	996	sp|P27816|MAP4	sp|P27816|MAP4	MAP4	MAP4		1	1
IS [K] GANPVEIRR <=> DV [K] FGADAR	Intralink	IS [K] GANPVEIRR	DV [K] FGADAR	3	3	133	31	sp|P10809|HSPD1	sp|P10809|HSPD1	HSPD1	HSPD1		2	1
TAGPIASAQ [K] QPAGK <=> [K] PESNAVTK	Intralink	TAGPIASAQ [K] QPAGK	[K] PESNAVTK	10	1	986	968	sp|P27816|MAP4	sp|P27816|MAP4	MAP4	MAP4		1	1
SIA [K] EGFEK <=> Y [K] NIGAK	Intralink	SIA [K] EGFEK	Y [K] NIGAK	4	2	125	91	sp|P10809|HSPD1	sp|P10809|HSPD1	HSPD1	HSPD1		2	1
LGA [K] QTQTK <=> SGNLP [S] KR	Intralink	LGA [K] QTQTK	SGNLP [S] KR	4	6	670	626	sp|P46013|MKI67	sp|P46013|MKI67	MKI67	MKI67		1	1
L [K] VGLQVVAVK <=> GVITV [K] DGK	Intralink	L [K] VGLQVVAVK	GVITV [K] DGK	2	6	292	202	sp|P10809|HSPD1	sp|P10809|HSPD1	HSPD1	HSPD1		1	1
DV [K] FGADAR <=> SIDL [K] DK	Intralink	DV [K] FGADAR	SIDL [K] DK	3	5	31	87	sp|P10809|HSPD1	sp|P10809|HSPD1	HSPD1	HSPD1		18	1
DV [K] FGADAR <=> Y [K] NIGAK	Intralink	DV [K] FGADAR	Y [K] NIGAK	3	2	31	91	sp|P10809|HSPD1	sp|P10809|HSPD1	HSPD1	HSPD1		4	1
GD [K] AQIEK <=> [K] GVITVK	Intralink	GD [K] AQIEK	[K] GVITVK	3	1	364	196	sp|P10809|HSPD1	sp|P10809|HSPD1	HSPD1	HSPD1		4	1
[S] KVGSTENIK <=> [K] TEAAATTR	Intralink	[S] KVGSTENIK	[K] TEAAATTR	1	1	937	959	sp|P27816|MAP4	sp|P27816|MAP4	MAP4	MAP4		9	1
VT [K] DGVTVAK <=> SIDL [K] DK	Intralink	VT [K] DGVTVAK	SIDL [K] DK	3	5	75	87	sp|P10809|HSPD1	sp|P10809|HSPD1	HSPD1	HSPD1		5	1
DDAMLL [K] GK <=> GVITV [K] DGK	Intralink	DDAMLL [K] GK	GVITV [K] DGK	7	6	359	202	sp|P10809|HSPD1	sp|P10809|HSPD1	HSPD1	HSPD1		13	1
IS [K] GANPVEIR <=> TL [K] IPAMTIAK	Intralink	IS [K] GANPVEIR	TL [K] IPAMTIAK	3	3	133	473	sp|P10809|HSPD1	sp|P10809|HSPD1	HSPD1	HSPD1		3	1
GLFDEYG [S] KK <=> [K] SDYIK	Intralink	GLFDEYG [S] KK	[K] SDYIK	8	1	403	405	sp|P14625|HSP90B1	sp|P14625|HSP90B1	HSP90B1	HSP90B1		1	1
VGSTENI [K] HQPGGGR <=> [K] PESNAVTK	Intralink	VGSTENI [K] HQPGGGR	[K] PESNAVTK	8	1	946	968	sp|P27816|MAP4	sp|P27816|MAP4	MAP4	MAP4		2	1
Q [K] SSLEATR <=> L [K] QDIAR	Intralink	Q [K] SSLEATR	L [K] QDIAR	2	2	4166	4159	sp|Q9UPN3|MACF1	sp|Q9UPN3|MACF1	MACF1	MACF1		1	1
IS [K] GANPVEIRR <=> SIDL [K] DK	Intralink	IS [K] GANPVEIRR	SIDL [K] DK	3	5	133	87	sp|P10809|HSPD1	sp|P10809|HSPD1	HSPD1	HSPD1		1	1
VVDTT [K] ESSRK <=> [K] LSGDQPAAR	Intralink	VVDTT [K] ESSRK	[K] LSGDQPAAR	6	1	1335	1348	sp|Q13428|TCOF1	sp|Q13428|TCOF1	TCOF1	TCOF1		1	1
R [T] LKIPAMTIAK <=> Y [K] NIGAK	Intralink	R [T] LKIPAMTIAK	Y [K] NIGAK	2	2	471	91	sp|P10809|HSPD1	sp|P10809|HSPD1	HSPD1	HSPD1		1	1
IS [K] GANPVEIR <=> Y [K] NIGAK	Intralink	IS [K] GANPVEIR	Y [K] NIGAK	3	2	133	91	sp|P10809|HSPD1	sp|P10809|HSPD1	HSPD1	HSPD1		2	1
IQ [K] LMDVGLIAIR <=> [K] AAALEAMK	Intralink	IQ [K] LMDVGLIAIR	[K] AAALEAMK	3	1	533	434	sp|P31948|STIP1	sp|P31948|STIP1	STIP1	STIP1		1	1
IS [K] GANPVEIR <=> SIDL [K] DK	Intralink	IS [K] GANPVEIR	SIDL [K] DK	3	5	133	87	sp|P10809|HSPD1	sp|P10809|HSPD1	HSPD1	HSPD1		1	1
DAIHFYN [K] SLAEHR <=> NKPSDLGT [K] LQDPR	Intralink	DAIHFYN [K] SLAEHR	NKPSDLGT [K] LQDPR	8	9	325	169	sp|P31948|STIP1	sp|P31948|STIP1	STIP1	STIP1		1	1
VDQSAVGFEYQG [K] TEK <=> HASQ [K] DYSSGFGGK	Intralink	VDQSAVGFEYQG [K] TEK	HASQ [K] DYSSGFGGK	13	5	144	152	sp|Q14247|CTTN	sp|Q14247|CTTN	CTTN	CTTN		6	1
LQE [K] EDLQELNDR <=> AQHEDQVEQY [K] K	Intralink	LQE [K] EDLQELNDR	AQHEDQVEQY [K] K	4	11	32	260	sp|P02545|LMNA	sp|P02545|LMNA	LMNA	LMNA		11	1
GIIDPT [K] VVR <=> [K] GVITVK	Intralink	GIIDPT [K] VVR	[K] GVITVK	7	1	523	196	sp|P10809|HSPD1	sp|P10809|HSPD1	HSPD1	HSPD1		6	1
DV [K] FGADAR <=> EGFE [K] ISK	Intralink	DV [K] FGADAR	EGFE [K] ISK	3	5	31	130	sp|P10809|HSPD1	sp|P10809|HSPD1	HSPD1	HSPD1		1	1
DMTDISHGYEDLGLLL [K] DK <=> SLED [T] KK	Intralink	DMTDISHGYEDLGLLL [K] DK	SLED [T] KK	17	5	4502	4414	sp|Q03001|DST	sp|Q03001|DST	DST	DST		1	1
V [K] ATPMPSRPSTTPFIDK <=> KPTSA [K] PSSTTPR	Intralink	V [K] ATPMPSRPSTTPFIDK	KPTSA [K] PSSTTPR	2	6	890	912	sp|P27816|MAP4	sp|P27816|MAP4	MAP4	MAP4		4	1
SIA [K] EGFEK <=> SIDL [K] DK	Intralink	SIA [K] EGFEK	SIDL [K] DK	4	5	125	87	sp|P10809|HSPD1	sp|P10809|HSPD1	HSPD1	HSPD1		1	1
DGVTVA [K] SIDLK <=> GIIDP [T] KVVR	Intralink	DGVTVA [K] SIDLK	GIIDP [T] KVVR	7	6	82	522	sp|P10809|HSPD1	sp|P10809|HSPD1	HSPD1	HSPD1		1	1
GPGP [K] GPVGTVSEAQLAR <=> [K] LEPISNDDLLVVEK	Intralink	GPGP [K] GPVGTVSEAQLAR	[K] LEPISNDDLLVVEK	5	1	167	553	sp|Q9NZM1|MYOF	sp|Q9NZM1|MYOF	MYOF	MYOF		10	1
TYEEGL [K] HEANNPQLK <=> [K] AAALEFLNR	Intralink	TYEEGL [K] HEANNPQLK	[K] AAALEFLNR	7	1	100	78	sp|P31948|STIP1	sp|P31948|STIP1	STIP1	STIP1		3	1
FDVSGYPTI [K] ILK <=> [K] GQAVDYEGSR	Intralink	FDVSGYPTI [K] ILK	[K] GQAVDYEGSR	10	1	141	145	sp|P13667|PDIA4	sp|P13667|PDIA4	PDIA4	PDIA4		10	1
GIIDPT [K] VVR <=> SIDL [K] DK	Intralink	GIIDPT [K] VVR	SIDL [K] DK	7	5	523	87	sp|P10809|HSPD1	sp|P10809|HSPD1	HSPD1	HSPD1		1	1
FIEEHAT [K] LSR <=> TFDSIVMDP [K] K	Intralink	FIEEHAT [K] LSR	TFDSIVMDP [K] K	8	10	637	543	sp|P13667|PDIA4	sp|P13667|PDIA4	PDIA4	PDIA4		60	1
SIDL [K] DK <=> Y [K] NIGAK	Intralink	SIDL [K] DK	Y [K] NIGAK	5	2	87	91	sp|P10809|HSPD1	sp|P10809|HSPD1	HSPD1	HSPD1		26	1
VDATAETDLA [K] R <=> [K] GQAVDYEGSR	Intralink	VDATAETDLA [K] R	[K] GQAVDYEGSR	11	1	245	145	sp|P13667|PDIA4	sp|P13667|PDIA4	PDIA4	PDIA4		2	1
AQA [K] VGSLDNVGHLPAGGAVK <=> LNF [K] EK	Intralink	AQA [K] VGSLDNVGHLPAGGAVK	LNF [K] EK	4	4	1070	1064	sp|P27816|MAP4	sp|P27816|MAP4	MAP4	MAP4		5	1
KVDIS [K] VSSK <=> IESQ [K] LNFK	Intralink	KVDIS [K] VSSK	IESQ [K] LNFK	6	5	1034	1060	sp|P27816|MAP4	sp|P27816|MAP4	MAP4	MAP4		1	1
ILTSESQLTTT [K] EK <=> NSSILTDSQ [T] ATKR	Intralink	ILTSESQLTTT [K] EK	NSSILTDSQ [T] ATKR	12	10	187	749	sp|A0A2Z5U3X0|PB2	sp|A0A2Z5U3X0|PB2	PB2	PB2		1	1
GDYPQAM [K] HYTEAIK <=> N [K] GNECFQK	Intralink	GDYPQAM [K] HYTEAIK	N [K] GNECFQK	8	2	381	366	sp|P31948|STIP1	sp|P31948|STIP1	STIP1	STIP1		1	1
H [K] PGGGDVK <=> IESQ [K] LNFK	Intralink	H [K] PGGGDVK	IESQ [K] LNFK	2	5	1048	1060	sp|P27816|MAP4	sp|P27816|MAP4	MAP4	MAP4		1	1
H [K] LVSDGQALPEMEIHLQTNAEK <=> ELISNASDALE [K] LR	Intralink	H [K] LVSDGQALPEMEIHLQTNAEK	ELISNASDALE [K] LR	2	12	130	126	sp|Q12931|TRAP1	sp|Q12931|TRAP1	TRAP1	TRAP1		1	1
IS [K] GANPVEIR <=> IS [K] GANPVEIR	Homomeric-inter	IS [K] GANPVEIR	IS [K] GANPVEIR	3	3	133	133	sp|P10809|HSPD1	sp|P10809|HSPD1	HSPD1	HSPD1		3	1
[K] GQAVDYEGSR <=> TQEEIVA [K] VR	Intralink	[K] GQAVDYEGSR	TQEEIVA [K] VR	1	8	145	163	sp|P13667|PDIA4	sp|P13667|PDIA4	PDIA4	PDIA4		10	1
TAGPIASAQ [K] QPAGK <=> VQIV [S] KK	Intralink	TAGPIASAQ [K] QPAGK	VQIV [S] KK	10	5	986	996	sp|P27816|MAP4	sp|P27816|MAP4	MAP4	MAP4		2	1
TFDSIVMDP [K] K <=> GQ [K] GLVIAK	Intralink	TFDSIVMDP [K] K	GQ [K] GLVIAK	10	3	543	576	sp|P13667|PDIA4	sp|P13667|PDIA4	PDIA4	PDIA4		5	1
N [K] SNEDQSMGNWQIK <=> VAVEEVDEEG [K] FVR	Intralink	N [K] SNEDQSMGNWQIK	VAVEEVDEEG [K] FVR	2	11	457	450	sp|P02545|LMNA	sp|P02545|LMNA	LMNA	LMNA		1	1
Y [K] SLQQTVLSHEPSVK <=> [K] AQLSK	Intralink	Y [K] SLQQTVLSHEPSVK	[K] AQLSK	2	1	3860	3853	sp|Q8NF91|SYNE1	sp|Q8NF91|SYNE1	SYNE1	SYNE1		1	1
LILEQMQ [K] DPQALSEHLK <=> AAALEAM [K] DYTK	Intralink	LILEQMQ [K] DPQALSEHLK	AAALEAM [K] DYTK	8	8	513	442	sp|P31948|STIP1	sp|P31948|STIP1	STIP1	STIP1		1	1
VGSTENI [K] HQPGGGR <=> KPTSA [K] PSSTTPR	Intralink	VGSTENI [K] HQPGGGR	KPTSA [K] PSSTTPR	8	6	946	912	sp|P27816|MAP4	sp|P27816|MAP4	MAP4	MAP4		1	1
DLHPDLEGQL [K] ELR <=> [K] HLVESTNEMAPLK	Intralink	DLHPDLEGQL [K] ELR	[K] HLVESTNEMAPLK	11	1	302	306	sp|Q9NYU2|UGGT1	sp|Q9NYU2|UGGT1	UGGT1	UGGT1		10	1
TQ [K] TAITVEHLAIK <=> STYEQVDLIG [K] K	Intralink	TQ [K] TAITVEHLAIK	STYEQVDLIG [K] K	3	11	406	402	sp|Q9NR30|DDX21	sp|Q9NR30|DDX21	DDX21	DDX21		6	1
FDEGRNNFEGEVT [K] ENLLDFIK <=> NGDTASP [K] EYTAGR	Intralink	FDEGRNNFEGEVT [K] ENLLDFIK	NGDTASP [K] EYTAGR	14	8	222	114	sp|P07237|P4HB	sp|P07237|P4HB	P4HB	P4HB		10	1
NNFEGEVT [K] ENLLDFIK <=> NGDTASP [K] EYTAGR	Intralink	NNFEGEVT [K] ENLLDFIK	NGDTASP [K] EYTAGR	9	8	222	114	sp|P07237|P4HB	sp|P07237|P4HB	P4HB	P4HB		70	1
SGS [K] STQTVAK <=> TEG [K] PAEVK	Intralink	SGS [K] STQTVAK	TEG [K] PAEVK	4	4	802	842	sp|P27816|MAP4	sp|P27816|MAP4	MAP4	MAP4		1	1
LATNTSAPDL [K] NVR <=> KPTSA [K] PSSTTPR	Intralink	LATNTSAPDL [K] NVR	KPTSA [K] PSSTTPR	11	6	933	912	sp|P27816|MAP4	sp|P27816|MAP4	MAP4	MAP4		2	1
RTYEEGL [K] HEANNPQLK <=> [K] AAALEFLNRFEEAK	Intralink	RTYEEGL [K] HEANNPQLK	[K] AAALEFLNRFEEAK	8	1	100	78	sp|P31948|STIP1	sp|P31948|STIP1	STIP1	STIP1		5	1
NSSILTDSQTA [T] KR <=> NSSILTDSQTA [T] KR	Homomeric-inter	NSSILTDSQTA [T] KR	NSSILTDSQTA [T] KR	12	12	751	751	sp|A0A2Z5U3X0|PB2	sp|A0A2Z5U3X0|PB2	PB2	PB2		1	1
GEIIA [K] QGGGGGGGSVPGIER <=> GEIIA [K] QGGGGGGGSVPGIER	Homomeric-inter	GEIIA [K] QGGGGGGGSVPGIER	GEIIA [K] QGGGGGGGSVPGIER	6	6	388	388	sp|P52272|HNRNPM	sp|P52272|HNRNPM	HNRNPM	HNRNPM		2	1
LITLEEEMT [K] YKPESEELTAER <=> VLVG [K] NFEDVAFDEK	Intralink	LITLEEEMT [K] YKPESEELTAER	VLVG [K] NFEDVAFDEK	10	5	326	375	sp|P07237|P4HB	sp|P07237|P4HB	P4HB	P4HB		1	1
TYEEGL [K] HEANNPQLK <=> [K] AAALEFLNRFEEAK	Intralink	TYEEGL [K] HEANNPQLK	[K] AAALEFLNRFEEAK	7	1	100	78	sp|P31948|STIP1	sp|P31948|STIP1	STIP1	STIP1		2	1
ILTSESQLTTT [K] EK <=> IS [K] MGVDEYSSAEK	Intralink	ILTSESQLTTT [K] EK	IS [K] MGVDEYSSAEK	12	3	187	482	sp|A0A2Z5U3X0|PB2	sp|A0A2Z5U3X0|PB2	PB2	PB2		6	1
QLEPVYNSLA [K] K <=> GQ [K] GLVIAK	Intralink	QLEPVYNSLA [K] K	GQ [K] GLVIAK	11	3	570	576	sp|P13667|PDIA4	sp|P13667|PDIA4	PDIA4	PDIA4		9	1
EGFE [K] ISK <=> EGFE [K] ISK	Homomeric-inter	EGFE [K] ISK	EGFE [K] ISK	5	5	130	130	sp|P10809|HSPD1	sp|P10809|HSPD1	HSPD1	HSPD1		3	1
NSSILTDSQTA [T] KR <=> LLPFAAAPP [K] QSR	Intralink	NSSILTDSQTA [T] KR	LLPFAAAPP [K] QSR	12	10	751	627	sp|A0A2Z5U3X0|PB2	sp|A0A2Z5U3X0|PB2	PB2	PB2		10	1
DDAMLL [K] GK <=> DDAMLL [K] GK	Homomeric-inter	DDAMLL [K] GK	DDAMLL [K] GK	7	7	359	359	sp|P10809|HSPD1	sp|P10809|HSPD1	HSPD1	HSPD1		1	1
VIGMHYFSPVD [K] MQLLEIITTEK <=> GQQQVF [K] GLNDK	Intralink	VIGMHYFSPVD [K] MQLLEIITTEK	GQQQVF [K] GLNDK	12	7	505	406	sp|P40939|HADHA	sp|P40939|HADHA	HADHA	HADHA		1	1
TEG [K] PAEVK <=> [K] PTAIK	Intralink	TEG [K] PAEVK	[K] PTAIK	4	1	842	833	sp|P27816|MAP4	sp|P27816|MAP4	MAP4	MAP4		4	1
FIEEHAT [K] LSR <=> GQ [K] GLVIAK	Intralink	FIEEHAT [K] LSR	GQ [K] GLVIAK	8	3	637	576	sp|P13667|PDIA4	sp|P13667|PDIA4	PDIA4	PDIA4		25	1
LAYINPDLALEE [K] NK <=> DA [K] LYSNR	Intralink	LAYINPDLALEE [K] NK	DA [K] LYSNR	13	3	364	395	sp|P31948|STIP1	sp|P31948|STIP1	STIP1	STIP1		47	1
E [K] YGIVDYMIEQSGPPSK <=> LAPEYE [K] AAK	Intralink	E [K] YGIVDYMIEQSGPPSK	LAPEYE [K] AAK	2	7	272	218	sp|P13667|PDIA4	sp|P13667|PDIA4	PDIA4	PDIA4		1	1
MEFEPFQSLVP [K] AVR <=> LLPFAAAPP [K] QSR	Intralink	MEFEPFQSLVP [K] AVR	LLPFAAAPP [K] QSR	12	10	586	627	sp|A0A2Z5U3X0|PB2	sp|A0A2Z5U3X0|PB2	PB2	PB2		2	1
KVDI [S] KVSSK <=> CGS [K] ANIK	Intralink	KVDI [S] KVSSK	CGS [K] ANIK	5	4	1033	1042	sp|P27816|MAP4	sp|P27816|MAP4	MAP4	MAP4		1	1
TTVDHMAII [K] K <=> YPITAD [K] R	Intralink	TTVDHMAII [K] K	YPITAD [K] R	10	7	32	61	sp|A0A2Z5U3X0|PB2	sp|A0A2Z5U3X0|PB2	PB2	PB2		1	1
NSSILTDSQTA [T] KR <=> GFLILG [K] EDR	Intralink	NSSILTDSQTA [T] KR	GFLILG [K] EDR	12	7	751	699	sp|A0A2Z5U3X0|PB2	sp|A0A2Z5U3X0|PB2	PB2	PB2		6	1
TFDSIVMDP [K] K <=> GPV [K] VVVGK	Intralink	TFDSIVMDP [K] K	GPV [K] VVVGK	10	4	543	528	sp|P13667|PDIA4	sp|P13667|PDIA4	PDIA4	PDIA4		3	1
[K] VDTATLR <=> MS [K] ELHR	Intralink	[K] VDTATLR	MS [K] ELHR	1	3	6871	6785	sp|Q8NF91|SYNE1	sp|Q8NF91|SYNE1	SYNE1	SYNE1		1	1
NSSILTDSQTA [T] KR <=> GNSPVFNYN [K] TTK	Intralink	NSSILTDSQTA [T] KR	GNSPVFNYN [K] TTK	12	10	751	660	sp|A0A2Z5U3X0|PB2	sp|A0A2Z5U3X0|PB2	PB2	PB2		4	1
IGNSYF [K] EEK <=> [K] DFDTALK	Intralink	IGNSYF [K] EEK	[K] DFDTALK	7	1	312	239	sp|P31948|STIP1	sp|P31948|STIP1	STIP1	STIP1		3	1
SGAEDQTP [K] DVPNK <=> SGSEAQT [T] KDVPNK	Intralink	SGAEDQTP [K] DVPNK	SGSEAQT [T] KDVPNK	9	8	204	175	sp|O43493|TGOLN2	sp|O43493|TGOLN2	TGOLN2	TGOLN2		1	1
GQVA [K] LEAALGEAK <=> LEAALGEA [K] K	Intralink	GQVA [K] LEAALGEAK	LEAALGEA [K] K	5	9	171	180	sp|P02545|LMNA	sp|P02545|LMNA	LMNA	LMNA		9	1
[K] GQAVDYEGSR <=> D [K] DPPIPVAK	Intralink	[K] GQAVDYEGSR	D [K] DPPIPVAK	1	2	145	111	sp|P13667|PDIA4	sp|P13667|PDIA4	PDIA4	PDIA4		13	1
SIDL [K] DK <=> SIDL [K] DK	Homomeric-inter	SIDL [K] DK	SIDL [K] DK	5	5	87	87	sp|P10809|HSPD1	sp|P10809|HSPD1	HSPD1	HSPD1		2	1
DCEECIQLEPTFI [K] GYTR <=> DA [K] LYSNR	Intralink	DCEECIQLEPTFI [K] GYTR	DA [K] LYSNR	14	3	429	395	sp|P31948|STIP1	sp|P31948|STIP1	STIP1	STIP1		15	1
LQELL [K] TTQEQLAR <=> LQELL [K] TTQEQLAR	Homomeric-inter	LQELL [K] TTQEQLAR	LQELL [K] TTQEQLAR	6	6	1375	1375	sp|Q9P2E9|RRBP1	sp|Q9P2E9|RRBP1	RRBP1	RRBP1		1	1
ETKPEPMEEDLPEN [K] K <=> E [K] ELGNDAYK	Intralink	ETKPEPMEEDLPEN [K] K	E [K] ELGNDAYK	15	2	222	229	sp|P31948|STIP1	sp|P31948|STIP1	STIP1	STIP1		5	1
LLL [K] EVSR <=> HI [K] ELEK	Intralink	LLL [K] EVSR	HI [K] ELEK	4	3	8647	8654	sp|Q8NF91|SYNE1	sp|Q8NF91|SYNE1	SYNE1	SYNE1		1	1
RTYEEGL [K] HEANNPQLK <=> [K] AAALEFLNR	Intralink	RTYEEGL [K] HEANNPQLK	[K] AAALEFLNR	8	1	100	78	sp|P31948|STIP1	sp|P31948|STIP1	STIP1	STIP1		5	1
QFAPEYE [K] IANILK <=> D [K] DPPIPVAK	Intralink	QFAPEYE [K] IANILK	D [K] DPPIPVAK	8	2	103	111	sp|P13667|PDIA4	sp|P13667|PDIA4	PDIA4	PDIA4		12	1
KNPV [K] FEGGDRDLEHLSK <=> [K] LAPEYEK	Intralink	KNPV [K] FEGGDRDLEHLSK	[K] LAPEYEK	5	1	616	211	sp|P13667|PDIA4	sp|P13667|PDIA4	PDIA4	PDIA4		2	1
LEEYITTS [K] QSLEEQK <=> YSQSDLEQTK [T] R	Intralink	LEEYITTS [K] QSLEEQK	YSQSDLEQTK [T] R	9	11	446	724	sp|Q14683|SMC1A	sp|Q14683|SMC1A	SMC1A	SMC1A		2	1
FL [K] VSQGQLVVMQPEK <=> FQS [K] YEPR	Intralink	FL [K] VSQGQLVVMQPEK	FQS [K] YEPR	3	4	349	366	sp|P13667|PDIA4	sp|P13667|PDIA4	PDIA4	PDIA4		10	1
SGS [K] AFLDALQNQAEASSK <=> SLYSE [K] EVFIR	Intralink	SGS [K] AFLDALQNQAEASSK	SLYSE [K] EVFIR	4	6	181	109	sp|Q12931|TRAP1	sp|Q12931|TRAP1	TRAP1	TRAP1		1	1
ILTSESQLTTT [K] EK <=> GNSPVFNYN [K] TTK	Intralink	ILTSESQLTTT [K] EK	GNSPVFNYN [K] TTK	12	10	187	660	sp|A0A2Z5U3X0|PB2	sp|A0A2Z5U3X0|PB2	PB2	PB2		9	1
TVDLKPDWG [K] GYSR <=> MEQVNEL [K] EK	Intralink	TVDLKPDWG [K] GYSR	MEQVNEL [K] EK	10	8	73	8	sp|P31948|STIP1	sp|P31948|STIP1	STIP1	STIP1		1	1
[S] HMMDVQGSTQDSAIK <=> FQS [K] YEPR	Intralink	[S] HMMDVQGSTQDSAIK	FQS [K] YEPR	1	4	371	366	sp|P13667|PDIA4	sp|P13667|PDIA4	PDIA4	PDIA4		3	1
ADSVANQGT [K] VEGITNQGK <=> KGEGAPIQG [K] K	Intralink	ADSVANQGT [K] VEGITNQGK	KGEGAPIQG [K] K	10	10	559	548	sp|Q9P2E9|RRBP1	sp|Q9P2E9|RRBP1	RRBP1	RRBP1		1	1
LILEQMQ [K] DPQALSEHLK <=> HDSPEDV [K] RR	Intralink	LILEQMQ [K] DPQALSEHLK	HDSPEDV [K] RR	8	8	513	486	sp|P31948|STIP1	sp|P31948|STIP1	STIP1	STIP1		1	1
[K] FIQENIFGICPHMTEDNK <=> FLDAGH [K] LNFAVASR	Intralink	[K] FIQENIFGICPHMTEDNK	FLDAGH [K] LNFAVASR	1	7	234	296	sp|P30101|PDIA3	sp|P30101|PDIA3	PDIA3	PDIA3		1	1
GPV [K] VVVGK <=> GQ [K] GLVIAK	Intralink	GPV [K] VVVGK	GQ [K] GLVIAK	4	3	528	576	sp|P13667|PDIA4	sp|P13667|PDIA4	PDIA4	PDIA4		9	1
VVVG [K] TFDSIVMDPK <=> SQPVP [K] NNK	Intralink	VVVG [K] TFDSIVMDPK	SQPVP [K] NNK	5	6	533	521	sp|P13667|PDIA4	sp|P13667|PDIA4	PDIA4	PDIA4		15	1
LILEQMQ [K] DPQALSEHLK <=> HDSPEDV [K] R	Intralink	LILEQMQ [K] DPQALSEHLK	HDSPEDV [K] R	8	8	513	486	sp|P31948|STIP1	sp|P31948|STIP1	STIP1	STIP1		27	1
YGPALSINELSNLA [K] GEK <=> GNSPVFNYN [K] TTK	Intralink	YGPALSINELSNLA [K] GEK	GNSPVFNYN [K] TTK	15	10	718	660	sp|A0A2Z5U3X0|PB2	sp|A0A2Z5U3X0|PB2	PB2	PB2		2	1
DAIHFYN [K] SLAEHR <=> [K] AAALEAMK	Intralink	DAIHFYN [K] SLAEHR	[K] AAALEAMK	8	1	325	434	sp|P31948|STIP1	sp|P31948|STIP1	STIP1	STIP1		3	1
EK [Y] GIVDYMIEQSGPPSK <=> AA [K] ELSK	Intralink	EK [Y] GIVDYMIEQSGPPSK	AA [K] ELSK	3	3	273	221	sp|P13667|PDIA4	sp|P13667|PDIA4	PDIA4	PDIA4		4	1
RTYEEGL [K] HEANNPQLK <=> NKPSDLGT [K] LQDPR	Intralink	RTYEEGL [K] HEANNPQLK	NKPSDLGT [K] LQDPR	8	9	100	169	sp|P31948|STIP1	sp|P31948|STIP1	STIP1	STIP1		1	1
GI [K] TCNCETEDYGEK <=> NGQDLGVAF [K] ISK	Intralink	GI [K] TCNCETEDYGEK	NGQDLGVAF [K] ISK	3	10	387	433	sp|Q00839|HNRNPU	sp|Q00839|HNRNPU	HNRNPU	HNRNPU		9	1
GYFEYIEEN [K] YSR <=> GAA [K] EAAGK	Intralink	GYFEYIEEN [K] YSR	GAA [K] EAAGK	10	4	265	181	sp|Q00839|HNRNPU	sp|Q00839|HNRNPU	HNRNPU	HNRNPU		1	1
GLVIA [K] MDATANDVPSDR <=> NN [K] GPVK	Intralink	GLVIA [K] MDATANDVPSDR	NN [K] GPVK	6	3	582	524	sp|P13667|PDIA4	sp|P13667|PDIA4	PDIA4	PDIA4		3	1
SGS [K] AFLDALQNQAEASSK <=> ELISNASDALE [K] LR	Intralink	SGS [K] AFLDALQNQAEASSK	ELISNASDALE [K] LR	4	12	181	126	sp|Q12931|TRAP1	sp|Q12931|TRAP1	TRAP1	TRAP1		4	1
FEGGDRDLEHL [S] KFIEEHATK <=> VDATAETDLA [K] R	Intralink	FEGGDRDLEHL [S] KFIEEHATK	VDATAETDLA [K] R	12	11	628	245	sp|P13667|PDIA4	sp|P13667|PDIA4	PDIA4	PDIA4		2	1
FDVSGYPTI [K] ILK <=> [K] LAPEYEK	Intralink	FDVSGYPTI [K] ILK	[K] LAPEYEK	10	1	141	211	sp|P13667|PDIA4	sp|P13667|PDIA4	PDIA4	PDIA4		6	1
SYENELDPL [K] NR <=> LEENIDNI [K] R	Intralink	SYENELDPL [K] NR	LEENIDNI [K] R	10	9	252	1068	sp|Q92878|RAD50	sp|Q92878|RAD50	RAD50	RAD50		1	1
EDYRQIA [K] AYAR <=> E [K] ELGNDAYK	Intralink	EDYRQIA [K] AYAR	E [K] ELGNDAYK	8	2	301	229	sp|P31948|STIP1	sp|P31948|STIP1	STIP1	STIP1		3	1
DLPEHAVL [K] MK <=> EEAQ [K] LLEQYK	Intralink	DLPEHAVL [K] MK	EEAQ [K] LLEQYK	9	5	635	664	sp|Q00839|HNRNPU	sp|Q00839|HNRNPU	HNRNPU	HNRNPU		5	1
IGNSYF [K] EEK <=> K [K] DFDTALK	Intralink	IGNSYF [K] EEK	K [K] DFDTALK	7	2	312	239	sp|P31948|STIP1	sp|P31948|STIP1	STIP1	STIP1		19	1
QMADTG [K] LNTLLQR <=> HLYT [K] DIDIHEVR	Intralink	QMADTG [K] LNTLLQR	HLYT [K] DIDIHEVR	7	5	551	352	sp|Q00839|HNRNPU	sp|Q00839|HNRNPU	HNRNPU	HNRNPU		11	1
ILTSESQLTTT [K] EK <=> LLPFAAAPP [K] QSR	Intralink	ILTSESQLTTT [K] EK	LLPFAAAPP [K] QSR	12	10	187	627	sp|A0A2Z5U3X0|PB2	sp|A0A2Z5U3X0|PB2	PB2	PB2		1	1
KAEVEG [K] DLPEHAVLK <=> GAA [K] EAAGK	Intralink	KAEVEG [K] DLPEHAVLK	GAA [K] EAAGK	7	4	626	181	sp|Q00839|HNRNPU	sp|Q00839|HNRNPU	HNRNPU	HNRNPU		7	1
IGNSYF [K] EEK <=> [K] CQQAEK	Intralink	IGNSYF [K] EEK	[K] CQQAEK	7	1	312	338	sp|P31948|STIP1	sp|P31948|STIP1	STIP1	STIP1		4	1
TQEEIVA [K] VR <=> [K] LAPEYEK	Intralink	TQEEIVA [K] VR	[K] LAPEYEK	8	1	163	211	sp|P13667|PDIA4	sp|P13667|PDIA4	PDIA4	PDIA4		6	1
HEANNPQL [K] EGLQNMEAR <=> N [K] PSDLGTK	Intralink	HEANNPQL [K] EGLQNMEAR	N [K] PSDLGTK	9	2	109	162	sp|P31948|STIP1	sp|P31948|STIP1	STIP1	STIP1		1	1
DLPEHAVL [K] MK <=> [K] MCLFAGFQR	Intralink	DLPEHAVL [K] MK	[K] MCLFAGFQR	9	1	635	592	sp|Q00839|HNRNPU	sp|Q00839|HNRNPU	HNRNPU	HNRNPU		1	1
VSQGQLVVMQPE [K] FQSK <=> [K] VSNDAK	Intralink	VSQGQLVVMQPE [K] FQSK	[K] VSNDAK	13	1	362	401	sp|P13667|PDIA4	sp|P13667|PDIA4	PDIA4	PDIA4		4	1
GLVIA [K] MDATANDVPSDRYK <=> NN [K] GPVK	Intralink	GLVIA [K] MDATANDVPSDRYK	NN [K] GPVK	6	3	582	524	sp|P13667|PDIA4	sp|P13667|PDIA4	PDIA4	PDIA4		7	1
ILTSESQLTTT [K] EK <=> [K] EELQGCK	Intralink	ILTSESQLTTT [K] EK	[K] EELQGCK	12	1	187	190	sp|A0A2Z5U3X0|PB2	sp|A0A2Z5U3X0|PB2	PB2	PB2		12	1
SSSSQTQPL [K] VQYQR <=> TQLNDSL [K] EIHQK	Intralink	SSSSQTQPL [K] VQYQR	TQLNDSL [K] EIHQK	10	8	3002	3039	sp|Q14789|GOLGB1	sp|Q14789|GOLGB1	GOLGB1	GOLGB1		4	1
APQCLG [K] FIEIAAR <=> [K] MCLFAGFQR	Intralink	APQCLG [K] FIEIAAR	[K] MCLFAGFQR	7	1	565	592	sp|Q00839|HNRNPU	sp|Q00839|HNRNPU	HNRNPU	HNRNPU		2	1
TYEEGL [K] HEANNPQLK <=> AAALEFLNRFEEA [K] R	Intralink	TYEEGL [K] HEANNPQLK	AAALEFLNRFEEA [K] R	7	14	100	92	sp|P31948|STIP1	sp|P31948|STIP1	STIP1	STIP1		1	1
QLEPVYNSLA [K] K <=> VDATAETDLA [K] R	Intralink	QLEPVYNSLA [K] K	VDATAETDLA [K] R	11	11	570	245	sp|P13667|PDIA4	sp|P13667|PDIA4	PDIA4	PDIA4		1	1
D [K] DPPIPVAK <=> LAPEYE [K] AAK	Intralink	D [K] DPPIPVAK	LAPEYE [K] AAK	2	7	111	218	sp|P13667|PDIA4	sp|P13667|PDIA4	PDIA4	PDIA4		10	1
VGTVIGSN [K] LEQMPSK <=> LYEE [K] TGNAWHSK	Intralink	VGTVIGSN [K] LEQMPSK	LYEE [K] TGNAWHSK	9	5	600	621	sp|P09874|PARP1	sp|P09874|PARP1	PARP1	PARP1		13	1
SAAETVT [K] GGIMLPEK <=> SAAETVT [K] GGIMLPEK	Homomeric-inter	SAAETVT [K] GGIMLPEK	SAAETVT [K] GGIMLPEK	8	8	28	28	sp|P61604|HSPE1	sp|P61604|HSPE1	HSPE1	HSPE1		12	1
AAALEAM [K] DYTK <=> HDSPEDV [K] R	Intralink	AAALEAM [K] DYTK	HDSPEDV [K] R	8	8	442	486	sp|P31948|STIP1	sp|P31948|STIP1	STIP1	STIP1		7	1
QLEPVYNSLA [K] K <=> NN [K] GPVK	Intralink	QLEPVYNSLA [K] K	NN [K] GPVK	11	3	570	524	sp|P13667|PDIA4	sp|P13667|PDIA4	PDIA4	PDIA4		8	1
HAAENPG [K] YNILGTNTIMDK <=> [K] AVVVCPK	Intralink	HAAENPG [K] YNILGTNTIMDK	[K] AVVVCPK	8	1	524	602	sp|Q00839|HNRNPU	sp|Q00839|HNRNPU	HNRNPU	HNRNPU		4	1
QAT [K] DAGQISGLNVLR <=> NAE [K] YAEEDR	Intralink	QAT [K] DAGQISGLNVLR	NAE [K] YAEEDR	4	4	206	567	sp|P38646|HSPA9	sp|P38646|HSPA9	HSPA9	HSPA9		17	1
TQEEIVA [K] VR <=> AA [K] ELSK	Intralink	TQEEIVA [K] VR	AA [K] ELSK	8	3	163	221	sp|P13667|PDIA4	sp|P13667|PDIA4	PDIA4	PDIA4		14	1
KAEVEG [K] DLPEHAVLK <=> LLEQY [K] EESK	Intralink	KAEVEG [K] DLPEHAVLK	LLEQY [K] EESK	7	6	626	670	sp|Q00839|HNRNPU	sp|Q00839|HNRNPU	HNRNPU	HNRNPU		4	1
GQAVDYEGSRTQEEIVA [K] VR <=> AA [K] ELSK	Intralink	GQAVDYEGSRTQEEIVA [K] VR	AA [K] ELSK	18	3	163	221	sp|P13667|PDIA4	sp|P13667|PDIA4	PDIA4	PDIA4		14	1
AIT [K] TAVSSELRTEVEENQK <=> DLSQNFPT [K] AR	Intralink	AIT [K] TAVSSELRTEVEENQK	DLSQNFPT [K] AR	4	9	362	356	sp|Q9NYU2|UGGT1	sp|Q9NYU2|UGGT1	UGGT1	UGGT1		15	1
TTWVT [K] HAAENPGK <=> GAA [K] EAAGK	Intralink	TTWVT [K] HAAENPGK	GAA [K] EAAGK	6	4	516	181	sp|Q00839|HNRNPU	sp|Q00839|HNRNPU	HNRNPU	HNRNPU		1	1
LQNELDTL [K] ENNLK <=> QTNA [K] LQNELDTLK	Intralink	LQNELDTL [K] ENNLK	QTNA [K] LQNELDTLK	9	5	1127	1118	sp|P30622|CLIP1	sp|P30622|CLIP1	CLIP1	CLIP1		1	1
[K] AAALEFLNRFEEAK <=> N [K] PSDLGTK	Intralink	[K] AAALEFLNRFEEAK	N [K] PSDLGTK	1	2	78	162	sp|P31948|STIP1	sp|P31948|STIP1	STIP1	STIP1		11	1
KGQAVDYEGSRTQEEIVA [K] VR <=> AA [K] ELSK	Intralink	KGQAVDYEGSRTQEEIVA [K] VR	AA [K] ELSK	19	3	163	221	sp|P13667|PDIA4	sp|P13667|PDIA4	PDIA4	PDIA4		10	1
FQS [K] YEPR <=> S [K] VLEVAK	Intralink	FQS [K] YEPR	S [K] VLEVAK	4	2	366	437	sp|P13667|PDIA4	sp|P13667|PDIA4	PDIA4	PDIA4		5	1
AVVVCP [K] DEDYK <=> DLPEHAVL [K] MK	Intralink	AVVVCP [K] DEDYK	DLPEHAVL [K] MK	7	9	609	635	sp|Q00839|HNRNPU	sp|Q00839|HNRNPU	HNRNPU	HNRNPU		8	1
NGPVTSTVHYP [K] IYK <=> ILTSESQLTTT [K] EK	Intralink	NGPVTSTVHYP [K] IYK	ILTSESQLTTT [K] EK	12	12	113	187	sp|A0A2Z5U3X0|PB2	sp|A0A2Z5U3X0|PB2	PB2	PB2		8	1
N [K] EFSQTLENEK <=> IAGLEEE [K] QK	Intralink	N [K] EFSQTLENEK	IAGLEEE [K] QK	2	8	1860	1856	sp|Q14789|GOLGB1	sp|Q14789|GOLGB1	GOLGB1	GOLGB1		5	1
[S] HMMDVQGSTQDSAIK <=> DFVL [K] YALPLVGHR	Intralink	[S] HMMDVQGSTQDSAIK	DFVL [K] YALPLVGHR	1	5	371	391	sp|P13667|PDIA4	sp|P13667|PDIA4	PDIA4	PDIA4		1	1
EGSGSSGTGEQ [K] EDQK <=> [K] DSETGENIR	Intralink	EGSGSSGTGEQ [K] EDQK	[K] DSETGENIR	12	1	671	625	sp|P38646|HSPA9	sp|P38646|HSPA9	HSPA9	HSPA9		1	1
ATNESEDEIPQLVPIG [K] K <=> TPANE [K] VEIQK	Intralink	ATNESEDEIPQLVPIG [K] K	TPANE [K] VEIQK	17	6	373	380	sp|O76021|RSL1D1	sp|O76021|RSL1D1	RSL1D1	RSL1D1		5	1
[K] GQAVDYEGSR <=> AA [K] ELSK	Intralink	[K] GQAVDYEGSR	AA [K] ELSK	1	3	145	221	sp|P13667|PDIA4	sp|P13667|PDIA4	PDIA4	PDIA4		9	1
GET [K] SFYPEEVSSMVLTK <=> MVQEAE [K] YKAEDEK	Intralink	GET [K] SFYPEEVSSMVLTK	MVQEAE [K] YKAEDEK	4	7	112	524	sp|P11142|HSPA8	sp|P11142|HSPA8	HSPA8	HSPA8		2	1
RVEEDIQQQ [K] ATGSEVSQR <=> [K] QQLEVELR	Intralink	RVEEDIQQQ [K] ATGSEVSQR	[K] QQLEVELR	10	1	1434	1444	sp|P15924|DSP	sp|P15924|DSP	DSP	DSP		3	1
SLVSVT [K] EGLELPEDEEEK <=> ETQ [K] SIYYITGESK	Intralink	SLVSVT [K] EGLELPEDEEEK	ETQ [K] SIYYITGESK	7	4	538	481	sp|P08238|HSP90AB1	sp|P08238|HSP90AB1	HSP90AB1	HSP90AB1		21	1
N [K] SNEDQSMGNWQIK <=> N [K] SNEDQSMGNWQIK	Homomeric-inter	N [K] SNEDQSMGNWQIK	N [K] SNEDQSMGNWQIK	2	2	457	457	sp|P02545|LMNA	sp|P02545|LMNA	LMNA	LMNA		2	1
EEAQ [K] LLEQYK <=> GAA [K] EAAGK	Intralink	EEAQ [K] LLEQYK	GAA [K] EAAGK	5	4	664	181	sp|Q00839|HNRNPU	sp|Q00839|HNRNPU	HNRNPU	HNRNPU		3	1
HLYT [K] DIDIHEVR <=> GAA [K] EAAGK	Intralink	HLYT [K] DIDIHEVR	GAA [K] EAAGK	5	4	352	181	sp|Q00839|HNRNPU	sp|Q00839|HNRNPU	HNRNPU	HNRNPU		12	1
DHENIVIA [K] MDSTANEVEAVK <=> VHSFPTL [K] FFPASADR	Intralink	DHENIVIA [K] MDSTANEVEAVK	VHSFPTL [K] FFPASADR	9	8	424	444	sp|P07237|P4HB	sp|P07237|P4HB	P4HB	P4HB		2	1
FDVSGYPTI [K] ILK <=> AA [K] ELSK	Intralink	FDVSGYPTI [K] ILK	AA [K] ELSK	10	3	141	221	sp|P13667|PDIA4	sp|P13667|PDIA4	PDIA4	PDIA4		9	1
ENQ [K] HIYYITGETK <=> KVE [K] VVVSNR	Intralink	ENQ [K] HIYYITGETK	KVE [K] VVVSNR	4	4	489	585	sp|P07900|HSP90AA1	sp|P07900|HSP90AA1	HSP90AA1	HSP90AA1		6	1
GE [K] ANVLIGQGDVVLVMK <=> RNSSILTDSQTA [T] KR	Intralink	GE [K] ANVLIGQGDVVLVMK	RNSSILTDSQTA [T] KR	3	13	721	751	sp|A0A2Z5U3X0|PB2	sp|A0A2Z5U3X0|PB2	PB2	PB2		2	1
[K] GQAVDYEGSR <=> [K] LAPEYEK	Intralink	[K] GQAVDYEGSR	[K] LAPEYEK	1	1	145	211	sp|P13667|PDIA4	sp|P13667|PDIA4	PDIA4	PDIA4		1	1
FGGGNPELLTQMV [S] KGFLGR <=> SG [K] GFYIYQEGVK	Intralink	FGGGNPELLTQMV [S] KGFLGR	SG [K] GFYIYQEGVK	14	3	624	634	sp|P40939|HADHA	sp|P40939|HADHA	HADHA	HADHA		1	1
DAAAAKEEAP [K] AEPEK <=> TEGAAEA [K] AEPPK	Intralink	DAAAAKEEAP [K] AEPEK	TEGAAEA [K] AEPPK	11	8	84	97	sp|P80723|BASP1	sp|P80723|BASP1	BASP1	BASP1		2	1
DLPEHAVL [K] MK <=> LLEQY [K] EESKK	Intralink	DLPEHAVL [K] MK	LLEQY [K] EESKK	9	6	635	670	sp|Q00839|HNRNPU	sp|Q00839|HNRNPU	HNRNPU	HNRNPU		7	1
KAEVEG [K] DLPEHAVLK <=> [K] MCLFAGFQR	Intralink	KAEVEG [K] DLPEHAVLK	[K] MCLFAGFQR	7	1	626	592	sp|Q00839|HNRNPU	sp|Q00839|HNRNPU	HNRNPU	HNRNPU		1	1
SV [K] EDSNLTLQEK <=> [K] LTELGTVDPK	Intralink	SV [K] EDSNLTLQEK	[K] LTELGTVDPK	3	1	1445	1465	sp|P46940|IQGAP1	sp|P46940|IQGAP1	IQGAP1	IQGAP1		6	1
SGS [K] AFLDALQNQAEASSK <=> SDC [K] EFSSEAR	Intralink	SGS [K] AFLDALQNQAEASSK	SDC [K] EFSSEAR	4	4	181	262	sp|Q12931|TRAP1	sp|Q12931|TRAP1	TRAP1	TRAP1		1	1
VVVG [K] TFDSIVMDPKK <=> SQPVP [K] NNK	Intralink	VVVG [K] TFDSIVMDPKK	SQPVP [K] NNK	5	6	533	521	sp|P13667|PDIA4	sp|P13667|PDIA4	PDIA4	PDIA4		11	1
NKPSDLGT [K] LQDPR <=> SAAYA [K] K	Intralink	NKPSDLGT [K] LQDPR	SAAYA [K] K	9	6	169	50	sp|P31948|STIP1	sp|P31948|STIP1	STIP1	STIP1		7	1
GLVSSDELA [K] DVTGAEALLER <=> IQE [K] VDSIDDR	Heteromeric-inter	GLVSSDELA [K] DVTGAEALLER	IQE [K] VDSIDDR	10	4	1369	1249	sp|Q13813|SPTAN1	sp|Q01082|SPTBN1	SPTAN1	SPTBN1		2	1
[K] ETKPEPMEEDLPENK <=> SAAYA [K] K	Intralink	[K] ETKPEPMEEDLPENK	SAAYA [K] K	1	6	207	50	sp|P31948|STIP1	sp|P31948|STIP1	STIP1	STIP1		1	1
VVVG [K] TFDSIVMDPK <=> L [K] PVIK	Intralink	VVVG [K] TFDSIVMDPK	L [K] PVIK	5	2	533	511	sp|P13667|PDIA4	sp|P13667|PDIA4	PDIA4	PDIA4		2	1
LAPEYE [K] AAK <=> TQEEIVA [K] VR	Intralink	LAPEYE [K] AAK	TQEEIVA [K] VR	7	8	218	163	sp|P13667|PDIA4	sp|P13667|PDIA4	PDIA4	PDIA4		11	1
TTWVT [K] HAAENPGK <=> AVVVCP [K] DEDYK	Intralink	TTWVT [K] HAAENPGK	AVVVCP [K] DEDYK	6	7	516	609	sp|Q00839|HNRNPU	sp|Q00839|HNRNPU	HNRNPU	HNRNPU		7	1
QA [K] VLENAEGAR <=> [K] DSETGENIR	Intralink	QA [K] VLENAEGAR	[K] DSETGENIR	3	1	76	625	sp|P38646|HSPA9	sp|P38646|HSPA9	HSPA9	HSPA9		10	1
LEENIDNI [K] R <=> L [K] EIEHNLSK	Intralink	LEENIDNI [K] R	L [K] EIEHNLSK	9	2	1068	256	sp|Q92878|RAD50	sp|Q92878|RAD50	RAD50	RAD50		2	1
NPVIAQ [K] IQK <=> HDSPEDV [K] R	Intralink	NPVIAQ [K] IQK	HDSPEDV [K] R	7	8	530	486	sp|P31948|STIP1	sp|P31948|STIP1	STIP1	STIP1		2	1
AVVVCP [K] DEDYK <=> LLEQY [K] EESK	Intralink	AVVVCP [K] DEDYK	LLEQY [K] EESK	7	6	609	670	sp|Q00839|HNRNPU	sp|Q00839|HNRNPU	HNRNPU	HNRNPU		7	1
TVDLKPDWG [K] GYSR <=> SAAYA [K] K	Intralink	TVDLKPDWG [K] GYSR	SAAYA [K] K	10	6	73	50	sp|P31948|STIP1	sp|P31948|STIP1	STIP1	STIP1		9	1
LAYINPDLALEE [K] NK <=> NP [K] DAK	Intralink	LAYINPDLALEE [K] NK	NP [K] DAK	13	3	364	392	sp|P31948|STIP1	sp|P31948|STIP1	STIP1	STIP1		2	1
KAEVEG [K] DLPEHAVLK <=> AVVVCP [K] DEDYK	Intralink	KAEVEG [K] DLPEHAVLK	AVVVCP [K] DEDYK	7	7	626	609	sp|Q00839|HNRNPU	sp|Q00839|HNRNPU	HNRNPU	HNRNPU		1	1
QMADTG [K] LNTLLQR <=> GAA [K] EAAGK	Intralink	QMADTG [K] LNTLLQR	GAA [K] EAAGK	7	4	551	181	sp|Q00839|HNRNPU	sp|Q00839|HNRNPU	HNRNPU	HNRNPU		6	1
DLPEHAVL [K] MK <=> LLEQ [Y] KEESK	Intralink	DLPEHAVL [K] MK	LLEQ [Y] KEESK	9	5	635	669	sp|Q00839|HNRNPU	sp|Q00839|HNRNPU	HNRNPU	HNRNPU		18	1
LLEQY [K] EESK <=> GAA [K] EAAGK	Intralink	LLEQY [K] EESK	GAA [K] EAAGK	6	4	670	181	sp|Q00839|HNRNPU	sp|Q00839|HNRNPU	HNRNPU	HNRNPU		4	1
DAIHF [Y] NKSLAEHR <=> DA [K] LYSNR	Intralink	DAIHF [Y] NKSLAEHR	DA [K] LYSNR	6	3	323	395	sp|P31948|STIP1	sp|P31948|STIP1	STIP1	STIP1		1	1
NSSILTDSQTA [T] KR <=> GFLILG [K] EDRR	Intralink	NSSILTDSQTA [T] KR	GFLILG [K] EDRR	12	7	751	699	sp|A0A2Z5U3X0|PB2	sp|A0A2Z5U3X0|PB2	PB2	PB2		4	1
QLEPVYNSLA [K] K <=> [K] GQAVDYEGSR	Intralink	QLEPVYNSLA [K] K	[K] GQAVDYEGSR	11	1	570	145	sp|P13667|PDIA4	sp|P13667|PDIA4	PDIA4	PDIA4		1	1
HAAENPG [K] YNILGTNTIMDK <=> GP [K] GPEEK	Intralink	HAAENPG [K] YNILGTNTIMDK	GP [K] GPEEK	8	3	524	489	sp|Q00839|HNRNPU	sp|Q00839|HNRNPU	HNRNPU	HNRNPU		2	1
AL [K] EEIGNVQLEK <=> TVQDL [K] QEIK	Intralink	AL [K] EEIGNVQLEK	TVQDL [K] QEIK	3	6	842	835	sp|Q86UP2|KTN1	sp|Q86UP2|KTN1	KTN1	KTN1		5	1
IGNSYF [K] EEK <=> TPDVL [K] K	Intralink	IGNSYF [K] EEK	TPDVL [K] K	7	6	312	337	sp|P31948|STIP1	sp|P31948|STIP1	STIP1	STIP1		10	1
[K] ETKPEPMEEDLPENKK <=> QAL [K] EK	Intralink	[K] ETKPEPMEEDLPENKK	QAL [K] EK	1	4	207	227	sp|P31948|STIP1	sp|P31948|STIP1	STIP1	STIP1		1	1
NSSILTDSQTA [T] KR <=> QE [K] NPALR	Intralink	NSSILTDSQTA [T] KR	QE [K] NPALR	12	3	751	41	sp|A0A2Z5U3X0|PB2	sp|A0A2Z5U3X0|PB2	PB2	PB2		1	1
AVVVCP [K] DEDYK <=> EEAQ [K] LLEQYK	Intralink	AVVVCP [K] DEDYK	EEAQ [K] LLEQYK	7	5	609	664	sp|Q00839|HNRNPU	sp|Q00839|HNRNPU	HNRNPU	HNRNPU		19	1
SHMMDVQGSTQDSAI [K] DFVLK <=> VSNDA [K] R	Intralink	SHMMDVQGSTQDSAI [K] DFVLK	VSNDA [K] R	16	6	386	407	sp|P13667|PDIA4	sp|P13667|PDIA4	PDIA4	PDIA4		1	1
GNSPVFNYN [K] TTK <=> GFLILG [K] EDRR	Intralink	GNSPVFNYN [K] TTK	GFLILG [K] EDRR	10	7	660	699	sp|A0A2Z5U3X0|PB2	sp|A0A2Z5U3X0|PB2	PB2	PB2		3	1
ASSHSSQTQGGGSVT [K] K <=> EVSGI [K] AAYEAELGDAR	Intralink	ASSHSSQTQGGGSVT [K] K	EVSGI [K] AAYEAELGDAR	16	6	417	78	sp|P02545|LMNA	sp|P02545|LMNA	LMNA	LMNA		3	1
ILTSESQLTTT [K] EK <=> IY [K] TYFEK	Intralink	ILTSESQLTTT [K] EK	IY [K] TYFEK	12	3	187	116	sp|A0A2Z5U3X0|PB2	sp|A0A2Z5U3X0|PB2	PB2	PB2		4	1
[K] ETKPEPMEEDLPENKK <=> SAAYA [K] K	Intralink	[K] ETKPEPMEEDLPENKK	SAAYA [K] K	1	6	207	50	sp|P31948|STIP1	sp|P31948|STIP1	STIP1	STIP1		4	1
QAT [K] DAGQISGLNVLR <=> DDIENMV [K] NAEK	Intralink	QAT [K] DAGQISGLNVLR	DDIENMV [K] NAEK	4	8	206	563	sp|P38646|HSPA9	sp|P38646|HSPA9	HSPA9	HSPA9		14	1
[K] GQAVDYEGSR <=> LAPEYE [K] AAK	Intralink	[K] GQAVDYEGSR	LAPEYE [K] AAK	1	7	145	218	sp|P13667|PDIA4	sp|P13667|PDIA4	PDIA4	PDIA4		6	1
VNSVIE [K] MNTQFTAVGK <=> KGDSYP [K] LTNSYVNNK	Intralink	VNSVIE [K] MNTQFTAVGK	KGDSYP [K] LTNSYVNNK	7	7	401	176	sp|I4EPC4|HA	sp|I4EPC4|HA	HA	HA		2	1
DAIHFYN [K] SLAEHR <=> SAAYA [K] K	Intralink	DAIHFYN [K] SLAEHR	SAAYA [K] K	8	6	325	50	sp|P31948|STIP1	sp|P31948|STIP1	STIP1	STIP1		5	1
LEEYITTS [K] QSLEEQK <=> L [K] YSQSDLEQTK	Intralink	LEEYITTS [K] QSLEEQK	L [K] YSQSDLEQTK	9	2	446	713	sp|Q14683|SMC1A	sp|Q14683|SMC1A	SMC1A	SMC1A		5	1
TTWVT [K] HAAENPGK <=> [K] AVVVCPK	Intralink	TTWVT [K] HAAENPGK	[K] AVVVCPK	6	1	516	602	sp|Q00839|HNRNPU	sp|Q00839|HNRNPU	HNRNPU	HNRNPU		3	1
NEQGQTLWS [K] MNDAGSDR <=> YPITAD [K] R	Intralink	NEQGQTLWS [K] MNDAGSDR	YPITAD [K] R	10	7	80	61	sp|A0A2Z5U3X0|PB2	sp|A0A2Z5U3X0|PB2	PB2	PB2		1	1
HYTEAI [K] R <=> IL [K] EQER	Intralink	HYTEAI [K] R	IL [K] EQER	7	3	388	347	sp|P31948|STIP1	sp|P31948|STIP1	STIP1	STIP1		5	1
AIT [K] TAVSSELR <=> DLSQNFPT [K] AR	Intralink	AIT [K] TAVSSELR	DLSQNFPT [K] AR	4	9	362	356	sp|Q9NYU2|UGGT1	sp|Q9NYU2|UGGT1	UGGT1	UGGT1		13	1
IESLA [K] SLEDALR <=> LAQQE [K] QEQVK	Intralink	IESLA [K] SLEDALR	LAQQE [K] QEQVK	6	6	222	211	sp|Q16891|IMMT	sp|Q16891|IMMT	IMMT	IMMT		8	1
ET [K] PEPMEEDLPENKK <=> QIA [K] AYAR	Intralink	ET [K] PEPMEEDLPENKK	QIA [K] AYAR	3	4	210	301	sp|P31948|STIP1	sp|P31948|STIP1	STIP1	STIP1		1	1
VLVG [K] NFEDVAFDEK <=> [K] SNFAEALAAHK	Intralink	VLVG [K] NFEDVAFDEK	[K] SNFAEALAAHK	5	1	375	31	sp|P07237|P4HB	sp|P07237|P4HB	P4HB	P4HB		2	1
QLEPVYNSLA [K] K <=> VSNDA [K] R	Intralink	QLEPVYNSLA [K] K	VSNDA [K] R	11	6	570	407	sp|P13667|PDIA4	sp|P13667|PDIA4	PDIA4	PDIA4		1	1
QMADTG [K] LNTLLQR <=> MMVAGF [K] K	Intralink	QMADTG [K] LNTLLQR	MMVAGF [K] K	7	7	551	543	sp|Q00839|HNRNPU	sp|Q00839|HNRNPU	HNRNPU	HNRNPU		2	1
TLVSVT [K] EGLELPEDEEEK <=> KVE [K] VVVSNR	Intralink	TLVSVT [K] EGLELPEDEEEK	KVE [K] VVVSNR	7	4	546	585	sp|P07900|HSP90AA1	sp|P07900|HSP90AA1	HSP90AA1	HSP90AA1		7	1
GPV [K] VVVGK <=> SQPVP [K] NNK	Intralink	GPV [K] VVVGK	SQPVP [K] NNK	4	6	528	521	sp|P13667|PDIA4	sp|P13667|PDIA4	PDIA4	PDIA4		9	1
YGPALSINELSNLA [K] GEK <=> YPITAD [K] R	Intralink	YGPALSINELSNLA [K] GEK	YPITAD [K] R	15	7	718	61	sp|A0A2Z5U3X0|PB2	sp|A0A2Z5U3X0|PB2	PB2	PB2		1	1
MP [K] VQQTVQDLFGR <=> [K] DSETGENIR	Intralink	MP [K] VQQTVQDLFGR	[K] DSETGENIR	3	1	394	625	sp|P38646|HSPA9	sp|P38646|HSPA9	HSPA9	HSPA9		7	1
TTVDHMAII [K] K <=> QE [K] NPALR	Intralink	TTVDHMAII [K] K	QE [K] NPALR	10	3	32	41	sp|A0A2Z5U3X0|PB2	sp|A0A2Z5U3X0|PB2	PB2	PB2		35	1
TTWVT [K] HAAENPGK <=> LLEQY [K] EESK	Intralink	TTWVT [K] HAAENPGK	LLEQY [K] EESK	6	6	516	670	sp|Q00839|HNRNPU	sp|Q00839|HNRNPU	HNRNPU	HNRNPU		3	1
EAQLTSS [K] EIVK <=> GYEEEIIHF [K] K	Intralink	EAQLTSS [K] EIVK	GYEEEIIHF [K] K	8	10	238	1089	sp|Q92878|RAD50	sp|Q92878|RAD50	RAD50	RAD50		2	1
ET [K] PEPMEEDLPENKK <=> QAL [K] EK	Intralink	ET [K] PEPMEEDLPENKK	QAL [K] EK	3	4	210	227	sp|P31948|STIP1	sp|P31948|STIP1	STIP1	STIP1		1	1
CQQAE [K] ILK <=> TPDVL [K] K	Intralink	CQQAE [K] ILK	TPDVL [K] K	6	6	344	337	sp|P31948|STIP1	sp|P31948|STIP1	STIP1	STIP1		5	1
ILTSESQLTTT [K] EK <=> HFQ [K] DAK	Intralink	ILTSESQLTTT [K] EK	HFQ [K] DAK	12	4	187	440	sp|A0A2Z5U3X0|PB2	sp|A0A2Z5U3X0|PB2	PB2	PB2		2	1
Y [K] DAIHFYNK <=> IL [K] EQER	Intralink	Y [K] DAIHFYNK	IL [K] EQER	2	3	317	347	sp|P31948|STIP1	sp|P31948|STIP1	STIP1	STIP1		3	1
NGQDLGVAF [K] ISK <=> GAA [K] EAAGK	Intralink	NGQDLGVAF [K] ISK	GAA [K] EAAGK	10	4	433	181	sp|Q00839|HNRNPU	sp|Q00839|HNRNPU	HNRNPU	HNRNPU		2	1
KLTVNPGT [K] SK <=> LP [K] PVQDLIK	Intralink	KLTVNPGT [K] SK	LP [K] PVQDLIK	9	3	662	667	sp|P09874|PARP1	sp|P09874|PARP1	PARP1	PARP1		7	1
ITEMIPERNEQGQTLW [S] KMNDAGSDR <=> YPITAD [K] R	Intralink	ITEMIPERNEQGQTLW [S] KMNDAGSDR	YPITAD [K] R	17	7	79	61	sp|A0A2Z5U3X0|PB2	sp|A0A2Z5U3X0|PB2	PB2	PB2		1	1
DDIENMV [K] NAEK <=> QA [K] VLENAEGAR	Intralink	DDIENMV [K] NAEK	QA [K] VLENAEGAR	8	3	563	76	sp|P38646|HSPA9	sp|P38646|HSPA9	HSPA9	HSPA9		2	1
E [K] ELGNDAYK <=> QIA [K] AYAR	Intralink	E [K] ELGNDAYK	QIA [K] AYAR	2	4	229	301	sp|P31948|STIP1	sp|P31948|STIP1	STIP1	STIP1		4	1
MEFEPFQSLVP [K] AVR <=> HFQ [K] DAK	Intralink	MEFEPFQSLVP [K] AVR	HFQ [K] DAK	12	4	586	440	sp|A0A2Z5U3X0|PB2	sp|A0A2Z5U3X0|PB2	PB2	PB2		10	1
DFDTAL [K] HYDK <=> QAL [K] EK	Intralink	DFDTAL [K] HYDK	QAL [K] EK	7	4	246	227	sp|P31948|STIP1	sp|P31948|STIP1	STIP1	STIP1		2	1
[K] ETKPEPMEEDLPENKK <=> ELGNDA [Y] KK	Intralink	[K] ETKPEPMEEDLPENKK	ELGNDA [Y] KK	1	7	207	236	sp|P31948|STIP1	sp|P31948|STIP1	STIP1	STIP1		1	1
[K] RNFILDQTNVSAAAQR <=> VRGP [K] GPEEK	Intralink	[K] RNFILDQTNVSAAAQR	VRGP [K] GPEEK	1	5	574	489	sp|Q00839|HNRNPU	sp|Q00839|HNRNPU	HNRNPU	HNRNPU		4	1
IAQQAA [K] LQGIDLDR <=> TQMEMLT [K] DK	Intralink	IAQQAA [K] LQGIDLDR	TQMEMLT [K] DK	7	8	815	543	sp|Q92878|RAD50	sp|Q92878|RAD50	RAD50	RAD50		27	1
ILTSESQLTTT [K] EK <=> NQV [K] IR	Intralink	ILTSESQLTTT [K] EK	NQV [K] IR	12	4	187	140	sp|A0A2Z5U3X0|PB2	sp|A0A2Z5U3X0|PB2	PB2	PB2		1	1
KAEVEG [K] DLPEHAVLK <=> EEAQ [K] LLEQYK	Intralink	KAEVEG [K] DLPEHAVLK	EEAQ [K] LLEQYK	7	5	626	664	sp|Q00839|HNRNPU	sp|Q00839|HNRNPU	HNRNPU	HNRNPU		2	1
TEGAAEA [K] AEPPKAPEQEQAAPGPAAGGEAPK <=> DAAAAKEEAP [K] AEPEK	Intralink	TEGAAEA [K] AEPPKAPEQEQAAPGPAAGGEAPK	DAAAAKEEAP [K] AEPEK	8	11	97	84	sp|P80723|BASP1	sp|P80723|BASP1	BASP1	BASP1		1	1
SGAEDQTP [K] DVPNK <=> SGAEEQTS [K] DSPNK	Intralink	SGAEDQTP [K] DVPNK	SGAEEQTS [K] DSPNK	9	9	204	246	sp|O43493|TGOLN2	sp|O43493|TGOLN2	TGOLN2	TGOLN2		2	1
QAT [K] DAGQISGLNVLR <=> [K] DSETGENIR	Intralink	QAT [K] DAGQISGLNVLR	[K] DSETGENIR	4	1	206	625	sp|P38646|HSPA9	sp|P38646|HSPA9	HSPA9	HSPA9		33	1
ERVEAVNMAEGIIHD [T] ETKMEEFK <=> LFEMA [Y] KK	Intralink	ERVEAVNMAEGIIHD [T] ETKMEEFK	LFEMA [Y] KK	16	6	592	652	sp|P38646|HSPA9	sp|P38646|HSPA9	HSPA9	HSPA9		5	1
TIDLCNNPMT [K] EPK <=> A [K] DDTQVK	Intralink	TIDLCNNPMT [K] EPK	A [K] DDTQVK	11	2	1499	258	sp|Q9NYU2|UGGT1	sp|Q9NYU2|UGGT1	UGGT1	UGGT1		7	1
TEGAAEA [K] AEPPKAPEQEQAAPGPAAGGEAPK <=> DAAAA [K] EEAPK	Intralink	TEGAAEA [K] AEPPKAPEQEQAAPGPAAGGEAPK	DAAAA [K] EEAPK	8	6	97	79	sp|P80723|BASP1	sp|P80723|BASP1	BASP1	BASP1		1	1
GQ [K] GLVIAK <=> NN [K] GPVK	Intralink	GQ [K] GLVIAK	NN [K] GPVK	3	3	576	524	sp|P13667|PDIA4	sp|P13667|PDIA4	PDIA4	PDIA4		4	1
AESEEMETSQAGS [K] DK <=> KMDQPPQA [K] K	Intralink	AESEEMETSQAGS [K] DK	KMDQPPQA [K] K	14	9	557	568	sp|P34932|HSPA4	sp|P34932|HSPA4	HSPA4	HSPA4		3	1
KE [T] KPEPMEEDLPENKK <=> QIA [K] AYAR	Intralink	KE [T] KPEPMEEDLPENKK	QIA [K] AYAR	3	4	209	301	sp|P31948|STIP1	sp|P31948|STIP1	STIP1	STIP1		1	1
RVEEDIQQQ [K] ATGSEVSQR <=> RVEEDIQQQ [K] ATGSEVSQR	Homomeric-inter	RVEEDIQQQ [K] ATGSEVSQR	RVEEDIQQQ [K] ATGSEVSQR	10	10	1434	1434	sp|P15924|DSP	sp|P15924|DSP	DSP	DSP		1	1
GPGP [K] GPVGTVSEAQLAR <=> LIGTATVAL [K] DLTGDQSR	Intralink	GPGP [K] GPVGTVSEAQLAR	LIGTATVAL [K] DLTGDQSR	5	10	167	89	sp|Q9NZM1|MYOF	sp|Q9NZM1|MYOF	MYOF	MYOF		2	1
KAEVEG [K] DLPEHAVLK <=> MMVAGF [K] K	Intralink	KAEVEG [K] DLPEHAVLK	MMVAGF [K] K	7	7	626	543	sp|Q00839|HNRNPU	sp|Q00839|HNRNPU	HNRNPU	HNRNPU		5	1
LA [K] VDATEESDLAQQYGVR <=> NGDTASP [K] EYTAGR	Intralink	LA [K] VDATEESDLAQQYGVR	NGDTASP [K] EYTAGR	3	8	81	114	sp|P07237|P4HB	sp|P07237|P4HB	P4HB	P4HB		2	1
EEEVLTGNLQTL [K] IR <=> TSGS [S] VKR	Intralink	EEEVLTGNLQTL [K] IR	TSGS [S] VKR	13	5	353	337	sp|A0A2Z5U3X0|PB2	sp|A0A2Z5U3X0|PB2	PB2	PB2		4	1
FDVSGYPTI [K] ILK <=> LAPEYE [K] AAK	Intralink	FDVSGYPTI [K] ILK	LAPEYE [K] AAK	10	7	141	218	sp|P13667|PDIA4	sp|P13667|PDIA4	PDIA4	PDIA4		1	1
SEVQ [K] LQTLVSEQPNK <=> ILNDQN [K] ALK	Intralink	SEVQ [K] LQTLVSEQPNK	ILNDQN [K] ALK	5	7	716	708	sp|Q86UP2|KTN1	sp|Q86UP2|KTN1	KTN1	KTN1		3	1
L [K] HGTFGPVHFR <=> TYFE [K] VER	Intralink	L [K] HGTFGPVHFR	TYFE [K] VER	2	5	126	121	sp|A0A2Z5U3X0|PB2	sp|A0A2Z5U3X0|PB2	PB2	PB2		1	1
[K] RNFILDQTNVSAAAQR <=> GP [K] GPEEK	Intralink	[K] RNFILDQTNVSAAAQR	GP [K] GPEEK	1	3	574	489	sp|Q00839|HNRNPU	sp|Q00839|HNRNPU	HNRNPU	HNRNPU		16	1
ELGNDA [Y] KK <=> QIA [K] AYAR	Intralink	ELGNDA [Y] KK	QIA [K] AYAR	7	4	236	301	sp|P31948|STIP1	sp|P31948|STIP1	STIP1	STIP1		3	1
YGPALSINELSNLA [K] GEK <=> KRNS [S] ILTDSQTATK	Intralink	YGPALSINELSNLA [K] GEK	KRNS [S] ILTDSQTATK	15	5	718	742	sp|A0A2Z5U3X0|PB2	sp|A0A2Z5U3X0|PB2	PB2	PB2		8	1
TYEEGL [K] HEANNPQLK <=> FEEA [K] R	Intralink	TYEEGL [K] HEANNPQLK	FEEA [K] R	7	5	100	92	sp|P31948|STIP1	sp|P31948|STIP1	STIP1	STIP1		1	1
[K] GQAVDYEGSRTQEEIVAK <=> AA [K] ELSK	Intralink	[K] GQAVDYEGSRTQEEIVAK	AA [K] ELSK	1	3	145	221	sp|P13667|PDIA4	sp|P13667|PDIA4	PDIA4	PDIA4		1	1
KAEVEG [K] DLPEHAVLK <=> TEQ [K] GGDKK	Intralink	KAEVEG [K] DLPEHAVLK	TEQ [K] GGDKK	7	4	626	238	sp|Q00839|HNRNPU	sp|Q00839|HNRNPU	HNRNPU	HNRNPU		1	1
DLEEDHACIPI [K] K <=> VAVEA [K] NPADLPK	Intralink	DLEEDHACIPI [K] K	VAVEA [K] NPADLPK	12	6	571	512	sp|P13639|EEF2	sp|P13639|EEF2	EEF2	EEF2		11	1
LRDLHPDLEGQL [K] ELR <=> [K] HLVESTNEMAPLK	Intralink	LRDLHPDLEGQL [K] ELR	[K] HLVESTNEMAPLK	13	1	302	306	sp|Q9NYU2|UGGT1	sp|Q9NYU2|UGGT1	UGGT1	UGGT1		3	1
TFNTSTGGLLLPSD [T] KR <=> QIILE [K] EETEELK	Intralink	TFNTSTGGLLLPSD [T] KR	QIILE [K] EETEELK	15	6	316	331	sp|P12956|XRCC6	sp|P12956|XRCC6	XRCC6	XRCC6		4	1
LQE [K] EDLQELNDR <=> LQE [K] EDLQELNDR	Homomeric-inter	LQE [K] EDLQELNDR	LQE [K] EDLQELNDR	4	4	32	32	sp|P02545|LMNA	sp|P02545|LMNA	LMNA	LMNA		20	1
RYGPALSINELSNLA [K] GEK <=> RNSSILTDSQTA [T] KR	Intralink	RYGPALSINELSNLA [K] GEK	RNSSILTDSQTA [T] KR	16	13	718	751	sp|A0A2Z5U3X0|PB2	sp|A0A2Z5U3X0|PB2	PB2	PB2		1	1
ME [K] VFQGTDEQLNDLYHNHQR <=> QDIDTQ [K] IQER	Intralink	ME [K] VFQGTDEQLNDLYHNHQR	QDIDTQ [K] IQER	3	7	295	1012	sp|Q92878|RAD50	sp|Q92878|RAD50	RAD50	RAD50		3	1
TVPVEAVTS [K] TSNIR <=> ANFENLA [K] EK	Intralink	TVPVEAVTS [K] TSNIR	ANFENLA [K] EK	10	8	346	359	sp|Q14247|CTTN	sp|Q14247|CTTN	CTTN	CTTN		2	1
EEEVLTGNLQ [T] LKIR <=> RTSGSSV [K] R	Intralink	EEEVLTGNLQ [T] LKIR	RTSGSSV [K] R	11	8	351	339	sp|A0A2Z5U3X0|PB2	sp|A0A2Z5U3X0|PB2	PB2	PB2		1	1
AANFENHSG [K] LGATAEK <=> ALASIDS [K] LNQAK	Intralink	AANFENHSG [K] LGATAEK	ALASIDS [K] LNQAK	10	8	639	276	sp|P18206|VCL	sp|P18206|VCL	VCL	VCL		26	1
FVDLYGAQ [K] IVDR <=> FGELVMT [K] ESK	Intralink	FVDLYGAQ [K] IVDR	FGELVMT [K] ESK	9	8	728	334	sp|P40939|HADHA	sp|P40939|HADHA	HADHA	HADHA		18	1
[K] HLVESTNEMAPLK <=> AIT [K] TAVSSELR	Intralink	[K] HLVESTNEMAPLK	AIT [K] TAVSSELR	1	4	306	362	sp|Q9NYU2|UGGT1	sp|Q9NYU2|UGGT1	UGGT1	UGGT1		1	1
QIA [K] AYAR <=> [K] CQQAEK	Intralink	QIA [K] AYAR	[K] CQQAEK	4	1	301	338	sp|P31948|STIP1	sp|P31948|STIP1	STIP1	STIP1		3	1
SGS [K] AFLDALQNQAEASSK <=> HEFQAET [K] K	Intralink	SGS [K] AFLDALQNQAEASSK	HEFQAET [K] K	4	8	181	95	sp|Q12931|TRAP1	sp|Q12931|TRAP1	TRAP1	TRAP1		7	1
ETGVDLT [K] DNMALQR <=> HIV [K] EFKR	Intralink	ETGVDLT [K] DNMALQR	HIV [K] EFKR	8	4	300	288	sp|P38646|HSPA9	sp|P38646|HSPA9	HSPA9	HSPA9		11	1
GGSDDSS [K] DPIDVNYEK <=> MIFDVESM [K] K	Intralink	GGSDDSS [K] DPIDVNYEK	MIFDVESM [K] K	8	9	787	683	sp|P09874|PARP1	sp|P09874|PARP1	PARP1	PARP1		2	1
QAT [K] DAGQISGLNVLR <=> EDQKEE [K] Q	Intralink	QAT [K] DAGQISGLNVLR	EDQKEE [K] Q	4	7	206	678	sp|P38646|HSPA9	sp|P38646|HSPA9	HSPA9	HSPA9		2	1
HLYT [K] DIDIHEVR <=> [K] QMADTGK	Intralink	HLYT [K] DIDIHEVR	[K] QMADTGK	5	1	352	544	sp|Q00839|HNRNPU	sp|Q00839|HNRNPU	HNRNPU	HNRNPU		6	1
DSMIENM [K] SSQTSGTNEQSSAIVSAR <=> RNQELLQSQLTE [K] DSMIENMK	Intralink	DSMIENM [K] SSQTSGTNEQSSAIVSAR	RNQELLQSQLTE [K] DSMIENMK	8	13	764	756	sp|O60763|USO1	sp|O60763|USO1	USO1	USO1		1	1
NREELGFRPEYSASQL [K] GFSLLATEDK <=> GQDGIGS [K] AEK	Intralink	NREELGFRPEYSASQL [K] GFSLLATEDK	GQDGIGS [K] AEK	17	8	182	105	sp|P09874|PARP1	sp|P09874|PARP1	PARP1	PARP1		1	1
VGTVIGSN [K] LEQMPSK <=> G [K] SGAALSK	Intralink	VGTVIGSN [K] LEQMPSK	G [K] SGAALSK	9	2	600	498	sp|P09874|PARP1	sp|P09874|PARP1	PARP1	PARP1		2	1
IVPEWQDYDQEI [K] QLQIR <=> A [K] DDTQVK	Intralink	IVPEWQDYDQEI [K] QLQIR	A [K] DDTQVK	13	2	1521	258	sp|Q9NYU2|UGGT1	sp|Q9NYU2|UGGT1	UGGT1	UGGT1		5	1
HLYT [K] DIDIHEVR <=> QGQQQAGG [K] K	Intralink	HLYT [K] DIDIHEVR	QGQQQAGG [K] K	5	9	352	213	sp|Q00839|HNRNPU	sp|Q00839|HNRNPU	HNRNPU	HNRNPU		3	1
TDHPEIGEG [K] PTPALSEEASSSSIR <=> LAQQE [K] QEQVK	Intralink	TDHPEIGEG [K] PTPALSEEASSSSIR	LAQQE [K] QEQVK	10	6	180	211	sp|Q16891|IMMT	sp|Q16891|IMMT	IMMT	IMMT		2	1
DLPEHAVL [K] MK <=> [K] QNTGSK	Intralink	DLPEHAVL [K] MK	[K] QNTGSK	9	1	635	682	sp|Q00839|HNRNPU	sp|Q00839|HNRNPU	HNRNPU	HNRNPU		8	1
EGSGSSGTGEQ [K] EDQK <=> NAE [K] YAEEDR	Intralink	EGSGSSGTGEQ [K] EDQK	NAE [K] YAEEDR	12	4	671	567	sp|P38646|HSPA9	sp|P38646|HSPA9	HSPA9	HSPA9		1	1
RIGVPSATEII [K] ASSK <=> QSAE [K] LIEEK	Intralink	RIGVPSATEII [K] ASSK	QSAE [K] LIEEK	12	5	573	600	sp|Q9NR30|DDX21	sp|Q9NR30|DDX21	DDX21	DDX21		7	1
GL [K] AELMER <=> L [K] VSELK	Intralink	GL [K] AELMER	L [K] VSELK	3	2	31	12	sp|Q00839|HNRNPU	sp|Q00839|HNRNPU	HNRNPU	HNRNPU		9	1
IVGCSVH [K] GFAFVQYVNER <=> VFIGNLNTLVV [K] K	Intralink	IVGCSVH [K] GFAFVQYVNER	VFIGNLNTLVV [K] K	8	12	50	29	sp|P07910|HNRNPC	sp|P07910|HNRNPC	HNRNPC	HNRNPC		1	1
TREILT [K] TTVDHMAIIK <=> QE [K] NPALR	Intralink	TREILT [K] TTVDHMAIIK	QE [K] NPALR	7	3	22	41	sp|A0A2Z5U3X0|PB2	sp|A0A2Z5U3X0|PB2	PB2	PB2		1	1
RETGVDLT [K] DNMALQR <=> DI [K] NVPFK	Intralink	RETGVDLT [K] DNMALQR	DI [K] NVPFK	9	3	300	138	sp|P38646|HSPA9	sp|P38646|HSPA9	HSPA9	HSPA9		6	1
TIAPCQ [K] AMQDAEVSK <=> RYDDPEVQ [K] DIK	Intralink	TIAPCQ [K] AMQDAEVSK	RYDDPEVQ [K] DIK	7	9	368	135	sp|P38646|HSPA9	sp|P38646|HSPA9	HSPA9	HSPA9		1	1
RIE [K] LEEYITTSK <=> [K] SLQNAQK	Intralink	RIE [K] LEEYITTSK	[K] SLQNAQK	4	1	437	317	sp|Q14683|SMC1A	sp|Q14683|SMC1A	SMC1A	SMC1A		3	1
SYENELDPL [K] NR <=> L [K] EIEHNLSK	Intralink	SYENELDPL [K] NR	L [K] EIEHNLSK	10	2	252	256	sp|Q92878|RAD50	sp|Q92878|RAD50	RAD50	RAD50		2	1
[K] ERVEAVNMAEGIIHDTETK <=> [K] DSETGENIR	Intralink	[K] ERVEAVNMAEGIIHDTETK	[K] DSETGENIR	1	1	576	625	sp|P38646|HSPA9	sp|P38646|HSPA9	HSPA9	HSPA9		2	1
GL [K] AELMER <=> VSEL [K] EELK	Intralink	GL [K] AELMER	VSEL [K] EELK	3	5	31	17	sp|Q00839|HNRNPU	sp|Q00839|HNRNPU	HNRNPU	HNRNPU		8	1
LYNVVVDTEVTG [K] K <=> YTIIPLN [K] ISAR	Intralink	LYNVVVDTEVTG [K] K	YTIIPLN [K] ISAR	13	8	561	580	sp|O95347|SMC2	sp|O95347|SMC2	SMC2	SMC2		3	1
IS [K] MGVDEYSSAEK <=> NQV [K] IR	Intralink	IS [K] MGVDEYSSAEK	NQV [K] IR	3	4	482	140	sp|A0A2Z5U3X0|PB2	sp|A0A2Z5U3X0|PB2	PB2	PB2		6	1
YTSGRQE [K] NPALR <=> TTVDHMAII [K] K	Intralink	YTSGRQE [K] NPALR	TTVDHMAII [K] K	8	10	41	32	sp|A0A2Z5U3X0|PB2	sp|A0A2Z5U3X0|PB2	PB2	PB2		1	1
EGSGSSGTGEQ [K] EDQK <=> LFEMAY [K] K	Intralink	EGSGSSGTGEQ [K] EDQK	LFEMAY [K] K	12	7	671	653	sp|P38646|HSPA9	sp|P38646|HSPA9	HSPA9	HSPA9		25	1
D [K] GTGREQQIVIQSSGGLSK <=> EGSGSSGTGEQ [K] EDQK	Intralink	D [K] GTGREQQIVIQSSGGLSK	EGSGSSGTGEQ [K] EDQK	2	12	537	671	sp|P38646|HSPA9	sp|P38646|HSPA9	HSPA9	HSPA9		2	1
TTWVT [K] HAAENPGK <=> GPEE [K] K	Intralink	TTWVT [K] HAAENPGK	GPEE [K] K	6	5	516	494	sp|Q00839|HNRNPU	sp|Q00839|HNRNPU	HNRNPU	HNRNPU		2	1
FYPLEIDYGQDEEAV [K] K <=> MIFDVESM [K] K	Intralink	FYPLEIDYGQDEEAV [K] K	MIFDVESM [K] K	16	9	653	683	sp|P09874|PARP1	sp|P09874|PARP1	PARP1	PARP1		3	1
ETENV [K] SSEEIESAFR <=> IG [K] VLDNAIETEK	Heteromeric-inter	ETENV [K] SSEEIESAFR	IG [K] VLDNAIETEK	6	3	2404	292	sp|Q13813|SPTAN1	sp|Q01082|SPTBN1	SPTAN1	SPTBN1		8	1
LLEQY [K] EESK <=> [K] AEVEGK	Intralink	LLEQY [K] EESK	[K] AEVEGK	6	1	670	620	sp|Q00839|HNRNPU	sp|Q00839|HNRNPU	HNRNPU	HNRNPU		7	1
QAT [K] DAGQISGLNVLR <=> NAE [K] YAEEDRR	Intralink	QAT [K] DAGQISGLNVLR	NAE [K] YAEEDRR	4	4	206	567	sp|P38646|HSPA9	sp|P38646|HSPA9	HSPA9	HSPA9		7	1
VFIGNLNTLVV [K] K <=> SEEEQSSSSV [K] K	Intralink	VFIGNLNTLVV [K] K	SEEEQSSSSV [K] K	12	11	29	243	sp|P07910|HNRNPC	sp|P07910|HNRNPC	HNRNPC	HNRNPC		1	1
HLYT [K] DIDIHEVR <=> VTE [K] IPVR	Intralink	HLYT [K] DIDIHEVR	VTE [K] IPVR	5	4	352	343	sp|Q00839|HNRNPU	sp|Q00839|HNRNPU	HNRNPU	HNRNPU		22	1
QE [K] NPALR <=> YPITAD [K] R	Intralink	QE [K] NPALR	YPITAD [K] R	3	7	41	61	sp|A0A2Z5U3X0|PB2	sp|A0A2Z5U3X0|PB2	PB2	PB2		5	1
[K] TAEAGGVTGK <=> WDDQQ [K] VK	Intralink	[K] TAEAGGVTGK	WDDQQ [K] VK	1	6	87	84	sp|P09874|PARP1	sp|P09874|PARP1	PARP1	PARP1		2	1
GPGP [K] GPVGTVSEAQLAR <=> GPGP [K] GPVGTVSEAQLAR	Homomeric-inter	GPGP [K] GPVGTVSEAQLAR	GPGP [K] GPVGTVSEAQLAR	5	5	167	167	sp|Q9NZM1|MYOF	sp|Q9NZM1|MYOF	MYOF	MYOF		15	1
EAQLTSS [K] EIVK <=> Q [K] GYEEEIIHFK	Intralink	EAQLTSS [K] EIVK	Q [K] GYEEEIIHFK	8	2	238	1079	sp|Q92878|RAD50	sp|Q92878|RAD50	RAD50	RAD50		3	1
MNTQFTAVG [K] EFNNLEK <=> TLDFHDLNV [K] NLYEK	Intralink	MNTQFTAVG [K] EFNNLEK	TLDFHDLNV [K] NLYEK	10	10	411	459	sp|I4EPC4|HA	sp|I4EPC4|HA	HA	HA		2	1
QA [K] VLENAEGAR <=> NAE [K] YAEEDR	Intralink	QA [K] VLENAEGAR	NAE [K] YAEEDR	3	4	76	567	sp|P38646|HSPA9	sp|P38646|HSPA9	HSPA9	HSPA9		4	1
TTWVT [K] HAAENPGK <=> DEDY [K] QR	Intralink	TTWVT [K] HAAENPGK	DEDY [K] QR	6	5	516	614	sp|Q00839|HNRNPU	sp|Q00839|HNRNPU	HNRNPU	HNRNPU		3	1
DLPEHAVL [K] MK <=> [K] AEVEGK	Intralink	DLPEHAVL [K] MK	[K] AEVEGK	9	1	635	620	sp|Q00839|HNRNPU	sp|Q00839|HNRNPU	HNRNPU	HNRNPU		9	1
RYDDPEVQ [K] DIK <=> [K] DSETGENIR	Intralink	RYDDPEVQ [K] DIK	[K] DSETGENIR	9	1	135	625	sp|P38646|HSPA9	sp|P38646|HSPA9	HSPA9	HSPA9		4	1
GAAVDGG [K] LDVGNAEVK <=> GAAVDGG [K] LDVGNAEVK	Homomeric-inter	GAAVDGG [K] LDVGNAEVK	GAAVDGG [K] LDVGNAEVK	8	8	167	167	sp|P51572|BCAP31	sp|P51572|BCAP31	BCAP31	BCAP31		7	1
QAT [K] DAGQISGLNVLR <=> MP [K] VQQTVQDLFGR	Intralink	QAT [K] DAGQISGLNVLR	MP [K] VQQTVQDLFGR	4	3	206	394	sp|P38646|HSPA9	sp|P38646|HSPA9	HSPA9	HSPA9		5	1
LRELN [K] EMAAEK <=> A [K] AAAGEAK	Intralink	LRELN [K] EMAAEK	A [K] AAAGEAK	6	2	728	736	sp|Q9P2E9|RRBP1	sp|Q9P2E9|RRBP1	RRBP1	RRBP1		2	1
QAASSLQQASL [K] LFEMAYK <=> [K] DSETGENIR	Intralink	QAASSLQQASL [K] LFEMAYK	[K] DSETGENIR	12	1	646	625	sp|P38646|HSPA9	sp|P38646|HSPA9	HSPA9	HSPA9		1	1
ASYGVS [K] GK <=> GP [K] GPEEK	Intralink	ASYGVS [K] GK	GP [K] GPEEK	7	3	331	489	sp|Q00839|HNRNPU	sp|Q00839|HNRNPU	HNRNPU	HNRNPU		1	1
TT [K] SPSDSGYSYETIGK <=> TSDVGGYYYE [K] IER	Intralink	TT [K] SPSDSGYSYETIGK	TSDVGGYYYE [K] IER	3	11	1914	1908	sp|P46821|MAP1B	sp|P46821|MAP1B	MAP1B	MAP1B		11	1
HLYT [K] DIDIHEVR <=> TEQ [K] GGDK	Intralink	HLYT [K] DIDIHEVR	TEQ [K] GGDK	5	4	352	238	sp|Q00839|HNRNPU	sp|Q00839|HNRNPU	HNRNPU	HNRNPU		5	1
GQDGIGS [K] AEK <=> [K] TAEAGGVTGK	Intralink	GQDGIGS [K] AEK	[K] TAEAGGVTGK	8	1	105	87	sp|P09874|PARP1	sp|P09874|PARP1	PARP1	PARP1		5	1
ELISNASDALE [K] LR <=> VLIQT [K] ATDILPK	Intralink	ELISNASDALE [K] LR	VLIQT [K] ATDILPK	12	6	126	375	sp|Q12931|TRAP1	sp|Q12931|TRAP1	TRAP1	TRAP1		3	1
LLEQY [K] EESK <=> [K] ALPPEK	Intralink	LLEQY [K] EESK	[K] ALPPEK	6	1	670	675	sp|Q00839|HNRNPU	sp|Q00839|HNRNPU	HNRNPU	HNRNPU		20	1
NSSILTDSQTA [T] KR <=> HFQ [K] DAK	Intralink	NSSILTDSQTA [T] KR	HFQ [K] DAK	12	4	751	440	sp|A0A2Z5U3X0|PB2	sp|A0A2Z5U3X0|PB2	PB2	PB2		1	1
RYDDPEVQ [K] DIK <=> NAE [K] YAEEDR	Intralink	RYDDPEVQ [K] DIK	NAE [K] YAEEDR	9	4	135	567	sp|P38646|HSPA9	sp|P38646|HSPA9	HSPA9	HSPA9		2	1
LP [K] PVQDLIK <=> LTVNPGT [K] SK	Intralink	LP [K] PVQDLIK	LTVNPGT [K] SK	3	8	667	662	sp|P09874|PARP1	sp|P09874|PARP1	PARP1	PARP1		11	1
THILLFLP [K] SVSDYDGK <=> LSNF [K] TAAESFK	Intralink	THILLFLP [K] SVSDYDGK	LSNF [K] TAAESFK	9	5	263	276	sp|P07237|P4HB	sp|P07237|P4HB	P4HB	P4HB		7	1
AVVVCP [K] DEDYK <=> [K] AEVEGK	Intralink	AVVVCP [K] DEDYK	[K] AEVEGK	7	1	609	620	sp|Q00839|HNRNPU	sp|Q00839|HNRNPU	HNRNPU	HNRNPU		3	1
E [K] QDEQVGLPGK <=> K [T] QMAEVLPSPR	Intralink	E [K] QDEQVGLPGK	K [T] QMAEVLPSPR	2	2	1186	1205	sp|P11388|TOP2A	sp|P11388|TOP2A	TOP2A	TOP2A		2	1
AQTEA [K] QAQMK <=> L [K] HAQQELK	Intralink	AQTEA [K] QAQMK	L [K] HAQQELK	6	2	417	424	sp|O95347|SMC2	sp|O95347|SMC2	SMC2	SMC2		2	1
QMADTG [K] LNTLLQR <=> TEQ [K] GGDK	Intralink	QMADTG [K] LNTLLQR	TEQ [K] GGDK	7	4	551	238	sp|Q00839|HNRNPU	sp|Q00839|HNRNPU	HNRNPU	HNRNPU		1	1
TAAVANSMNYL [T] KK <=> HQ [K] SSNNVR	Intralink	TAAVANSMNYL [T] KK	HQ [K] SSNNVR	12	3	743	786	sp|Q9NYU2|UGGT1	sp|Q9NYU2|UGGT1	UGGT1	UGGT1		13	1
VSEL [K] EELK <=> RLSD [K] GLK	Intralink	VSEL [K] EELK	RLSD [K] GLK	5	5	17	28	sp|Q00839|HNRNPU	sp|Q00839|HNRNPU	HNRNPU	HNRNPU		16	1
D [K] GTGREQQIVIQSSGGLSK <=> EGSGSSGTGEQ [K] EDQKEEK	Intralink	D [K] GTGREQQIVIQSSGGLSK	EGSGSSGTGEQ [K] EDQKEEK	2	12	537	671	sp|P38646|HSPA9	sp|P38646|HSPA9	HSPA9	HSPA9		1	1
T [K] EPSREGPQK <=> ETGALY [K] EK	Intralink	T [K] EPSREGPQK	ETGALY [K] EK	2	7	1542	1538	sp|Q9NYU2|UGGT1	sp|Q9NYU2|UGGT1	UGGT1	UGGT1		11	1
EGSGSSGTGEQ [K] EDQK <=> QAT [K] DAGQISGLNVLR	Intralink	EGSGSSGTGEQ [K] EDQK	QAT [K] DAGQISGLNVLR	12	4	671	206	sp|P38646|HSPA9	sp|P38646|HSPA9	HSPA9	HSPA9		2	1
LQASNVTN [K] NDPK <=> VFIGNLNTLVV [K] K	Heteromeric-inter	LQASNVTN [K] NDPK	VFIGNLNTLVV [K] K	9	12	13	29	sp|Q9UKM9|RALY	sp|P07910|HNRNPC	RALY	HNRNPC		1	1
EFTEAVEA [K] QVAQQEAER <=> EYTAAVEA [K] QVAQQEAQR	Heteromeric-inter	EFTEAVEA [K] QVAQQEAER	EYTAAVEA [K] QVAQQEAQR	9	9	186	200	sp|P35232|PHB	sp|Q99623|PHB2	PHB	PHB2		2	1
NHINNEL [K] R <=> N [K] LQNVNR	Intralink	NHINNEL [K] R	N [K] LQNVNR	8	2	616	753	sp|Q92878|RAD50	sp|Q92878|RAD50	RAD50	RAD50		1	1
QAVTNPNNTFYA [T] KR <=> VREAAE [K] AK	Intralink	QAVTNPNNTFYA [T] KR	VREAAE [K] AK	13	7	120	314	sp|P38646|HSPA9	sp|P38646|HSPA9	HSPA9	HSPA9		2	1
IGVPSATEII [K] ASSK <=> QSAE [K] LIEEK	Intralink	IGVPSATEII [K] ASSK	QSAE [K] LIEEK	11	5	573	600	sp|Q9NR30|DDX21	sp|Q9NR30|DDX21	DDX21	DDX21		21	1
KAEPSEVDMNSP [K] SK <=> K [K] EEPSQNDISPK	Intralink	KAEPSEVDMNSP [K] SK	K [K] EEPSQNDISPK	13	2	73	80	sp|Q9NR30|DDX21	sp|Q9NR30|DDX21	DDX21	DDX21		2	1
SGADGQTP [K] DGSSK <=> SGSEAQTT [K] DVPNK	Intralink	SGADGQTP [K] DGSSK	SGSEAQTT [K] DVPNK	9	9	190	176	sp|O43493|TGOLN2	sp|O43493|TGOLN2	TGOLN2	TGOLN2		3	1
KAEVEG [K] DLPEHAVLK <=> DEDY [K] QR	Intralink	KAEVEG [K] DLPEHAVLK	DEDY [K] QR	7	5	626	614	sp|Q00839|HNRNPU	sp|Q00839|HNRNPU	HNRNPU	HNRNPU		7	1
VINEPTAAALAYGLD [K] SEDK <=> L [K] EEISK	Intralink	VINEPTAAALAYGLD [K] SEDK	L [K] EEISK	16	2	234	612	sp|P38646|HSPA9	sp|P38646|HSPA9	HSPA9	HSPA9		2	1
GAA [K] EAAGK <=> VSEL [K] EELK	Intralink	GAA [K] EAAGK	VSEL [K] EELK	4	5	181	17	sp|Q00839|HNRNPU	sp|Q00839|HNRNPU	HNRNPU	HNRNPU		1	1
HAAENPG [K] YNILGTNTIMDK <=> VRGP [K] GPEEK	Intralink	HAAENPG [K] YNILGTNTIMDK	VRGP [K] GPEEK	8	5	524	489	sp|Q00839|HNRNPU	sp|Q00839|HNRNPU	HNRNPU	HNRNPU		1	1
GIP [K] LDDANDAGGR <=> LHGG [K] DSASPR	Intralink	GIP [K] LDDANDAGGR	LHGG [K] DSASPR	4	5	440	798	sp|P11388|TOP2A	sp|P11388|TOP2A	TOP2A	TOP2A		13	1
EEAQ [K] LLEQYK <=> [K] AEVEGK	Intralink	EEAQ [K] LLEQYK	[K] AEVEGK	5	1	664	620	sp|Q00839|HNRNPU	sp|Q00839|HNRNPU	HNRNPU	HNRNPU		3	1
NTDVAQSPEAP [K] QEAPAK <=> [K] TESASVQGR	Intralink	NTDVAQSPEAP [K] QEAPAK	[K] TESASVQGR	12	1	620	599	sp|Q9P2E9|RRBP1	sp|Q9P2E9|RRBP1	RRBP1	RRBP1		1	1
QAT [K] DAGQISGLNVLR <=> HIV [K] EFK	Intralink	QAT [K] DAGQISGLNVLR	HIV [K] EFK	4	4	206	288	sp|P38646|HSPA9	sp|P38646|HSPA9	HSPA9	HSPA9		1	1
ND [K] SEEEQSSSSVK <=> SEEEQSSSSV [K] K	Intralink	ND [K] SEEEQSSSSVK	SEEEQSSSSV [K] K	3	11	232	243	sp|P07910|HNRNPC	sp|P07910|HNRNPC	HNRNPC	HNRNPC		3	1
YA [K] FFEDYGLFMR <=> YVAQAHD [K] PR	Intralink	YA [K] FFEDYGLFMR	YVAQAHD [K] PR	3	8	439	324	sp|Q12931|TRAP1	sp|Q12931|TRAP1	TRAP1	TRAP1		8	1
[K] AEGGGGGGRPGAPAAGDGK <=> GAA [K] EAAGK	Intralink	[K] AEGGGGGGRPGAPAAGDGK	GAA [K] EAAGK	1	4	215	181	sp|Q00839|HNRNPU	sp|Q00839|HNRNPU	HNRNPU	HNRNPU		1	1
GNPTVEVDLFT [S] KGLFR <=> AGAVE [K] GVPLYR	Intralink	GNPTVEVDLFT [S] KGLFR	AGAVE [K] GVPLYR	12	6	27	126	sp|P06733|ENO1	sp|P06733|ENO1	ENO1	ENO1		2	1
ETGVDLT [K] DNMALQR <=> MP [K] VQQTVQDLFGR	Intralink	ETGVDLT [K] DNMALQR	MP [K] VQQTVQDLFGR	8	3	300	394	sp|P38646|HSPA9	sp|P38646|HSPA9	HSPA9	HSPA9		2	1
VSEL [K] EELKK <=> LSD [K] GLK	Intralink	VSEL [K] EELKK	LSD [K] GLK	5	4	17	28	sp|Q00839|HNRNPU	sp|Q00839|HNRNPU	HNRNPU	HNRNPU		21	1
LLEQY [K] EESK <=> [K] QMADTGK	Intralink	LLEQY [K] EESK	[K] QMADTGK	6	1	670	544	sp|Q00839|HNRNPU	sp|Q00839|HNRNPU	HNRNPU	HNRNPU		1	1
QAASSLQQASL [K] LFEMAYK <=> EGSGSSGTGEQ [K] EDQK	Intralink	QAASSLQQASL [K] LFEMAYK	EGSGSSGTGEQ [K] EDQK	12	12	646	671	sp|P38646|HSPA9	sp|P38646|HSPA9	HSPA9	HSPA9		2	1
LLEQY [K] EESK <=> DEDY [K] QR	Intralink	LLEQY [K] EESK	DEDY [K] QR	6	5	670	614	sp|Q00839|HNRNPU	sp|Q00839|HNRNPU	HNRNPU	HNRNPU		11	1
R [K] EEQLSSYEDK <=> N [K] LQNVNR	Intralink	R [K] EEQLSSYEDK	N [K] LQNVNR	2	2	618	753	sp|Q92878|RAD50	sp|Q92878|RAD50	RAD50	RAD50		7	1
QAASSLQQASL [K] LFEMAYK <=> DQLPADECN [K] LK	Intralink	QAASSLQQASL [K] LFEMAYK	DQLPADECN [K] LK	12	10	646	610	sp|P38646|HSPA9	sp|P38646|HSPA9	HSPA9	HSPA9		5	1
EEAQ [K] LLEQYK <=> MMVAGF [K] K	Intralink	EEAQ [K] LLEQYK	MMVAGF [K] K	5	7	664	543	sp|Q00839|HNRNPU	sp|Q00839|HNRNPU	HNRNPU	HNRNPU		2	1
EGSGSSGTGEQ [K] EDQK <=> LVGMPA [K] R	Intralink	EGSGSSGTGEQ [K] EDQK	LVGMPA [K] R	12	7	671	106	sp|P38646|HSPA9	sp|P38646|HSPA9	HSPA9	HSPA9		1	1
TQMEMLT [K] DK <=> AD [K] DEQIR	Intralink	TQMEMLT [K] DK	AD [K] DEQIR	8	3	543	548	sp|Q92878|RAD50	sp|Q92878|RAD50	RAD50	RAD50		1	1
SGADGQTP [K] DGSSK <=> SGAEDQTP [K] DVPNK	Intralink	SGADGQTP [K] DGSSK	SGAEDQTP [K] DVPNK	9	9	190	204	sp|O43493|TGOLN2	sp|O43493|TGOLN2	TGOLN2	TGOLN2		8	1
[K] EPVYLSGYGVELAIK <=> ETGALY [K] EK	Intralink	[K] EPVYLSGYGVELAIK	ETGALY [K] EK	1	7	236	1538	sp|Q9NYU2|UGGT1	sp|Q9NYU2|UGGT1	UGGT1	UGGT1		3	1
AEVEG [K] DLPEHAVLK <=> DEDY [K] QR	Intralink	AEVEG [K] DLPEHAVLK	DEDY [K] QR	6	5	626	614	sp|Q00839|HNRNPU	sp|Q00839|HNRNPU	HNRNPU	HNRNPU		10	1
QAT [K] DAGQISGLNVLR <=> L [K] EEISK	Intralink	QAT [K] DAGQISGLNVLR	L [K] EEISK	4	2	206	612	sp|P38646|HSPA9	sp|P38646|HSPA9	HSPA9	HSPA9		16	1
LLEQY [K] EESK <=> [K] QNTGSK	Intralink	LLEQY [K] EESK	[K] QNTGSK	6	1	670	682	sp|Q00839|HNRNPU	sp|Q00839|HNRNPU	HNRNPU	HNRNPU		2	1
MP [K] VQQTVQDLFGR <=> DI [K] NVPFK	Intralink	MP [K] VQQTVQDLFGR	DI [K] NVPFK	3	3	394	138	sp|P38646|HSPA9	sp|P38646|HSPA9	HSPA9	HSPA9		3	1
NAE [K] YAEEDRR <=> [K] DSETGENIR	Intralink	NAE [K] YAEEDRR	[K] DSETGENIR	4	1	567	625	sp|P38646|HSPA9	sp|P38646|HSPA9	HSPA9	HSPA9		3	1
MEEF [K] DQLPADECNK <=> L [K] EEISK	Intralink	MEEF [K] DQLPADECNK	L [K] EEISK	5	2	600	612	sp|P38646|HSPA9	sp|P38646|HSPA9	HSPA9	HSPA9		17	1
QMADTG [K] LNTLLQR <=> [K] QNTGSK	Intralink	QMADTG [K] LNTLLQR	[K] QNTGSK	7	1	551	682	sp|Q00839|HNRNPU	sp|Q00839|HNRNPU	HNRNPU	HNRNPU		1	1
DLPEHAVL [K] MK <=> DEDY [K] QR	Intralink	DLPEHAVL [K] MK	DEDY [K] QR	9	5	635	614	sp|Q00839|HNRNPU	sp|Q00839|HNRNPU	HNRNPU	HNRNPU		5	1
FAA [K] GEGQLGPAER <=> LIE [K] LDIKLDSEDK	Intralink	FAA [K] GEGQLGPAER	LIE [K] LDIKLDSEDK	4	4	239	318	sp|P13639|EEF2	sp|P13639|EEF2	EEF2	EEF2		3	1
VRGP [K] GPEEK <=> ASYGVS [K] GK	Intralink	VRGP [K] GPEEK	ASYGVS [K] GK	5	7	489	331	sp|Q00839|HNRNPU	sp|Q00839|HNRNPU	HNRNPU	HNRNPU		2	1
EEAQ [K] LLEQYK <=> DEDY [K] QR	Intralink	EEAQ [K] LLEQYK	DEDY [K] QR	5	5	664	614	sp|Q00839|HNRNPU	sp|Q00839|HNRNPU	HNRNPU	HNRNPU		5	1
VGTVIGSN [K] LEQMPSK <=> MPLG [K] LSK	Intralink	VGTVIGSN [K] LEQMPSK	MPLG [K] LSK	9	5	600	700	sp|P09874|PARP1	sp|P09874|PARP1	PARP1	PARP1		3	1
AIT [K] TAVSSELRTEVEENQK <=> DLHPDLEGQL [K] ELR	Intralink	AIT [K] TAVSSELRTEVEENQK	DLHPDLEGQL [K] ELR	4	11	362	302	sp|Q9NYU2|UGGT1	sp|Q9NYU2|UGGT1	UGGT1	UGGT1		1	1
TEEV [K] QDKDDIINIFSVASGHLYER <=> NT [K] TPVK	Intralink	TEEV [K] QDKDDIINIFSVASGHLYER	NT [K] TPVK	5	3	1249	1283	sp|Q9NYU2|UGGT1	sp|Q9NYU2|UGGT1	UGGT1	UGGT1		11	1
TAEAGGVTG [K] GQDGIGSK <=> QLPGV [K] SEGK	Intralink	TAEAGGVTG [K] GQDGIGSK	QLPGV [K] SEGK	10	6	97	203	sp|P09874|PARP1	sp|P09874|PARP1	PARP1	PARP1		2	1
K [S] QVFSTAADGQTQVEIK <=> QA [K] VLENAEGAR	Intralink	K [S] QVFSTAADGQTQVEIK	QA [K] VLENAEGAR	2	3	469	76	sp|P38646|HSPA9	sp|P38646|HSPA9	HSPA9	HSPA9		1	1
QAASSLQQASL [K] LFEMAYK <=> L [K] EEISK	Intralink	QAASSLQQASL [K] LFEMAYK	L [K] EEISK	12	2	646	612	sp|P38646|HSPA9	sp|P38646|HSPA9	HSPA9	HSPA9		1	1
SDADENVSASD [K] R <=> YI [K] ALETLR	Intralink	SDADENVSASD [K] R	YI [K] ALETLR	12	3	1178	187	sp|Q92878|RAD50	sp|Q92878|RAD50	RAD50	RAD50		3	1
LGIQLDFE [K] NQLK <=> R [K] GDMDELEK	Intralink	LGIQLDFE [K] NQLK	R [K] GDMDELEK	9	2	825	330	sp|Q14683|SMC1A	sp|Q14683|SMC1A	SMC1A	SMC1A		1	1
QAT [K] DAGQISGLNVLR <=> LVGMPA [K] R	Intralink	QAT [K] DAGQISGLNVLR	LVGMPA [K] R	4	7	206	106	sp|P38646|HSPA9	sp|P38646|HSPA9	HSPA9	HSPA9		2	1
QAT [K] DAGQISGLNVLR <=> DI [K] NVPFK	Intralink	QAT [K] DAGQISGLNVLR	DI [K] NVPFK	4	3	206	138	sp|P38646|HSPA9	sp|P38646|HSPA9	HSPA9	HSPA9		8	1
VINEPTAAALAYGLD [K] SEDK <=> [K] DSETGENIR	Intralink	VINEPTAAALAYGLD [K] SEDK	[K] DSETGENIR	16	1	234	625	sp|P38646|HSPA9	sp|P38646|HSPA9	HSPA9	HSPA9		9	1
NAE [K] YAEEDRR <=> DI [K] NVPFK	Intralink	NAE [K] YAEEDRR	DI [K] NVPFK	4	3	567	138	sp|P38646|HSPA9	sp|P38646|HSPA9	HSPA9	HSPA9		1	1
DLHPDLEGQL [K] ELR <=> A [K] DDTQVK	Intralink	DLHPDLEGQL [K] ELR	A [K] DDTQVK	11	2	302	258	sp|Q9NYU2|UGGT1	sp|Q9NYU2|UGGT1	UGGT1	UGGT1		1	1
RYDDPEVQ [K] DIK <=> HIV [K] EFK	Intralink	RYDDPEVQ [K] DIK	HIV [K] EFK	9	4	135	288	sp|P38646|HSPA9	sp|P38646|HSPA9	HSPA9	HSPA9		2	1
ELANQVS [K] DFSDITK <=> [K] EAQELSQNSAIK	Intralink	ELANQVS [K] DFSDITK	[K] EAQELSQNSAIK	8	1	278	449	sp|Q9NR30|DDX21	sp|Q9NR30|DDX21	DDX21	DDX21		2	1
SQG [K] VLQATVVAVGSGSK <=> SQG [K] VLQATVVAVGSGSK	Homomeric-inter	SQG [K] VLQATVVAVGSGSK	SQG [K] VLQATVVAVGSGSK	4	4	40	40	sp|P61604|HSPE1	sp|P61604|HSPE1	HSPE1	HSPE1		4	1
EGSGSSGTGEQ [K] EDQK <=> EEIS [K] MR	Intralink	EGSGSSGTGEQ [K] EDQK	EEIS [K] MR	12	5	671	617	sp|P38646|HSPA9	sp|P38646|HSPA9	HSPA9	HSPA9		2	1
D [K] GTGREQQIVIQSSGGLSK <=> NTTIP [T] KK	Intralink	D [K] GTGREQQIVIQSSGGLSK	NTTIP [T] KK	2	6	537	466	sp|P38646|HSPA9	sp|P38646|HSPA9	HSPA9	HSPA9		27	1
EGSGSSGTGEQ [K] EDQK <=> L [K] EEISK	Intralink	EGSGSSGTGEQ [K] EDQK	L [K] EEISK	12	2	671	612	sp|P38646|HSPA9	sp|P38646|HSPA9	HSPA9	HSPA9		5	1
GGVHLT [K] DPNVVGQLAK <=> FFVADTANEALEAA [K] R	Intralink	GGVHLT [K] DPNVVGQLAK	FFVADTANEALEAA [K] R	7	15	108	73	sp|Q96I99|SUCLG2	sp|Q96I99|SUCLG2	SUCLG2	SUCLG2		2	1
ATFYGEQVDYY [K] SYIK <=> ITLQDVVSHS [K] K	Intralink	ATFYGEQVDYY [K] SYIK	ITLQDVVSHS [K] K	12	11	1528	935	sp|P46940|IQGAP1	sp|P46940|IQGAP1	IQGAP1	IQGAP1		1	1
FYPLEIDYGQDEEAV [K] K <=> LTVNPGT [K] SK	Intralink	FYPLEIDYGQDEEAV [K] K	LTVNPGT [K] SK	16	8	653	662	sp|P09874|PARP1	sp|P09874|PARP1	PARP1	PARP1		5	1
EEQMNTM [K] AVLEEK <=> G [K] EEQMNTMK	Intralink	EEQMNTM [K] AVLEEK	G [K] EEQMNTMK	8	2	880	872	sp|Q86UP2|KTN1	sp|Q86UP2|KTN1	KTN1	KTN1		5	1
KAEVEG [K] DLPEHAVLK <=> [K] QNTGSK	Intralink	KAEVEG [K] DLPEHAVLK	[K] QNTGSK	7	1	626	682	sp|Q00839|HNRNPU	sp|Q00839|HNRNPU	HNRNPU	HNRNPU		1	1
QAVTNPNNTFYA [T] KR <=> LVGMPA [K] R	Intralink	QAVTNPNNTFYA [T] KR	LVGMPA [K] R	13	7	120	106	sp|P38646|HSPA9	sp|P38646|HSPA9	HSPA9	HSPA9		20	1
TAEAGGVTG [K] GQDGIGSK <=> WDDQQ [K] VK	Intralink	TAEAGGVTG [K] GQDGIGSK	WDDQQ [K] VK	10	6	97	84	sp|P09874|PARP1	sp|P09874|PARP1	PARP1	PARP1		2	1
[K] ADSVANQGTK <=> [K] GEGAPIQGK	Intralink	[K] ADSVANQGTK	[K] GEGAPIQGK	1	1	549	539	sp|Q9P2E9|RRBP1	sp|Q9P2E9|RRBP1	RRBP1	RRBP1		3	1
YL [K] SEPIPESNDGPVK <=> FLQDYFDGNL [K] R	Intralink	YL [K] SEPIPESNDGPVK	FLQDYFDGNL [K] R	3	11	366	362	sp|P30101|PDIA3	sp|P30101|PDIA3	PDIA3	PDIA3		13	1
KMEEV [K] EANIR <=> G [K] SGAALSK	Intralink	KMEEV [K] EANIR	G [K] SGAALSK	6	2	447	498	sp|P09874|PARP1	sp|P09874|PARP1	PARP1	PARP1		3	1
VNSVIE [K] MNTQFTAVGK <=> VNSVIE [K] MNTQFTAVGK	Homomeric-inter	VNSVIE [K] MNTQFTAVGK	VNSVIE [K] MNTQFTAVGK	7	7	401	401	sp|I4EPC4|HA	sp|I4EPC4|HA	HA	HA		2	1
RETGVDLT [K] DNMALQR <=> HIV [K] EFK	Intralink	RETGVDLT [K] DNMALQR	HIV [K] EFK	9	4	300	288	sp|P38646|HSPA9	sp|P38646|HSPA9	HSPA9	HSPA9		5	1
NIIG [K] GGANIK <=> [K] IREESNTK	Intralink	NIIG [K] GGANIK	[K] IREESNTK	5	1	599	606	sp|Q00341|HDLBP	sp|Q00341|HDLBP	HDLBP	HDLBP		1	1
KMEEV [K] EANIR <=> GQV [K] EEGINK	Intralink	KMEEV [K] EANIR	GQV [K] EEGINK	6	4	447	512	sp|P09874|PARP1	sp|P09874|PARP1	PARP1	PARP1		1	1
VSEL [K] EELK <=> LSD [K] GLK	Intralink	VSEL [K] EELK	LSD [K] GLK	5	4	17	28	sp|Q00839|HNRNPU	sp|Q00839|HNRNPU	HNRNPU	HNRNPU		41	1
GQVA [K] LEAALGEAKK <=> LEAALGEA [K] K	Intralink	GQVA [K] LEAALGEAKK	LEAALGEA [K] K	5	9	171	180	sp|P02545|LMNA	sp|P02545|LMNA	LMNA	LMNA		3	1
ATQ [K] GDPVAILK <=> GDPVAIL [K] R	Intralink	ATQ [K] GDPVAILK	GDPVAIL [K] R	4	8	691	699	sp|Q9P2E9|RRBP1	sp|Q9P2E9|RRBP1	RRBP1	RRBP1		1	1
SYESQIEVMAAEVA [K] NK <=> ESVN [K] AQEEVTK	Intralink	SYESQIEVMAAEVA [K] NK	ESVN [K] AQEEVTK	15	5	863	870	sp|O95347|SMC2	sp|O95347|SMC2	SMC2	SMC2		7	1
GAA [K] EAAGK <=> VTE [K] IPVR	Intralink	GAA [K] EAAGK	VTE [K] IPVR	4	4	181	343	sp|Q00839|HNRNPU	sp|Q00839|HNRNPU	HNRNPU	HNRNPU		1	1
[K] FDEGRNNFEGEVTK <=> LSNF [K] TAAESFK	Intralink	[K] FDEGRNNFEGEVTK	LSNF [K] TAAESFK	1	5	208	276	sp|P07237|P4HB	sp|P07237|P4HB	P4HB	P4HB		14	1
VFSGLVSTGL [K] VR <=> KEDLYL [K] PIQR	Intralink	VFSGLVSTGL [K] VR	KEDLYL [K] PIQR	11	7	426	445	sp|P13639|EEF2	sp|P13639|EEF2	EEF2	EEF2		22	1
TIDLCNNPMT [K] EPK <=> STEY [K] AK	Intralink	TIDLCNNPMT [K] EPK	STEY [K] AK	11	5	1499	256	sp|Q9NYU2|UGGT1	sp|Q9NYU2|UGGT1	UGGT1	UGGT1		12	1
QAT [K] DAGQISGLNVLR <=> LFEMA [Y] KK	Intralink	QAT [K] DAGQISGLNVLR	LFEMA [Y] KK	4	6	206	652	sp|P38646|HSPA9	sp|P38646|HSPA9	HSPA9	HSPA9		3	1
ETGVDLT [K] DNMALQR <=> DI [K] NVPFK	Intralink	ETGVDLT [K] DNMALQR	DI [K] NVPFK	8	3	300	138	sp|P38646|HSPA9	sp|P38646|HSPA9	HSPA9	HSPA9		39	1
MEEVS [K] LQSEVQNTK <=> LQSEVQNT [K] QALK	Intralink	MEEVS [K] LQSEVQNTK	LQSEVQNT [K] QALK	6	9	1203	1212	sp|Q9BZF9|UACA	sp|Q9BZF9|UACA	UACA	UACA		1	1
QAT [K] DAGQISGLNVLR <=> NAE [K] YAEEDRRK	Intralink	QAT [K] DAGQISGLNVLR	NAE [K] YAEEDRRK	4	4	206	567	sp|P38646|HSPA9	sp|P38646|HSPA9	HSPA9	HSPA9		1	1
SLVSVT [K] EGLELPEDEEEKK <=> ETQ [K] SIYYITGESK	Intralink	SLVSVT [K] EGLELPEDEEEKK	ETQ [K] SIYYITGESK	7	4	538	481	sp|P08238|HSP90AB1	sp|P08238|HSP90AB1	HSP90AB1	HSP90AB1		10	1
L [K] GELESSDQVR <=> HLEEIVE [K] LK	Intralink	L [K] GELESSDQVR	HLEEIVE [K] LK	2	8	1185	1183	sp|Q9P2E9|RRBP1	sp|Q9P2E9|RRBP1	RRBP1	RRBP1		1	1
ETGVDLT [K] DNMALQR <=> LVGMPA [K] R	Intralink	ETGVDLT [K] DNMALQR	LVGMPA [K] R	8	7	300	106	sp|P38646|HSPA9	sp|P38646|HSPA9	HSPA9	HSPA9		2	1
MP [K] VQQTVQDLFGR <=> HLNM [K] LTR	Intralink	MP [K] VQQTVQDLFGR	HLNM [K] LTR	3	5	394	345	sp|P38646|HSPA9	sp|P38646|HSPA9	HSPA9	HSPA9		1	1
[K] ADSVANQGTK <=> VEGITNQG [K] K	Intralink	[K] ADSVANQGTK	VEGITNQG [K] K	1	9	549	568	sp|Q9P2E9|RRBP1	sp|Q9P2E9|RRBP1	RRBP1	RRBP1		4	1
GYFEYIEEN [K] YSR <=> GPEE [K] K	Intralink	GYFEYIEEN [K] YSR	GPEE [K] K	10	5	265	494	sp|Q00839|HNRNPU	sp|Q00839|HNRNPU	HNRNPU	HNRNPU		2	1
QDEQVGLPG [K] GGK <=> [K] TQMAEVLPSPR	Intralink	QDEQVGLPG [K] GGK	[K] TQMAEVLPSPR	10	1	1196	1204	sp|P11388|TOP2A	sp|P11388|TOP2A	TOP2A	TOP2A		6	1
[K] VDTTPNQGK <=> [K] VEGAPTQGR	Intralink	[K] VDTTPNQGK	[K] VEGAPTQGR	1	1	271	281	sp|Q9P2E9|RRBP1	sp|Q9P2E9|RRBP1	RRBP1	RRBP1		4	1
EDQ [K] EEKQ <=> LFEMA [Y] KK	Intralink	EDQ [K] EEKQ	LFEMA [Y] KK	4	6	675	652	sp|P38646|HSPA9	sp|P38646|HSPA9	HSPA9	HSPA9		6	1
VSEL [K] EELKK <=> GL [K] AELMER	Intralink	VSEL [K] EELKK	GL [K] AELMER	5	3	17	31	sp|Q00839|HNRNPU	sp|Q00839|HNRNPU	HNRNPU	HNRNPU		4	1
ETGVDLT [K] DNMALQR <=> HIV [K] EFK	Intralink	ETGVDLT [K] DNMALQR	HIV [K] EFK	8	4	300	288	sp|P38646|HSPA9	sp|P38646|HSPA9	HSPA9	HSPA9		8	1
ETGVDLT [K] DNMALQR <=> [K] DSETGENIR	Intralink	ETGVDLT [K] DNMALQR	[K] DSETGENIR	8	1	300	625	sp|P38646|HSPA9	sp|P38646|HSPA9	HSPA9	HSPA9		1	1
SGS [K] AFLDALQNQAEASSK <=> MQQLA [K] TQEER	Intralink	SGS [K] AFLDALQNQAEASSK	MQQLA [K] TQEER	4	6	181	629	sp|Q12931|TRAP1	sp|Q12931|TRAP1	TRAP1	TRAP1		1	1
VCFEM [K] VTEK <=> ASYGVS [K] GK	Intralink	VCFEM [K] VTEK	ASYGVS [K] GK	6	7	339	331	sp|Q00839|HNRNPU	sp|Q00839|HNRNPU	HNRNPU	HNRNPU		1	1
[K] EAQELSQNSAIK <=> STYEQVDLIG [K] K	Intralink	[K] EAQELSQNSAIK	STYEQVDLIG [K] K	1	11	449	402	sp|Q9NR30|DDX21	sp|Q9NR30|DDX21	DDX21	DDX21		2	1
LLEQY [K] EESKK <=> [K] QNTGSK	Intralink	LLEQY [K] EESKK	[K] QNTGSK	6	1	670	682	sp|Q00839|HNRNPU	sp|Q00839|HNRNPU	HNRNPU	HNRNPU		2	1
QAAAQ [K] SQQLSALQEENVK <=> EIETL [K] QAAAQK	Intralink	QAAAQ [K] SQQLSALQEENVK	EIETL [K] QAAAQK	6	6	1168	1162	sp|P30622|CLIP1	sp|P30622|CLIP1	CLIP1	CLIP1		2	1
LMELHGEGSSSG [K] ATGDETGAK <=> EVQTNDL [K] EVVNK	Intralink	LMELHGEGSSSG [K] ATGDETGAK	EVQTNDL [K] EVVNK	13	8	240	182	sp|P61247|RPS3A	sp|P61247|RPS3A	RPS3A	RPS3A		21	1
EL [K] EQLGEEIDSK <=> SGGGN [K] SNR	Intralink	EL [K] EQLGEEIDSK	SGGGN [K] SNR	3	6	658	764	sp|Q9NR30|DDX21	sp|Q9NR30|DDX21	DDX21	DDX21		2	1
QA [K] VLENAEGAR <=> NTTIP [T] KK	Intralink	QA [K] VLENAEGAR	NTTIP [T] KK	3	6	76	466	sp|P38646|HSPA9	sp|P38646|HSPA9	HSPA9	HSPA9		9	1
TAGPLESSETEEASQL [K] ER <=> [K] LTSDLGR	Intralink	TAGPLESSETEEASQL [K] ER	[K] LTSDLGR	17	1	1350	1358	sp|Q9P2E9|RRBP1	sp|Q9P2E9|RRBP1	RRBP1	RRBP1		2	1
GT [K] RDPALNSGVSQKPDPAK <=> SQSSTSTTGA [K] K	Intralink	GT [K] RDPALNSGVSQKPDPAK	SQSSTSTTGA [K] K	3	11	1442	1433	sp|P11388|TOP2A	sp|P11388|TOP2A	TOP2A	TOP2A		2	1
AVELAANT [K] GICFIR <=> [K] ISSDLDGHPVPK	Intralink	AVELAANT [K] GICFIR	[K] ISSDLDGHPVPK	9	1	465	102	sp|P29401|TKT	sp|P29401|TKT	TKT	TKT		6	1
SIPSMVDGL [K] PGQR <=> LHGG [K] DSASPR	Intralink	SIPSMVDGL [K] PGQR	LHGG [K] DSASPR	10	5	723	798	sp|P11388|TOP2A	sp|P11388|TOP2A	TOP2A	TOP2A		3	1
MP [K] VQQTVQDLFGR <=> MP [K] VQQTVQDLFGR	Homomeric-inter	MP [K] VQQTVQDLFGR	MP [K] VQQTVQDLFGR	3	3	394	394	sp|P38646|HSPA9	sp|P38646|HSPA9	HSPA9	HSPA9		1	1
GGSDDSS [K] DPIDVNYEK <=> LTVNPGT [K] SK	Intralink	GGSDDSS [K] DPIDVNYEK	LTVNPGT [K] SK	8	8	787	662	sp|P09874|PARP1	sp|P09874|PARP1	PARP1	PARP1		2	1
QA [K] VLENAEGAR <=> L [K] EEISK	Intralink	QA [K] VLENAEGAR	L [K] EEISK	3	2	76	612	sp|P38646|HSPA9	sp|P38646|HSPA9	HSPA9	HSPA9		6	1
YHISALYVVDL [K] K <=> [K] IAAGDR	Intralink	YHISALYVVDL [K] K	[K] IAAGDR	12	1	1423	1427	sp|Q9NYU2|UGGT1	sp|Q9NYU2|UGGT1	UGGT1	UGGT1		5	1
IEGDPQGVQQA [K] R <=> YVIGQ [K] GSGIR	Intralink	IEGDPQGVQQA [K] R	YVIGQ [K] GSGIR	12	6	494	991	sp|Q00341|HDLBP	sp|Q00341|HDLBP	HDLBP	HDLBP		2	1
I [K] ALNHEIEELEK <=> H [K] EQNNDSQLK	Intralink	I [K] ALNHEIEELEK	H [K] EQNNDSQLK	2	2	275	900	sp|O95347|SMC2	sp|O95347|SMC2	SMC2	SMC2		4	1
[K] NAEQAATQLK <=> TG [K] LQQEEVQK	Intralink	[K] NAEQAATQLK	TG [K] LQQEEVQK	1	3	477	468	sp|Q86UP2|KTN1	sp|Q86UP2|KTN1	KTN1	KTN1		5	1
MP [K] VQQTVQDLFGR <=> VREAAE [K] AK	Intralink	MP [K] VQQTVQDLFGR	VREAAE [K] AK	3	7	394	314	sp|P38646|HSPA9	sp|P38646|HSPA9	HSPA9	HSPA9		1	1
VAGCSVH [K] GYAFVQYSNER <=> VFIGNLNTALV [K] K	Intralink	VAGCSVH [K] GYAFVQYSNER	VFIGNLNTALV [K] K	8	12	55	34	sp|Q9UKM9|RALY	sp|Q9UKM9|RALY	RALY	RALY		1	1
[K] AAQNSGEAEYIEK <=> VVYTV [K] QSAEDVK	Intralink	[K] AAQNSGEAEYIEK	VVYTV [K] QSAEDVK	1	6	1661	1680	sp|P07942|LAMB1	sp|P07942|LAMB1	LAMB1	LAMB1		4	1
VREAAE [K] AK <=> HIV [K] EFK	Intralink	VREAAE [K] AK	HIV [K] EFK	7	4	314	288	sp|P38646|HSPA9	sp|P38646|HSPA9	HSPA9	HSPA9		1	1
IQES [K] NQCTQVVQER <=> IQES [K] NQCTQVVQER	Homomeric-inter	IQES [K] NQCTQVVQER	IQES [K] NQCTQVVQER	5	5	1802	1802	sp|P15924|DSP	sp|P15924|DSP	DSP	DSP		3	1
AEGSPSEG [K] K <=> VEGITNQG [K] K	Intralink	AEGSPSEG [K] K	VEGITNQG [K] K	9	9	578	568	sp|Q9P2E9|RRBP1	sp|Q9P2E9|RRBP1	RRBP1	RRBP1		6	1
ILELDQELI [K] AER <=> ELS [K] AEK	Intralink	ILELDQELI [K] AER	ELS [K] AEK	10	4	483	490	sp|Q92878|RAD50	sp|Q92878|RAD50	RAD50	RAD50		2	1
ETGVDLT [K] DNMALQR <=> L [K] EEISK	Intralink	ETGVDLT [K] DNMALQR	L [K] EEISK	8	2	300	612	sp|P38646|HSPA9	sp|P38646|HSPA9	HSPA9	HSPA9		1	1
QAASSLQQASL [K] LFEMAYK <=> EDQ [K] EEK	Intralink	QAASSLQQASL [K] LFEMAYK	EDQ [K] EEK	12	4	646	675	sp|P38646|HSPA9	sp|P38646|HSPA9	HSPA9	HSPA9		1	1
NREELGFRPEYSASQL [K] GFSLLATEDK <=> [K] CSESIPK	Intralink	NREELGFRPEYSASQL [K] GFSLLATEDK	[K] CSESIPK	17	1	182	23	sp|P09874|PARP1	sp|P09874|PARP1	PARP1	PARP1		1	1
GPGP [K] GPVGTVSEAQLAR <=> [K] WLLLNDPEDTSSGSK	Intralink	GPGP [K] GPVGTVSEAQLAR	[K] WLLLNDPEDTSSGSK	5	1	167	298	sp|Q9NZM1|MYOF	sp|Q9NZM1|MYOF	MYOF	MYOF		3	1
DI [K] NVPFK <=> HLNM [K] LTR	Intralink	DI [K] NVPFK	HLNM [K] LTR	3	5	138	345	sp|P38646|HSPA9	sp|P38646|HSPA9	HSPA9	HSPA9		2	1
EEAQ [K] LLEQYK <=> [K] ALPPEK	Intralink	EEAQ [K] LLEQYK	[K] ALPPEK	5	1	664	675	sp|Q00839|HNRNPU	sp|Q00839|HNRNPU	HNRNPU	HNRNPU		1	1
LF [K] MHSPQTSAMLFTVDNEAGK <=> GGG [K] DVSAQATGK	Intralink	LF [K] MHSPQTSAMLFTVDNEAGK	GGG [K] DVSAQATGK	3	4	879	934	sp|P49588|AARS1	sp|P49588|AARS1	AARS1	AARS1		3	1
AFGQA [K] HQPTAIIAK <=> MESYH [K] PDQQK	Intralink	AFGQA [K] HQPTAIIAK	MESYH [K] PDQQK	6	6	232	6	sp|P29401|TKT	sp|P29401|TKT	TKT	TKT		51	1
SIFYVPDM [K] PSMFDVSR <=> MQQLA [K] TQEER	Intralink	SIFYVPDM [K] PSMFDVSR	MQQLA [K] TQEER	9	6	349	629	sp|Q12931|TRAP1	sp|Q12931|TRAP1	TRAP1	TRAP1		68	1
LQE [K] EDLQELNDR <=> TYSA [K] LDNAR	Intralink	LQE [K] EDLQELNDR	TYSA [K] LDNAR	4	5	32	270	sp|P02545|LMNA	sp|P02545|LMNA	LMNA	LMNA		4	1
TASVLS [K] DDVAPESGDTTVK <=> [K] EQTPEHGK	Intralink	TASVLS [K] DDVAPESGDTTVK	[K] EQTPEHGK	7	1	318	337	sp|O76021|RSL1D1	sp|O76021|RSL1D1	RSL1D1	RSL1D1		2	1
ERQEGEA [K] TANQLMNDFAEK <=> LNDI [K] EK	Intralink	ERQEGEA [K] TANQLMNDFAEK	LNDI [K] EK	8	5	409	948	sp|Q92878|RAD50	sp|Q92878|RAD50	RAD50	RAD50		2	1
VLVG [K] NFEDVAFDEKK <=> Y [K] PESEELTAER	Intralink	VLVG [K] NFEDVAFDEKK	Y [K] PESEELTAER	5	2	375	328	sp|P07237|P4HB	sp|P07237|P4HB	P4HB	P4HB		34	1
[K] DSETGENIR <=> HLNM [K] LTR	Intralink	[K] DSETGENIR	HLNM [K] LTR	1	5	625	345	sp|P38646|HSPA9	sp|P38646|HSPA9	HSPA9	HSPA9		1	1
VCFEM [K] VTEK <=> GAA [K] EAAGK	Intralink	VCFEM [K] VTEK	GAA [K] EAAGK	6	4	339	181	sp|Q00839|HNRNPU	sp|Q00839|HNRNPU	HNRNPU	HNRNPU		1	1
NAE [K] YAEEDRR <=> NTTIP [T] KK	Intralink	NAE [K] YAEEDRR	NTTIP [T] KK	4	6	567	466	sp|P38646|HSPA9	sp|P38646|HSPA9	HSPA9	HSPA9		1	1
DLHPDLEGQL [K] ELR <=> AIT [K] TAVSSELR	Intralink	DLHPDLEGQL [K] ELR	AIT [K] TAVSSELR	11	4	302	362	sp|Q9NYU2|UGGT1	sp|Q9NYU2|UGGT1	UGGT1	UGGT1		1	1
TATDEAY [K] DPSNLQGK <=> FYHDA [K] EIFGR	Heteromeric-inter	TATDEAY [K] DPSNLQGK	FYHDA [K] EIFGR	8	6	602	1815	sp|Q13813|SPTAN1	sp|Q01082|SPTBN1	SPTAN1	SPTBN1		6	1
LRDLHPDLEGQL [K] ELRK <=> A [K] DDTQVK	Intralink	LRDLHPDLEGQL [K] ELRK	A [K] DDTQVK	13	2	302	258	sp|Q9NYU2|UGGT1	sp|Q9NYU2|UGGT1	UGGT1	UGGT1		2	1
R [K] GDEVDGVDEVAK <=> QLPGV [K] SEGK	Intralink	R [K] GDEVDGVDEVAK	QLPGV [K] SEGK	2	6	209	203	sp|P09874|PARP1	sp|P09874|PARP1	PARP1	PARP1		1	1
TG [K] LQQEEVQKK <=> [K] NAEQAATQLK	Intralink	TG [K] LQQEEVQKK	[K] NAEQAATQLK	3	1	468	477	sp|Q86UP2|KTN1	sp|Q86UP2|KTN1	KTN1	KTN1		2	1
VDALLSAQP [K] GDPR <=> TSGQ [K] IK	Intralink	VDALLSAQP [K] GDPR	TSGQ [K] IK	10	5	959	928	sp|Q9NYU2|UGGT1	sp|Q9NYU2|UGGT1	UGGT1	UGGT1		3	1
GQV [K] EEGINK <=> SGAAL [S] KK	Intralink	GQV [K] EEGINK	SGAAL [S] KK	4	6	512	504	sp|P09874|PARP1	sp|P09874|PARP1	PARP1	PARP1		5	1
SDC [K] EFSSEAR <=> HEFQAET [K] K	Intralink	SDC [K] EFSSEAR	HEFQAET [K] K	4	8	262	95	sp|Q12931|TRAP1	sp|Q12931|TRAP1	TRAP1	TRAP1		2	1
QAT [K] DAGQISGLNVLR <=> NTTIP [T] KK	Intralink	QAT [K] DAGQISGLNVLR	NTTIP [T] KK	4	6	206	466	sp|P38646|HSPA9	sp|P38646|HSPA9	HSPA9	HSPA9		26	1
AE [K] TLGDFAAEYAK <=> QLPGV [K] SEGK	Intralink	AE [K] TLGDFAAEYAK	QLPGV [K] SEGK	3	6	108	203	sp|P09874|PARP1	sp|P09874|PARP1	PARP1	PARP1		2	1
DGSS [K] SGAEDQTPK <=> SGSEAQTT [K] DVPNK	Intralink	DGSS [K] SGAEDQTPK	SGSEAQTT [K] DVPNK	5	9	195	176	sp|O43493|TGOLN2	sp|O43493|TGOLN2	TGOLN2	TGOLN2		2	1
TS [K] DTSASAVAVGLK <=> VIIVV [K] DGPGFYTTR	Intralink	TS [K] DTSASAVAVGLK	VIIVV [K] DGPGFYTTR	3	6	519	540	sp|P40939|HADHA	sp|P40939|HADHA	HADHA	HADHA		10	1
IGAEVYHNL [K] NVIK <=> AGAVE [K] GVPLYR	Intralink	IGAEVYHNL [K] NVIK	AGAVE [K] GVPLYR	10	6	193	126	sp|P06733|ENO1	sp|P06733|ENO1	ENO1	ENO1		1	1
SS [K] GELTTLIHQLQEK <=> SGVIQDAL [K] K	Intralink	SS [K] GELTTLIHQLQEK	SGVIQDAL [K] K	3	9	324	320	sp|Q86UP2|KTN1	sp|Q86UP2|KTN1	KTN1	KTN1		2	1
QAASSLQQASL [K] LFEMAYK <=> [K] MASEREGSGSSGTGEQK	Intralink	QAASSLQQASL [K] LFEMAYK	[K] MASEREGSGSSGTGEQK	12	1	646	654	sp|P38646|HSPA9	sp|P38646|HSPA9	HSPA9	HSPA9		1	1
R [K] EEQLSSYEDK <=> R [K] EEQLSSYEDK	Homomeric-inter	R [K] EEQLSSYEDK	R [K] EEQLSSYEDK	2	2	618	618	sp|Q92878|RAD50	sp|Q92878|RAD50	RAD50	RAD50		1	1
ENEVQSLH [S] KLTDTLVSK <=> LTDTLVS [K] QQLEQR	Intralink	ENEVQSLH [S] KLTDTLVSK	LTDTLVS [K] QQLEQR	9	8	534	543	sp|Q86UP2|KTN1	sp|Q86UP2|KTN1	KTN1	KTN1		1	1
R [K] GDEVDGVDEVAK <=> [K] QLPGVK	Intralink	R [K] GDEVDGVDEVAK	[K] QLPGVK	2	1	209	197	sp|P09874|PARP1	sp|P09874|PARP1	PARP1	PARP1		1	1
TGFGG [K] FGVQSER <=> LQLHESQ [K] DYK	Intralink	TGFGG [K] FGVQSER	LQLHESQ [K] DYK	6	8	272	263	sp|Q14247|CTTN	sp|Q14247|CTTN	CTTN	CTTN		7	1
TLGDFAAEYA [K] SNR <=> IE [K] GQVR	Intralink	TLGDFAAEYA [K] SNR	IE [K] GQVR	11	3	119	134	sp|P09874|PARP1	sp|P09874|PARP1	PARP1	PARP1		2	1
QAT [K] DAGQISGLNVLR <=> HLNM [K] LTR	Intralink	QAT [K] DAGQISGLNVLR	HLNM [K] LTR	4	5	206	345	sp|P38646|HSPA9	sp|P38646|HSPA9	HSPA9	HSPA9		1	1
TANQLMNDFAE [K] ETLK <=> EELIN [K] K	Intralink	TANQLMNDFAE [K] ETLK	EELIN [K] K	12	6	421	932	sp|Q92878|RAD50	sp|Q92878|RAD50	RAD50	RAD50		2	1
KMEEV [K] EANIR <=> EEGIN [K] SEK	Intralink	KMEEV [K] EANIR	EEGIN [K] SEK	6	6	447	518	sp|P09874|PARP1	sp|P09874|PARP1	PARP1	PARP1		1	1
[K] DSETGENIR <=> NAE [K] YAEEDR	Intralink	[K] DSETGENIR	NAE [K] YAEEDR	1	4	625	567	sp|P38646|HSPA9	sp|P38646|HSPA9	HSPA9	HSPA9		1	1
IIDETMAQLQDL [K] NQHLAK <=> [K] SEVNDK	Intralink	IIDETMAQLQDL [K] NQHLAK	[K] SEVNDK	13	1	874	881	sp|Q14683|SMC1A	sp|Q14683|SMC1A	SMC1A	SMC1A		10	1
VINEPTAAALAYGLD [K] SEDK <=> D [K] GTGR	Intralink	VINEPTAAALAYGLD [K] SEDK	D [K] GTGR	16	2	234	537	sp|P38646|HSPA9	sp|P38646|HSPA9	HSPA9	HSPA9		1	1
LLEQY [K] EESKK <=> DEDY [K] QR	Intralink	LLEQY [K] EESKK	DEDY [K] QR	6	5	670	614	sp|Q00839|HNRNPU	sp|Q00839|HNRNPU	HNRNPU	HNRNPU		1	1
WGFTGQ [K] TEEVK <=> [K] IAAGDR	Intralink	WGFTGQ [K] TEEVK	[K] IAAGDR	7	1	1244	1427	sp|Q9NYU2|UGGT1	sp|Q9NYU2|UGGT1	UGGT1	UGGT1		2	1
VEYSEEEL [K] THISK <=> HDNEGSGS [K] RPK	Intralink	VEYSEEEL [K] THISK	HDNEGSGS [K] RPK	9	9	565	553	sp|P12956|XRCC6	sp|P12956|XRCC6	XRCC6	XRCC6		1	1
KMEEV [K] EANIR <=> SGAAL [S] KK	Intralink	KMEEV [K] EANIR	SGAAL [S] KK	6	6	447	504	sp|P09874|PARP1	sp|P09874|PARP1	PARP1	PARP1		1	1
EGSGSSGTGEQ [K] EDQK <=> DQLPADECN [K] LK	Intralink	EGSGSSGTGEQ [K] EDQK	DQLPADECN [K] LK	12	10	671	610	sp|P38646|HSPA9	sp|P38646|HSPA9	HSPA9	HSPA9		2	1
FFG [K] ELSTTLNADEAVTR <=> QDLPALEE [K] PR	Intralink	FFG [K] ELSTTLNADEAVTR	QDLPALEE [K] PR	4	9	360	194	sp|P34932|HSPA4	sp|P34932|HSPA4	HSPA4	HSPA4		3	1
EGSGSSGTGEQ [K] EDQK <=> NTTIP [T] KK	Intralink	EGSGSSGTGEQ [K] EDQK	NTTIP [T] KK	12	6	671	466	sp|P38646|HSPA9	sp|P38646|HSPA9	HSPA9	HSPA9		8	1
TEGAAEA [K] AEPPK <=> DAAAA [K] EEAPK	Intralink	TEGAAEA [K] AEPPK	DAAAA [K] EEAPK	8	6	97	79	sp|P80723|BASP1	sp|P80723|BASP1	BASP1	BASP1		2	1
MP [K] VQQTVQDLFGR <=> NTTIP [T] KK	Intralink	MP [K] VQQTVQDLFGR	NTTIP [T] KK	3	6	394	466	sp|P38646|HSPA9	sp|P38646|HSPA9	HSPA9	HSPA9		1	1
DR [K] TVLGTPEVLLGALPGAGGTQR <=> INSPNS [K] VNTLSK	Intralink	DR [K] TVLGTPEVLLGALPGAGGTQR	INSPNS [K] VNTLSK	3	7	166	60	sp|P40939|HADHA	sp|P40939|HADHA	HADHA	HADHA		5	1
HLIG [K] SGANINR <=> GP [K] NEVEK	Intralink	HLIG [K] SGANINR	GP [K] NEVEK	5	3	453	560	sp|Q00341|HDLBP	sp|Q00341|HDLBP	HDLBP	HDLBP		3	1
ASSHSSQTQGGGSVT [K] K <=> LVEIDNG [K] QR	Intralink	ASSHSSQTQGGGSVT [K] K	LVEIDNG [K] QR	16	8	417	233	sp|P02545|LMNA	sp|P02545|LMNA	LMNA	LMNA		2	1
D [K] GTGREQQIVIQSSGGLSK <=> EDQKEE [K] Q	Intralink	D [K] GTGREQQIVIQSSGGLSK	EDQKEE [K] Q	2	7	537	678	sp|P38646|HSPA9	sp|P38646|HSPA9	HSPA9	HSPA9		1	1
CDPYAG [K] EDIVPQLK <=> F [K] GFPQPILSEDGSR	Intralink	CDPYAG [K] EDIVPQLK	F [K] GFPQPILSEDGSR	7	2	1408	1684	sp|Q9NZM1|MYOF	sp|Q9NZM1|MYOF	MYOF	MYOF		6	1
SAVGFEYQG [K] TEK <=> HESQ [K] DYVK	Intralink	SAVGFEYQG [K] TEK	HESQ [K] DYVK	10	5	218	226	sp|Q14247|CTTN	sp|Q14247|CTTN	CTTN	CTTN		3	1
VINEPTAAALAYGLD [K] SEDK <=> NTTIP [T] KK	Intralink	VINEPTAAALAYGLD [K] SEDK	NTTIP [T] KK	16	6	234	466	sp|P38646|HSPA9	sp|P38646|HSPA9	HSPA9	HSPA9		1	1
GGVAV [K] AHQVK <=> F [K] AQVQLNK	Intralink	GGVAV [K] AHQVK	F [K] AQVQLNK	6	2	352	418	sp|P11388|TOP2A	sp|P11388|TOP2A	TOP2A	TOP2A		2	1
ERVEAVNMAEGIIHD [T] ETKMEEFK <=> [K] MASER	Intralink	ERVEAVNMAEGIIHD [T] ETKMEEFK	[K] MASER	16	1	592	654	sp|P38646|HSPA9	sp|P38646|HSPA9	HSPA9	HSPA9		2	1
EGSGSSGTGEQ [K] EDQKEEK <=> L [K] EEISK	Intralink	EGSGSSGTGEQ [K] EDQKEEK	L [K] EEISK	12	2	671	612	sp|P38646|HSPA9	sp|P38646|HSPA9	HSPA9	HSPA9		5	1
RAK [T] IDLCNNPMTK <=> NT [K] TPVK	Intralink	RAK [T] IDLCNNPMTK	NT [K] TPVK	4	3	1489	1283	sp|Q9NYU2|UGGT1	sp|Q9NYU2|UGGT1	UGGT1	UGGT1		1	1
T [K] EPSREGPQK <=> NT [K] TPVK	Intralink	T [K] EPSREGPQK	NT [K] TPVK	2	3	1542	1283	sp|Q9NYU2|UGGT1	sp|Q9NYU2|UGGT1	UGGT1	UGGT1		1	1
MP [K] VQQTVQDLFGR <=> EDQKEE [K] Q	Intralink	MP [K] VQQTVQDLFGR	EDQKEE [K] Q	3	7	394	678	sp|P38646|HSPA9	sp|P38646|HSPA9	HSPA9	HSPA9		1	1
[K] TESASVQGR <=> VEGITNQG [K] K	Intralink	[K] TESASVQGR	VEGITNQG [K] K	1	9	599	568	sp|Q9P2E9|RRBP1	sp|Q9P2E9|RRBP1	RRBP1	RRBP1		1	1
LA [K] VDATEESDLAQQYGVR <=> L [K] AEGSEIR	Intralink	LA [K] VDATEESDLAQQYGVR	L [K] AEGSEIR	3	2	81	71	sp|P07237|P4HB	sp|P07237|P4HB	P4HB	P4HB		9	1
TIAPCQ [K] AMQDAEVSK <=> NTTIP [T] KK	Intralink	TIAPCQ [K] AMQDAEVSK	NTTIP [T] KK	7	6	368	466	sp|P38646|HSPA9	sp|P38646|HSPA9	HSPA9	HSPA9		1	1
TDL [K] ELRDFNLDGAPYGYTPFCDSRR <=> NT [K] TPVK	Intralink	TDL [K] ELRDFNLDGAPYGYTPFCDSRR	NT [K] TPVK	4	3	1368	1283	sp|Q9NYU2|UGGT1	sp|Q9NYU2|UGGT1	UGGT1	UGGT1		4	1
LP [K] PVQDLIK <=> [K] LTVNPGTK	Intralink	LP [K] PVQDLIK	[K] LTVNPGTK	3	1	667	654	sp|P09874|PARP1	sp|P09874|PARP1	PARP1	PARP1		1	1
ELISNASDALE [K] LR <=> MQQLA [K] TQEER	Intralink	ELISNASDALE [K] LR	MQQLA [K] TQEER	12	6	126	629	sp|Q12931|TRAP1	sp|Q12931|TRAP1	TRAP1	TRAP1		5	1
QEQQAF [K] EAADTER <=> ELVSL [K] QEQQAFK	Intralink	QEQQAF [K] EAADTER	ELVSL [K] QEQQAFK	7	6	339	332	sp|Q07065|CKAP4	sp|Q07065|CKAP4	CKAP4	CKAP4		4	1
TEEIAEEEETVFP [K] AK <=> [K] AEPSEVDMNSPK	Intralink	TEEIAEEEETVFP [K] AK	[K] AEPSEVDMNSPK	14	1	54	61	sp|Q9NR30|DDX21	sp|Q9NR30|DDX21	DDX21	DDX21		1	1
AQHEDQVEQY [K] K <=> TYSA [K] LDNAR	Intralink	AQHEDQVEQY [K] K	TYSA [K] LDNAR	11	5	260	270	sp|P02545|LMNA	sp|P02545|LMNA	LMNA	LMNA		67	1
[K] DSETGENIR <=> VREAAE [K] AK	Intralink	[K] DSETGENIR	VREAAE [K] AK	1	7	625	314	sp|P38646|HSPA9	sp|P38646|HSPA9	HSPA9	HSPA9		1	1
EGSGSSGTGEQ [K] EDQKEEK <=> LFEMA [Y] KK	Intralink	EGSGSSGTGEQ [K] EDQKEEK	LFEMA [Y] KK	12	6	671	652	sp|P38646|HSPA9	sp|P38646|HSPA9	HSPA9	HSPA9		9	1
EAALSTALSE [K] R <=> L [K] DLEALLNSK	Intralink	EAALSTALSE [K] R	L [K] DLEALLNSK	11	2	155	135	sp|P02545|LMNA	sp|P02545|LMNA	LMNA	LMNA		7	1
[K] SVEDRFDQQK <=> LTYEIEDE [K] R	Intralink	[K] SVEDRFDQQK	LTYEIEDE [K] R	1	9	1126	1122	sp|P15924|DSP	sp|P15924|DSP	DSP	DSP		2	1
IEGDPQGVQQA [K] R <=> [K] GAVITQIR	Intralink	IEGDPQGVQQA [K] R	[K] GAVITQIR	12	1	494	1071	sp|Q00341|HDLBP	sp|Q00341|HDLBP	HDLBP	HDLBP		3	1
SLVSVT [K] EGLELPEDEEEK <=> KVE [K] VTISNR	Intralink	SLVSVT [K] EGLELPEDEEEK	KVE [K] VTISNR	7	4	538	577	sp|P08238|HSP90AB1	sp|P08238|HSP90AB1	HSP90AB1	HSP90AB1		5	1
QAASSLQQASL [K] LFEMAYK <=> EDQKEE [K] Q	Intralink	QAASSLQQASL [K] LFEMAYK	EDQKEE [K] Q	12	7	646	678	sp|P38646|HSPA9	sp|P38646|HSPA9	HSPA9	HSPA9		1	1
GQV [K] EEGINK <=> G [K] SGAALSK	Intralink	GQV [K] EEGINK	G [K] SGAALSK	4	2	512	498	sp|P09874|PARP1	sp|P09874|PARP1	PARP1	PARP1		4	1
SVSDYDG [K] LSNFK <=> Y [K] PESEELTAER	Intralink	SVSDYDG [K] LSNFK	Y [K] PESEELTAER	8	2	271	328	sp|P07237|P4HB	sp|P07237|P4HB	P4HB	P4HB		5	1
ASSHSSQTQGGGSVT [K] K <=> TYSA [K] LDNAR	Intralink	ASSHSSQTQGGGSVT [K] K	TYSA [K] LDNAR	16	5	417	270	sp|P02545|LMNA	sp|P02545|LMNA	LMNA	LMNA		3	1
HLEIE [K] NAESSK <=> NAESS [K] ASSITR	Intralink	HLEIE [K] NAESSK	NAESS [K] ASSITR	6	6	811	817	sp|P30622|CLIP1	sp|P30622|CLIP1	CLIP1	CLIP1		5	1
AQALRDNSTMGYMAA [K] K <=> KVE [K] VVVSNR	Intralink	AQALRDNSTMGYMAA [K] K	KVE [K] VVVSNR	16	4	631	585	sp|P07900|HSP90AA1	sp|P07900|HSP90AA1	HSP90AA1	HSP90AA1		7	1
YA [K] FFEDYGLFMR <=> MQQLA [K] TQEER	Intralink	YA [K] FFEDYGLFMR	MQQLA [K] TQEER	3	6	439	629	sp|Q12931|TRAP1	sp|Q12931|TRAP1	TRAP1	TRAP1		8	1
[K] DSETGENIR <=> NTTIP [T] KK	Intralink	[K] DSETGENIR	NTTIP [T] KK	1	6	625	466	sp|P38646|HSPA9	sp|P38646|HSPA9	HSPA9	HSPA9		5	1
QA [K] VLENAEGAR <=> LVGMPA [K] R	Intralink	QA [K] VLENAEGAR	LVGMPA [K] R	3	7	76	106	sp|P38646|HSPA9	sp|P38646|HSPA9	HSPA9	HSPA9		10	1
GPSSDVE [K] AK <=> [K] QLLHLAEEK	Intralink	GPSSDVE [K] AK	[K] QLLHLAEEK	8	1	711	714	sp|Q00341|HDLBP	sp|Q00341|HDLBP	HDLBP	HDLBP		3	1
HQ [K] SSNNVR <=> NFIT [K] MAK	Intralink	HQ [K] SSNNVR	NFIT [K] MAK	3	5	786	832	sp|Q9NYU2|UGGT1	sp|Q9NYU2|UGGT1	UGGT1	UGGT1		8	1
RMD [K] VEDELK <=> [K] LGGANK	Intralink	RMD [K] VEDELK	[K] LGGANK	4	1	258	897	sp|Q14683|SMC1A	sp|Q14683|SMC1A	SMC1A	SMC1A		1	1
KDENEIE [K] LK <=> ENTSH [K] IK	Intralink	KDENEIE [K] LK	ENTSH [K] IK	8	6	851	308	sp|Q14683|SMC1A	sp|Q14683|SMC1A	SMC1A	SMC1A		2	1
[K] HLVESTNEMAPLK <=> STEY [K] AK	Intralink	[K] HLVESTNEMAPLK	STEY [K] AK	1	5	306	256	sp|Q9NYU2|UGGT1	sp|Q9NYU2|UGGT1	UGGT1	UGGT1		4	1
MP [K] VQQTVQDLFGR <=> LVGMPA [K] R	Intralink	MP [K] VQQTVQDLFGR	LVGMPA [K] R	3	7	394	106	sp|P38646|HSPA9	sp|P38646|HSPA9	HSPA9	HSPA9		3	1
[K] HDNEGSGSK <=> AYGL [K] SGLK	Intralink	[K] HDNEGSGSK	AYGL [K] SGLK	1	5	544	591	sp|P12956|XRCC6	sp|P12956|XRCC6	XRCC6	XRCC6		1	1
[K] AVVVCPK <=> DEDY [K] QR	Intralink	[K] AVVVCPK	DEDY [K] QR	1	5	602	614	sp|Q00839|HNRNPU	sp|Q00839|HNRNPU	HNRNPU	HNRNPU		1	1
DQLPADECN [K] LK <=> EEIS [K] MR	Intralink	DQLPADECN [K] LK	EEIS [K] MR	10	5	610	617	sp|P38646|HSPA9	sp|P38646|HSPA9	HSPA9	HSPA9		5	1
GPGP [K] GPVGTVSEAQLAR <=> MLSN [K] PQDFQIR	Intralink	GPGP [K] GPVGTVSEAQLAR	MLSN [K] PQDFQIR	5	5	167	195	sp|Q9NZM1|MYOF	sp|Q9NZM1|MYOF	MYOF	MYOF		25	1
EGIVTATEQEV [K] EDIAK <=> VTNV [K] VTLR	Intralink	EGIVTATEQEV [K] EDIAK	VTNV [K] VTLR	12	5	461	598	sp|Q12931|TRAP1	sp|Q12931|TRAP1	TRAP1	TRAP1		8	1
TIAPCQ [K] AMQDAEVSK <=> L [K] EEISK	Intralink	TIAPCQ [K] AMQDAEVSK	L [K] EEISK	7	2	368	612	sp|P38646|HSPA9	sp|P38646|HSPA9	HSPA9	HSPA9		1	1
TIAPCQ [K] AMQDAEVSK <=> LVGMPA [K] R	Intralink	TIAPCQ [K] AMQDAEVSK	LVGMPA [K] R	7	7	368	106	sp|P38646|HSPA9	sp|P38646|HSPA9	HSPA9	HSPA9		2	1
LQEELE [K] LR <=> [K] LTSDLGR	Intralink	LQEELE [K] LR	[K] LTSDLGR	7	1	1331	1358	sp|Q9P2E9|RRBP1	sp|Q9P2E9|RRBP1	RRBP1	RRBP1		1	1
QNDQVSFASLVEEL [K] K <=> VIHE [K] DGK	Intralink	QNDQVSFASLVEEL [K] K	VIHE [K] DGK	15	5	800	806	sp|Q86UP2|KTN1	sp|Q86UP2|KTN1	KTN1	KTN1		8	1
ADSVANQGT [K] VEGITNQGK <=> GEGAPIQG [K] K	Intralink	ADSVANQGT [K] VEGITNQGK	GEGAPIQG [K] K	10	9	559	548	sp|Q9P2E9|RRBP1	sp|Q9P2E9|RRBP1	RRBP1	RRBP1		1	1
[K] EAQELSQNSAIK <=> SGGGN [K] SNR	Intralink	[K] EAQELSQNSAIK	SGGGN [K] SNR	1	6	449	764	sp|Q9NR30|DDX21	sp|Q9NR30|DDX21	DDX21	DDX21		2	1
G [K] DGSNLPILPPQR <=> [K] DLTQTASSTAR	Intralink	G [K] DGSNLPILPPQR	[K] DLTQTASSTAR	2	1	1274	1029	sp|Q9NZM1|MYOF	sp|Q9NZM1|MYOF	MYOF	MYOF		2	1
[K] GDMDELEK <=> NQL [K] EDQDK	Intralink	[K] GDMDELEK	NQL [K] EDQDK	1	4	330	829	sp|Q14683|SMC1A	sp|Q14683|SMC1A	SMC1A	SMC1A		4	1
SIAEEQYSDLE [K] EK <=> ALLQH [K] NAEYQR	Intralink	SIAEEQYSDLE [K] EK	ALLQH [K] NAEYQR	12	6	941	511	sp|O75116|ROCK2	sp|O75116|ROCK2	ROCK2	ROCK2		4	1
TEGAAEA [K] AEPPKAPEQEQAAPGPAAGGEAPK <=> [K] TEAPAAPAAQETK	Intralink	TEGAAEA [K] AEPPKAPEQEQAAPGPAAGGEAPK	[K] TEAPAAPAAQETK	8	1	97	150	sp|P80723|BASP1	sp|P80723|BASP1	BASP1	BASP1		1	1
SPA [K] SPNPSTPR <=> VEIQ [K] HATGK	Intralink	SPA [K] SPNPSTPR	VEIQ [K] HATGK	4	5	395	385	sp|O76021|RSL1D1	sp|O76021|RSL1D1	RSL1D1	RSL1D1		2	1
SDC [K] EFSSEAR <=> SLYSE [K] EVFIR	Intralink	SDC [K] EFSSEAR	SLYSE [K] EVFIR	4	6	262	109	sp|Q12931|TRAP1	sp|Q12931|TRAP1	TRAP1	TRAP1		4	1
ASSHSSQTQGGGSV [T] KK <=> VAVEEVDEEG [K] FVR	Intralink	ASSHSSQTQGGGSV [T] KK	VAVEEVDEEG [K] FVR	15	11	416	450	sp|P02545|LMNA	sp|P02545|LMNA	LMNA	LMNA		6	1
GAAVDGG [K] LDVGNAEVK <=> LDVGNAEV [K] LEEENR	Intralink	GAAVDGG [K] LDVGNAEVK	LDVGNAEV [K] LEEENR	8	9	167	176	sp|P51572|BCAP31	sp|P51572|BCAP31	BCAP31	BCAP31		2	1
MQQLA [K] TQEER <=> SDC [K] EFSSEAR	Intralink	MQQLA [K] TQEER	SDC [K] EFSSEAR	6	4	629	262	sp|Q12931|TRAP1	sp|Q12931|TRAP1	TRAP1	TRAP1		6	1
SSSSQTQPL [K] VQYQR <=> SSSSQTQPL [K] VQYQR	Homomeric-inter	SSSSQTQPL [K] VQYQR	SSSSQTQPL [K] VQYQR	10	10	3002	3002	sp|Q14789|GOLGB1	sp|Q14789|GOLGB1	GOLGB1	GOLGB1		6	1
VLIQT [K] ATDILPK <=> MQQLA [K] TQEER	Intralink	VLIQT [K] ATDILPK	MQQLA [K] TQEER	6	6	375	629	sp|Q12931|TRAP1	sp|Q12931|TRAP1	TRAP1	TRAP1		1	1
LGG [K] LTGTANK <=> N [K] DEVK	Intralink	LGG [K] LTGTANK	N [K] DEVK	4	2	418	405	sp|P09874|PARP1	sp|P09874|PARP1	PARP1	PARP1		1	1
EGPQ [K] REEL <=> NT [K] TPVK	Intralink	EGPQ [K] REEL	NT [K] TPVK	5	3	1551	1283	sp|Q9NYU2|UGGT1	sp|Q9NYU2|UGGT1	UGGT1	UGGT1		2	1
ELVE [K] SEAVRQDEQQR <=> LRQEL [S] KVSK	Intralink	ELVE [K] SEAVRQDEQQR	LRQEL [S] KVSK	5	6	841	832	sp|Q9P2E9|RRBP1	sp|Q9P2E9|RRBP1	RRBP1	RRBP1		1	1
ELVE [K] SEAVR <=> LRQELS [K] VSK	Intralink	ELVE [K] SEAVR	LRQELS [K] VSK	5	7	841	833	sp|Q9P2E9|RRBP1	sp|Q9P2E9|RRBP1	RRBP1	RRBP1		3	1
EDQKEE [K] Q <=> L [K] EEISK	Intralink	EDQKEE [K] Q	L [K] EEISK	7	2	678	612	sp|P38646|HSPA9	sp|P38646|HSPA9	HSPA9	HSPA9		2	1
AESEEMETSQAGS [K] DK <=> [K] MDQPPQAK	Intralink	AESEEMETSQAGS [K] DK	[K] MDQPPQAK	14	1	557	560	sp|P34932|HSPA4	sp|P34932|HSPA4	HSPA4	HSPA4		9	1
EGIVTATEQEV [K] EDIAK <=> MQQLA [K] TQEER	Intralink	EGIVTATEQEV [K] EDIAK	MQQLA [K] TQEER	12	6	461	629	sp|Q12931|TRAP1	sp|Q12931|TRAP1	TRAP1	TRAP1		7	1
[K] DSETGENIR <=> [K] DSETGENIR	Homomeric-inter	[K] DSETGENIR	[K] DSETGENIR	1	1	625	625	sp|P38646|HSPA9	sp|P38646|HSPA9	HSPA9	HSPA9		2	1
AAAAAAALQA [K] SDEK <=> AAVAG [K] KPVVGK	Intralink	AAAAAAALQA [K] SDEK	AAVAG [K] KPVVGK	11	6	364	374	sp|P36578|RPL4	sp|P36578|RPL4	RPL4	RPL4		6	1
GGSDDSS [K] DPIDVNYEK <=> L [K] TDIK	Intralink	GGSDDSS [K] DPIDVNYEK	L [K] TDIK	8	2	787	798	sp|P09874|PARP1	sp|P09874|PARP1	PARP1	PARP1		2	1
[K] LLEGEEERLR <=> TLDSVA [K] ER	Intralink	[K] LLEGEEERLR	TLDSVA [K] ER	1	7	378	97	sp|P02545|LMNA	sp|P02545|LMNA	LMNA	LMNA		1	1
IAAPNM [K] AMEK <=> L [K] DEVVR	Intralink	IAAPNM [K] AMEK	L [K] DEVVR	7	2	1026	213	sp|Q14683|SMC1A	sp|Q14683|SMC1A	SMC1A	SMC1A		3	1
DDVAPESGDTTV [K] KPESK <=> [K] EQTPEHGK	Intralink	DDVAPESGDTTV [K] KPESK	[K] EQTPEHGK	13	1	331	337	sp|O76021|RSL1D1	sp|O76021|RSL1D1	RSL1D1	RSL1D1		7	1
IEGDPQGVQQA [K] R <=> [K] GQNLAK	Intralink	IEGDPQGVQQA [K] R	[K] GQNLAK	12	1	494	383	sp|Q00341|HDLBP	sp|Q00341|HDLBP	HDLBP	HDLBP		4	1
VREAAE [K] AK <=> LVGMPA [K] R	Intralink	VREAAE [K] AK	LVGMPA [K] R	7	7	314	106	sp|P38646|HSPA9	sp|P38646|HSPA9	HSPA9	HSPA9		20	1
ISEVLQ [K] LQNEILK <=> DLSDGIHVV [K] DAR	Intralink	ISEVLQ [K] LQNEILK	DLSDGIHVV [K] DAR	7	10	206	223	sp|Q07065|CKAP4	sp|Q07065|CKAP4	CKAP4	CKAP4		6	1
LQE [K] EDLQELNDR <=> TLDSVA [K] ER	Intralink	LQE [K] EDLQELNDR	TLDSVA [K] ER	4	7	32	97	sp|P02545|LMNA	sp|P02545|LMNA	LMNA	LMNA		2	1
GFGG [K] FGVQTDRQDK <=> HESQ [K] DYVK	Intralink	GFGG [K] FGVQTDRQDK	HESQ [K] DYVK	5	5	235	226	sp|Q14247|CTTN	sp|Q14247|CTTN	CTTN	CTTN		1	1
EPSREGPQ [K] REEL <=> NT [K] TPVK	Intralink	EPSREGPQ [K] REEL	NT [K] TPVK	9	3	1551	1283	sp|Q9NYU2|UGGT1	sp|Q9NYU2|UGGT1	UGGT1	UGGT1		1	1
NTSN [K] IAQDK <=> LNDI [K] EK	Intralink	NTSN [K] IAQDK	LNDI [K] EK	5	5	938	948	sp|Q92878|RAD50	sp|Q92878|RAD50	RAD50	RAD50		12	1
I [K] PHLMSQELPEDWDK <=> Y [K] PESEELTAER	Intralink	I [K] PHLMSQELPEDWDK	Y [K] PESEELTAER	2	2	352	328	sp|P07237|P4HB	sp|P07237|P4HB	P4HB	P4HB		40	1
L [K] YSQSDLEQTK <=> QSLEEQ [K] K	Intralink	L [K] YSQSDLEQTK	QSLEEQ [K] K	2	7	713	453	sp|Q14683|SMC1A	sp|Q14683|SMC1A	SMC1A	SMC1A		11	1
R [K] GDMDELEK <=> NQL [K] EDQDK	Intralink	R [K] GDMDELEK	NQL [K] EDQDK	2	4	330	829	sp|Q14683|SMC1A	sp|Q14683|SMC1A	SMC1A	SMC1A		6	1
QDAQSLHGDIPQ [K] QR <=> SGGGN [K] SNR	Intralink	QDAQSLHGDIPQ [K] QR	SGGGN [K] SNR	13	6	474	764	sp|Q9NR30|DDX21	sp|Q9NR30|DDX21	DDX21	DDX21		4	1
MQDI [K] LPLSK <=> L [K] DEVVR	Intralink	MQDI [K] LPLSK	L [K] DEVVR	5	2	939	213	sp|Q14683|SMC1A	sp|Q14683|SMC1A	SMC1A	SMC1A		13	1
Y [K] PESEELTAER <=> ILEFFGL [K] K	Intralink	Y [K] PESEELTAER	ILEFFGL [K] K	2	8	328	308	sp|P07237|P4HB	sp|P07237|P4HB	P4HB	P4HB		36	1
EQLGEEID [S] KVK <=> SGGGN [K] SNR	Intralink	EQLGEEID [S] KVK	SGGGN [K] SNR	9	6	667	764	sp|Q9NR30|DDX21	sp|Q9NR30|DDX21	DDX21	DDX21		2	1
EWVTP [K] EFR <=> EISYL [K] K	Intralink	EWVTP [K] EFR	EISYL [K] K	6	6	337	346	sp|P09874|PARP1	sp|P09874|PARP1	PARP1	PARP1		1	1
QQEELDAL [K] K <=> [K] MDSGYRK	Intralink	QQEELDAL [K] K	[K] MDSGYRK	9	1	749	439	sp|O95347|SMC2	sp|O95347|SMC2	SMC2	SMC2		1	1
QME [K] DNSELEEK <=> [K] RNEELK	Intralink	QME [K] DNSELEEK	[K] RNEELK	4	1	284	1026	sp|Q92878|RAD50	sp|Q92878|RAD50	RAD50	RAD50		2	1
AD [K] DEQIRK <=> [K] IAQQAAK	Intralink	AD [K] DEQIRK	[K] IAQQAAK	3	1	548	808	sp|Q92878|RAD50	sp|Q92878|RAD50	RAD50	RAD50		1	1
RVELSGP [K] AAEPVSR <=> FQDLGV [K] NSEPSAR	Intralink	RVELSGP [K] AAEPVSR	FQDLGV [K] NSEPSAR	8	7	99	69	sp|Q9UHD8|SEPTIN9	sp|Q9UHD8|SEPTIN9	SEPTIN9	SEPTIN9		1	1
NTSN [K] IAQDK <=> NTSN [K] IAQDK	Homomeric-inter	NTSN [K] IAQDK	NTSN [K] IAQDK	5	5	938	938	sp|Q92878|RAD50	sp|Q92878|RAD50	RAD50	RAD50		2	1
ALNHEIEELE [K] RK <=> D [K] ETGGILR	Intralink	ALNHEIEELE [K] RK	D [K] ETGGILR	11	2	286	290	sp|O95347|SMC2	sp|O95347|SMC2	SMC2	SMC2		2	1
RYDDPEVQ [K] DIK <=> LVGMPA [K] R	Intralink	RYDDPEVQ [K] DIK	LVGMPA [K] R	9	7	135	106	sp|P38646|HSPA9	sp|P38646|HSPA9	HSPA9	HSPA9		3	1
ALIEME [K] QQQDQVDR <=> AAPGAEFAPN [K] R	Intralink	ALIEME [K] QQQDQVDR	AAPGAEFAPN [K] R	7	11	279	467	sp|Q15233|NONO	sp|Q15233|NONO	NONO	NONO		1	1
AEMEE [K] TSHILSLQK <=> YSALEQ [K] HK	Intralink	AEMEE [K] TSHILSLQK	YSALEQ [K] HK	6	7	377	369	sp|Q14789|GOLGB1	sp|Q14789|GOLGB1	GOLGB1	GOLGB1		3	1
ALAPEYA [K] AAGK <=> L [K] AEGSEIR	Intralink	ALAPEYA [K] AAGK	L [K] AEGSEIR	8	2	65	71	sp|P07237|P4HB	sp|P07237|P4HB	P4HB	P4HB		5	1
[K] ADAAANQGK <=> VEGITNQG [K] K	Intralink	[K] ADAAANQGK	VEGITNQG [K] K	1	9	589	568	sp|Q9P2E9|RRBP1	sp|Q9P2E9|RRBP1	RRBP1	RRBP1		2	1
V [K] EYQMELK <=> QTQGQ [K] VK	Intralink	V [K] EYQMELK	QTQGQ [K] VK	2	6	204	202	sp|Q92878|RAD50	sp|Q92878|RAD50	RAD50	RAD50		3	1
IEGDPQGVQQA [K] R <=> T [K] DLIIEQR	Intralink	IEGDPQGVQQA [K] R	T [K] DLIIEQR	12	2	494	510	sp|Q00341|HDLBP	sp|Q00341|HDLBP	HDLBP	HDLBP		2	1
HESVS [K] ISTISSVR <=> ISY [K] DAINR	Intralink	HESVS [K] ISTISSVR	ISY [K] DAINR	6	4	2592	2786	sp|P15924|DSP	sp|P15924|DSP	DSP	DSP		1	1
LI [K] NNASTDYDLSDK <=> IY [K] IGQGYLIK	Intralink	LI [K] NNASTDYDLSDK	IY [K] IGQGYLIK	3	3	300	286	sp|P39023|RPL3	sp|P39023|RPL3	RPL3	RPL3		30	1
QDAQSLHGDIPQ [K] QR <=> [K] EAQELSQNSAIK	Intralink	QDAQSLHGDIPQ [K] QR	[K] EAQELSQNSAIK	13	1	474	449	sp|Q9NR30|DDX21	sp|Q9NR30|DDX21	DDX21	DDX21		7	1
SGAEEQGPIDGPS [K] SGAEEQTSK <=> SGAE [K] QTPK	Intralink	SGAEEQGPIDGPS [K] SGAEEQTSK	SGAE [K] QTPK	14	5	237	214	sp|O43493|TGOLN2	sp|O43493|TGOLN2	TGOLN2	TGOLN2		9	1
HLIG [K] SGANINR <=> T [K] DLIIEQR	Intralink	HLIG [K] SGANINR	T [K] DLIIEQR	5	2	453	510	sp|Q00341|HDLBP	sp|Q00341|HDLBP	HDLBP	HDLBP		7	1
GLVGIEF [K] EK <=> LPVEEAY [K] R	Intralink	GLVGIEF [K] EK	LPVEEAY [K] R	8	8	2326	2317	sp|P15924|DSP	sp|P15924|DSP	DSP	DSP		2	1
LREIEENQ [K] R <=> [K] SLQNAQK	Intralink	LREIEENQ [K] R	[K] SLQNAQK	9	1	433	317	sp|Q14683|SMC1A	sp|Q14683|SMC1A	SMC1A	SMC1A		2	1
ENQ [K] HIYYITGETK <=> VE [K] VVVSNR	Intralink	ENQ [K] HIYYITGETK	VE [K] VVVSNR	4	3	489	585	sp|P07900|HSP90AA1	sp|P07900|HSP90AA1	HSP90AA1	HSP90AA1		7	1
EVTAIET [K] LEQK <=> ELAS [K] NK	Intralink	EVTAIET [K] LEQK	ELAS [K] NK	8	5	918	245	sp|Q14683|SMC1A	sp|Q14683|SMC1A	SMC1A	SMC1A		2	1
LA [K] HESQQDYSK <=> YGVQ [K] DR	Intralink	LA [K] HESQQDYSK	YGVQ [K] DR	3	5	295	314	sp|Q14247|CTTN	sp|Q14247|CTTN	CTTN	CTTN		1	1
HEVLLISAEQD [K] R <=> FVIG [K] NGEK	Intralink	HEVLLISAEQD [K] R	FVIG [K] NGEK	12	5	221	168	sp|Q00341|HDLBP	sp|Q00341|HDLBP	HDLBP	HDLBP		2	1
VREAAE [K] AK <=> HLNM [K] LTR	Intralink	VREAAE [K] AK	HLNM [K] LTR	7	5	314	345	sp|P38646|HSPA9	sp|P38646|HSPA9	HSPA9	HSPA9		2	1
ESDAS [K] IPGK <=> [K] VEPVPVTK	Intralink	ESDAS [K] IPGK	[K] VEPVPVTK	6	1	137	142	sp|Q86UP2|KTN1	sp|Q86UP2|KTN1	KTN1	KTN1		5	1
MQQLA [K] TQEER <=> YVAQAHD [K] PR	Intralink	MQQLA [K] TQEER	YVAQAHD [K] PR	6	8	629	324	sp|Q12931|TRAP1	sp|Q12931|TRAP1	TRAP1	TRAP1		19	1
NLGSIA [K] MLQHAASNK <=> SLNI [K] TDPVDIYK	Intralink	NLGSIA [K] MLQHAASNK	SLNI [K] TDPVDIYK	7	5	1230	1088	sp|P46940|IQGAP1	sp|P46940|IQGAP1	IQGAP1	IQGAP1		9	1
DGSN [K] SGAEEQGPIDGPSK <=> SGAE [K] QTPK	Intralink	DGSN [K] SGAEEQGPIDGPSK	SGAE [K] QTPK	5	5	223	214	sp|O43493|TGOLN2	sp|O43493|TGOLN2	TGOLN2	TGOLN2		13	1
ASYGVS [K] GK <=> ASYGVS [K] GK	Homomeric-inter	ASYGVS [K] GK	ASYGVS [K] GK	7	7	331	331	sp|Q00839|HNRNPU	sp|Q00839|HNRNPU	HNRNPU	HNRNPU		1	1
SIRDTPA [K] NAQK <=> TP [K] GPSSVEDIK	Intralink	SIRDTPA [K] NAQK	TP [K] GPSSVEDIK	8	3	202	239	sp|P06748|NPM1	sp|P06748|NPM1	NPM1	NPM1		10	1
VPVSVNLLS [K] NLSR <=> LLN [K] HGIK	Intralink	VPVSVNLLS [K] NLSR	LLN [K] HGIK	10	4	188	120	sp|O76021|RSL1D1	sp|O76021|RSL1D1	RSL1D1	RSL1D1		11	1
LITLEEEM [T] KYKPESEELTAER <=> MDSTANEVEAV [K] VHSFPTLK	Intralink	LITLEEEM [T] KYKPESEELTAER	MDSTANEVEAV [K] VHSFPTLK	9	12	325	436	sp|P07237|P4HB	sp|P07237|P4HB	P4HB	P4HB		5	1
GKEEQMNTM [K] AVLEEK <=> G [K] EEQMNTMK	Intralink	GKEEQMNTM [K] AVLEEK	G [K] EEQMNTMK	10	2	880	872	sp|Q86UP2|KTN1	sp|Q86UP2|KTN1	KTN1	KTN1		1	1
L [K] DLEALLNSK <=> TLDSVA [K] ER	Intralink	L [K] DLEALLNSK	TLDSVA [K] ER	2	7	135	97	sp|P02545|LMNA	sp|P02545|LMNA	LMNA	LMNA		1	1
EQQQIE [K] EIK <=> E [K] DSELNQK	Intralink	EQQQIE [K] EIK	E [K] DSELNQK	7	2	282	287	sp|Q14683|SMC1A	sp|Q14683|SMC1A	SMC1A	SMC1A		1	1
IIEL [K] SEILSK <=> SEIL [S] KK	Intralink	IIEL [K] SEILSK	SEIL [S] KK	5	5	446	451	sp|Q92878|RAD50	sp|Q92878|RAD50	RAD50	RAD50		4	1
GTLG [K] FTVPMLK <=> [K] QELLEALTK	Intralink	GTLG [K] FTVPMLK	[K] QELLEALTK	5	1	575	596	sp|P12956|XRCC6	sp|P12956|XRCC6	XRCC6	XRCC6		13	1
ENQ [K] HIYYITGETK <=> EFEG [K] TLVSVTK	Intralink	ENQ [K] HIYYITGETK	EFEG [K] TLVSVTK	4	5	489	539	sp|P07900|HSP90AA1	sp|P07900|HSP90AA1	HSP90AA1	HSP90AA1		15	1
ALPASETP [K] AAESETPGK <=> SPA [K] SPNPSTPR	Intralink	ALPASETP [K] AAESETPGK	SPA [K] SPNPSTPR	9	4	417	395	sp|O76021|RSL1D1	sp|O76021|RSL1D1	RSL1D1	RSL1D1		2	1
KQELLEALT [K] HFQD <=> AYGL [K] SGLK	Intralink	KQELLEALT [K] HFQD	AYGL [K] SGLK	10	5	605	591	sp|P12956|XRCC6	sp|P12956|XRCC6	XRCC6	XRCC6		22	1
ELISNASDALE [K] LR <=> YVAQAHD [K] PR	Intralink	ELISNASDALE [K] LR	YVAQAHD [K] PR	12	8	126	324	sp|Q12931|TRAP1	sp|Q12931|TRAP1	TRAP1	TRAP1		3	1
DI [K] NVPFK <=> HIV [K] EFK	Intralink	DI [K] NVPFK	HIV [K] EFK	3	4	138	288	sp|P38646|HSPA9	sp|P38646|HSPA9	HSPA9	HSPA9		6	1
EAEDGAA [K] VSK <=> TNNP [K] EAGQR	Intralink	EAEDGAA [K] VSK	TNNP [K] EAGQR	8	5	930	963	sp|O95347|SMC2	sp|O95347|SMC2	SMC2	SMC2		4	1
MQQLA [K] TQEER <=> HEFQAET [K] K	Intralink	MQQLA [K] TQEER	HEFQAET [K] K	6	8	629	95	sp|Q12931|TRAP1	sp|Q12931|TRAP1	TRAP1	TRAP1		2	1
FAA [K] GEGQLGPAER <=> FS [K] SATSPEGK	Intralink	FAA [K] GEGQLGPAER	FS [K] SATSPEGK	4	3	239	275	sp|P13639|EEF2	sp|P13639|EEF2	EEF2	EEF2		3	1
MDSTANEVEAV [K] VHSFPTLK <=> Y [K] PESEELTAER	Intralink	MDSTANEVEAV [K] VHSFPTLK	Y [K] PESEELTAER	12	2	436	328	sp|P07237|P4HB	sp|P07237|P4HB	P4HB	P4HB		4	1
NNA [K] EIGNGCFEFYHK <=> YSEES [K] LNREK	Intralink	NNA [K] EIGNGCFEFYHK	YSEES [K] LNREK	4	6	474	510	sp|I4EPC4|HA	sp|I4EPC4|HA	HA	HA		23	1
TP [K] GPSSVEDIK <=> VEA [K] FINYVK	Intralink	TP [K] GPSSVEDIK	VEA [K] FINYVK	3	4	239	267	sp|P06748|NPM1	sp|P06748|NPM1	NPM1	NPM1		3	1
ELN [K] EMAAEK <=> A [K] AAAGEAK	Intralink	ELN [K] EMAAEK	A [K] AAAGEAK	4	2	728	736	sp|Q9P2E9|RRBP1	sp|Q9P2E9|RRBP1	RRBP1	RRBP1		5	1
EYTAAVEA [K] QVAQQEAQR <=> EYTAAVEA [K] QVAQQEAQR	Homomeric-inter	EYTAAVEA [K] QVAQQEAQR	EYTAAVEA [K] QVAQQEAQR	9	9	200	200	sp|Q99623|PHB2	sp|Q99623|PHB2	PHB2	PHB2		1	1
LREIEENQ [K] R <=> SLQNAQ [K] HYK	Intralink	LREIEENQ [K] R	SLQNAQ [K] HYK	9	7	433	324	sp|Q14683|SMC1A	sp|Q14683|SMC1A	SMC1A	SMC1A		1	1
NIYVLQELDNPGA [K] R <=> D [K] NSVNFK	Intralink	NIYVLQELDNPGA [K] R	D [K] NSVNFK	14	2	114	94	sp|P12956|XRCC6	sp|P12956|XRCC6	XRCC6	XRCC6		26	1
KFDEGRNNFEGEVT [K] ENLLDFIK <=> NGDTASP [K] EYTAGR	Intralink	KFDEGRNNFEGEVT [K] ENLLDFIK	NGDTASP [K] EYTAGR	15	8	222	114	sp|P07237|P4HB	sp|P07237|P4HB	P4HB	P4HB		16	1
[K] QGGLGPMNIPLVSDPK <=> [K] QGGLGPMNIPLVSDPK	Homomeric-inter	[K] QGGLGPMNIPLVSDPK	[K] QGGLGPMNIPLVSDPK	1	1	93	93	sp|Q06830|PRDX1	sp|Q06830|PRDX1	PRDX1	PRDX1		36	1
SVSDYDG [K] LSNFK <=> ILEFFGL [K] K	Intralink	SVSDYDG [K] LSNFK	ILEFFGL [K] K	8	8	271	308	sp|P07237|P4HB	sp|P07237|P4HB	P4HB	P4HB		3	1
AQALRDNSTMGYMAA [K] K <=> VE [K] VVVSNR	Intralink	AQALRDNSTMGYMAA [K] K	VE [K] VVVSNR	16	3	631	585	sp|P07900|HSP90AA1	sp|P07900|HSP90AA1	HSP90AA1	HSP90AA1		7	1
DNSTMGYMAA [K] K <=> KVE [K] VVVSNR	Intralink	DNSTMGYMAA [K] K	KVE [K] VVVSNR	11	4	631	585	sp|P07900|HSP90AA1	sp|P07900|HSP90AA1	HSP90AA1	HSP90AA1		73	1
AQTEA [K] QAQMK <=> NT [K] EIQR	Intralink	AQTEA [K] QAQMK	NT [K] EIQR	6	3	417	763	sp|O95347|SMC2	sp|O95347|SMC2	SMC2	SMC2		9	1
[K] VQGGALEDSQLVAGVAFK <=> G [K] ATISNDGATILK	Intralink	[K] VQGGALEDSQLVAGVAFK	G [K] ATISNDGATILK	1	2	199	55	sp|Q99832|CCT7	sp|Q99832|CCT7	CCT7	CCT7		1	1
ALMGLYHGQVLC [K] K <=> INSPNS [K] VNTLSK	Intralink	ALMGLYHGQVLC [K] K	INSPNS [K] VNTLSK	13	7	350	60	sp|P40939|HADHA	sp|P40939|HADHA	HADHA	HADHA		9	1
VVYTV [K] QSAEDVK <=> [K] TLDGELDEK	Intralink	VVYTV [K] QSAEDVK	[K] TLDGELDEK	6	1	1680	1688	sp|P07942|LAMB1	sp|P07942|LAMB1	LAMB1	LAMB1		2	1
MQVDQEEPHVEEQQQQTPAENKAESEEMETSQAGS [K] DK <=> [K] MDQPPQAK	Intralink	MQVDQEEPHVEEQQQQTPAENKAESEEMETSQAGS [K] DK	[K] MDQPPQAK	36	1	557	560	sp|P34932|HSPA4	sp|P34932|HSPA4	HSPA4	HSPA4		3	1
EENAEQQALAA [K] R <=> [K] AEEELGELEAK	Intralink	EENAEQQALAA [K] R	[K] AEEELGELEAK	12	1	486	684	sp|Q9UQE7|SMC3	sp|Q9UQE7|SMC3	SMC3	SMC3		2	1
LP [K] PVQDLIK <=> YLL [K] LK	Intralink	LP [K] PVQDLIK	YLL [K] LK	3	4	667	1004	sp|P09874|PARP1	sp|P09874|PARP1	PARP1	PARP1		3	1
TV [K] ALEFVQTESQK <=> YQE [K] ISALER	Intralink	TV [K] ALEFVQTESQK	YQE [K] ISALER	3	4	2043	2034	sp|Q14789|GOLGB1	sp|Q14789|GOLGB1	GOLGB1	GOLGB1		2	1
GELTTLIHQLQE [K] DK <=> LLAAV [K] EDAAATK	Intralink	GELTTLIHQLQE [K] DK	LLAAV [K] EDAAATK	13	6	337	345	sp|Q86UP2|KTN1	sp|Q86UP2|KTN1	KTN1	KTN1		1	1
QQEELDAL [K] K <=> HAQQEL [K] NK	Intralink	QQEELDAL [K] K	HAQQEL [K] NK	9	7	749	431	sp|O95347|SMC2	sp|O95347|SMC2	SMC2	SMC2		2	1
EGPQ [K] REEL <=> ETGALY [K] EK	Intralink	EGPQ [K] REEL	ETGALY [K] EK	5	7	1551	1538	sp|Q9NYU2|UGGT1	sp|Q9NYU2|UGGT1	UGGT1	UGGT1		1	1
AAEAAAAPAESAAPAAGEEPSKEEGEP [K] K <=> SDGAPASDS [K] PGSSEAAPSSK	Intralink	AAEAAAAPAESAAPAAGEEPSKEEGEP [K] K	SDGAPASDS [K] PGSSEAAPSSK	28	10	149	173	sp|P80723|BASP1	sp|P80723|BASP1	BASP1	BASP1		1	1
AESEEMETSQAGS [K] DK <=> MDQPPQA [K] K	Intralink	AESEEMETSQAGS [K] DK	MDQPPQA [K] K	14	8	557	568	sp|P34932|HSPA4	sp|P34932|HSPA4	HSPA4	HSPA4		2	1
AQHEDQVEQY [K] K <=> ELE [K] TYSAK	Intralink	AQHEDQVEQY [K] K	ELE [K] TYSAK	11	4	260	265	sp|P02545|LMNA	sp|P02545|LMNA	LMNA	LMNA		2	1
RSAPGGGS [K] VPQK <=> SAPGGGS [K] VPQK	Homomeric-inter	RSAPGGGS [K] VPQK	SAPGGGS [K] VPQK	9	8	150	150	sp|P06748|NPM1	sp|P06748|NPM1	NPM1	NPM1		1	1
TNE [K] VELQELNDR <=> S [K] FADLSEAANR	Intralink	TNE [K] VELQELNDR	S [K] FADLSEAANR	4	2	104	294	sp|P08670|VIM	sp|P08670|VIM	VIM	VIM		4	1
MTEE [K] LAEAER <=> VGLH [K] VFK	Intralink	MTEE [K] LAEAER	VGLH [K] VFK	5	5	976	987	sp|P11388|TOP2A	sp|P11388|TOP2A	TOP2A	TOP2A		5	1
LQLELS [K] VREEFK <=> [K] QLQDEMLR	Intralink	LQLELS [K] VREEFK	[K] QLQDEMLR	7	1	108	181	sp|P02545|LMNA	sp|P02545|LMNA	LMNA	LMNA		1	1
EEGIN [K] SEK <=> G [K] SGAALSK	Intralink	EEGIN [K] SEK	G [K] SGAALSK	6	2	518	498	sp|P09874|PARP1	sp|P09874|PARP1	PARP1	PARP1		1	1
EELAQYQ [K] WDK <=> [K] LEQCNTELK	Intralink	EELAQYQ [K] WDK	[K] LEQCNTELK	8	1	215	968	sp|Q9UQE7|SMC3	sp|Q9UQE7|SMC3	SMC3	SMC3		2	1
QNAELA [K] LR <=> QELS [K] VSK	Intralink	QNAELA [K] LR	QELS [K] VSK	7	5	826	833	sp|Q9P2E9|RRBP1	sp|Q9P2E9|RRBP1	RRBP1	RRBP1		1	1
DHIQNG [K] LDLTK <=> SGGGN [K] SNR	Intralink	DHIQNG [K] LDLTK	SGGGN [K] SNR	7	6	327	764	sp|Q9NR30|DDX21	sp|Q9NR30|DDX21	DDX21	DDX21		4	1
RP [K] VEYSEEELK <=> [K] HDNEGSGSK	Intralink	RP [K] VEYSEEELK	[K] HDNEGSGSK	3	1	556	544	sp|P12956|XRCC6	sp|P12956|XRCC6	XRCC6	XRCC6		7	1
[K] ITDGLHALQEASNK <=> TLAA [K] EK	Intralink	[K] ITDGLHALQEASNK	TLAA [K] EK	1	5	354	348	sp|O95347|SMC2	sp|O95347|SMC2	SMC2	SMC2		1	1
SLYSE [K] EVFIR <=> HEFQAET [K] K	Intralink	SLYSE [K] EVFIR	HEFQAET [K] K	6	8	109	95	sp|Q12931|TRAP1	sp|Q12931|TRAP1	TRAP1	TRAP1		3	1
V [K] ELQAEQEDR <=> A [K] AGLLER	Intralink	V [K] ELQAEQEDR	A [K] AGLLER	2	2	1039	1031	sp|Q00341|HDLBP	sp|Q00341|HDLBP	HDLBP	HDLBP		25	1
TL [K] GLNSESMTEETLK <=> QIS [K] CLGLTEAQTR	Intralink	TL [K] GLNSESMTEETLK	QIS [K] CLGLTEAQTR	3	4	892	919	sp|P31327|CPS1	sp|P31327|CPS1	CPS1	CPS1		11	1
IRIDSLSAQLSQLQ [K] QLAAK <=> QLAA [K] EAK	Intralink	IRIDSLSAQLSQLQ [K] QLAAK	QLAA [K] EAK	15	5	311	316	sp|P02545|LMNA	sp|P02545|LMNA	LMNA	LMNA		1	1
VLVG [K] NFEDVAFDEK <=> Y [K] PESEELTAER	Intralink	VLVG [K] NFEDVAFDEK	Y [K] PESEELTAER	5	2	375	328	sp|P07237|P4HB	sp|P07237|P4HB	P4HB	P4HB		265	1
ITGT [K] EGIEK <=> AR [K] DIVAR	Intralink	ITGT [K] EGIEK	AR [K] DIVAR	5	3	202	141	sp|Q00341|HDLBP	sp|Q00341|HDLBP	HDLBP	HDLBP		1	1
[K] EGDLIAAQAR <=> TLDSVA [K] ER	Intralink	[K] EGDLIAAQAR	TLDSVA [K] ER	1	7	123	97	sp|P02545|LMNA	sp|P02545|LMNA	LMNA	LMNA		1	1
ND [K] SEEEQSSSSVK <=> VDSLLENLE [K] IEK	Intralink	ND [K] SEEEQSSSSVK	VDSLLENLE [K] IEK	3	10	232	216	sp|P07910|HNRNPC	sp|P07910|HNRNPC	HNRNPC	HNRNPC		6	1
TFNTSTGGLLLPSD [T] KR <=> ETNEPV [K] TK	Intralink	TFNTSTGGLLLPSD [T] KR	ETNEPV [K] TK	15	7	316	297	sp|P12956|XRCC6	sp|P12956|XRCC6	XRCC6	XRCC6		1	1
MQQLA [K] TQEER <=> VTNV [K] VTLR	Intralink	MQQLA [K] TQEER	VTNV [K] VTLR	6	5	629	598	sp|Q12931|TRAP1	sp|Q12931|TRAP1	TRAP1	TRAP1		20	1
ELVE [K] SEAVRQDEQQR <=> QELS [K] VSK	Intralink	ELVE [K] SEAVRQDEQQR	QELS [K] VSK	5	5	841	833	sp|Q9P2E9|RRBP1	sp|Q9P2E9|RRBP1	RRBP1	RRBP1		2	1
NT [K] TPVK <=> TDL [K] ELR	Intralink	NT [K] TPVK	TDL [K] ELR	3	4	1283	1368	sp|Q9NYU2|UGGT1	sp|Q9NYU2|UGGT1	UGGT1	UGGT1		8	1
LVPGG [K] ATLVMK <=> VSFTG [K] QGEMR	Intralink	LVPGG [K] ATLVMK	VSFTG [K] QGEMR	6	6	1052	1105	sp|Q9UQE7|SMC3	sp|Q9UQE7|SMC3	SMC3	SMC3		1	1
NA [K] LVGQSIIAYLQK <=> GYPEVALHFV [K] DEK	Intralink	NA [K] LVGQSIIAYLQK	GYPEVALHFV [K] DEK	3	11	619	643	sp|P53621|COPA	sp|P53621|COPA	COPA	COPA		1	1
SIGAAA [K] SQVISNAK <=> LSQECE [K] LK	Intralink	SIGAAA [K] SQVISNAK	LSQECE [K] LK	7	7	53	272	sp|P34932|HSPA4	sp|P34932|HSPA4	HSPA4	HSPA4		5	1
ENTSH [K] IK <=> [K] DENEIEK	Intralink	ENTSH [K] IK	[K] DENEIEK	6	1	308	844	sp|Q14683|SMC1A	sp|Q14683|SMC1A	SMC1A	SMC1A		5	1
ELAETEP [K] FNSVK <=> I [K] LEGIITR	Intralink	ELAETEP [K] FNSVK	I [K] LEGIITR	8	2	350	820	sp|Q9UQE7|SMC3	sp|Q9UQE7|SMC3	SMC3	SMC3		7	1
RP [K] VEYSEEELK <=> THIS [K] GTLGK	Intralink	RP [K] VEYSEEELK	THIS [K] GTLGK	3	5	556	570	sp|P12956|XRCC6	sp|P12956|XRCC6	XRCC6	XRCC6		3	1
EAVEQQ [K] VK <=> V [K] NNDLREK	Intralink	EAVEQQ [K] VK	V [K] NNDLREK	7	2	1014	1016	sp|Q9P2E9|RRBP1	sp|Q9P2E9|RRBP1	RRBP1	RRBP1		2	1
IDSLSAQLSQLQ [K] QLAAK <=> EA [K] LRDLEDSLAR	Intralink	IDSLSAQLSQLQ [K] QLAAK	EA [K] LRDLEDSLAR	13	3	311	319	sp|P02545|LMNA	sp|P02545|LMNA	LMNA	LMNA		2	1
TLVSVT [K] EGLELPEDEEEK <=> VE [K] VVVSNR	Intralink	TLVSVT [K] EGLELPEDEEEK	VE [K] VVVSNR	7	3	546	585	sp|P07900|HSP90AA1	sp|P07900|HSP90AA1	HSP90AA1	HSP90AA1		1	1
DLHPDLEGQL [K] ELRK <=> STEY [K] AK	Intralink	DLHPDLEGQL [K] ELRK	STEY [K] AK	11	5	302	256	sp|Q9NYU2|UGGT1	sp|Q9NYU2|UGGT1	UGGT1	UGGT1		1	1
ERIAGLEEE [K] QK <=> N [K] EFSQTLENEK	Intralink	ERIAGLEEE [K] QK	N [K] EFSQTLENEK	10	2	1856	1860	sp|Q14789|GOLGB1	sp|Q14789|GOLGB1	GOLGB1	GOLGB1		2	1
LGQSDPAPLQHQMDIYQ [K] R <=> LGQSDPAPLQHQMDIYQ [K] R	Homomeric-inter	LGQSDPAPLQHQMDIYQ [K] R	LGQSDPAPLQHQMDIYQ [K] R	18	18	204	204	sp|P29401|TKT	sp|P29401|TKT	TKT	TKT		51	1
DSILSEM [K] MLK <=> LDQDLNEV [K] AR	Intralink	DSILSEM [K] MLK	LDQDLNEV [K] AR	8	9	740	445	sp|Q9UQE7|SMC3	sp|Q9UQE7|SMC3	SMC3	SMC3		5	1
AQALRDNSTMGYMAA [K] K <=> IM [K] DILEK	Intralink	AQALRDNSTMGYMAA [K] K	IM [K] DILEK	16	3	631	576	sp|P07900|HSP90AA1	sp|P07900|HSP90AA1	HSP90AA1	HSP90AA1		13	1
HLIG [K] SGANINR <=> TIIGQ [K] GER	Intralink	HLIG [K] SGANINR	TIIGQ [K] GER	5	6	453	526	sp|Q00341|HDLBP	sp|Q00341|HDLBP	HDLBP	HDLBP		1	1
EATNPPVIQEE [K] PKK <=> LS [K] DPNIVIAK	Intralink	EATNPPVIQEE [K] PKK	LS [K] DPNIVIAK	12	3	494	425	sp|P30101|PDIA3	sp|P30101|PDIA3	PDIA3	PDIA3		6	1
EVSGI [K] AAYEAELGDARK <=> [K] LESTESR	Intralink	EVSGI [K] AAYEAELGDARK	[K] LESTESR	6	1	78	420	sp|P02545|LMNA	sp|P02545|LMNA	LMNA	LMNA		3	1
YYTSASGDEMVSL [K] DYCTR <=> EFEG [K] TLVSVTK	Intralink	YYTSASGDEMVSL [K] DYCTR	EFEG [K] TLVSVTK	14	5	478	539	sp|P07900|HSP90AA1	sp|P07900|HSP90AA1	HSP90AA1	HSP90AA1		1	1
ALPASETP [K] AAESETPGK <=> SPE [K] KPK	Intralink	ALPASETP [K] AAESETPGK	SPE [K] KPK	9	4	417	430	sp|O76021|RSL1D1	sp|O76021|RSL1D1	RSL1D1	RSL1D1		1	1
[K] LNYEENKEESLLEK <=> E [K] LEAEMK	Intralink	[K] LNYEENKEESLLEK	E [K] LEAEMK	1	2	467	460	sp|O95347|SMC2	sp|O95347|SMC2	SMC2	SMC2		1	1
IDLPAENSNSETIII [T] GKR <=> TIIGQ [K] GER	Intralink	IDLPAENSNSETIII [T] GKR	TIIGQ [K] GER	16	6	630	526	sp|Q00341|HDLBP	sp|Q00341|HDLBP	HDLBP	HDLBP		1	1
L [K] VLATAFDTTLGGR <=> QDLPALEE [K] PR	Intralink	L [K] VLATAFDTTLGGR	QDLPALEE [K] PR	2	9	221	194	sp|P34932|HSPA4	sp|P34932|HSPA4	HSPA4	HSPA4		2	1
VAVEA [K] NPADLPK <=> VFSGLVSTGL [K] VR	Intralink	VAVEA [K] NPADLPK	VFSGLVSTGL [K] VR	6	11	512	426	sp|P13639|EEF2	sp|P13639|EEF2	EEF2	EEF2		2	1
AESEEMETSQAGS [K] DK <=> NHAAPF [S] KVLTFYR	Intralink	AESEEMETSQAGS [K] DK	NHAAPF [S] KVLTFYR	14	7	557	429	sp|P34932|HSPA4	sp|P34932|HSPA4	HSPA4	HSPA4		2	1
DNSTMGYMAA [K] K <=> VE [K] VVVSNR	Intralink	DNSTMGYMAA [K] K	VE [K] VVVSNR	11	3	631	585	sp|P07900|HSP90AA1	sp|P07900|HSP90AA1	HSP90AA1	HSP90AA1		41	1
VAQP [K] EVYQQQQYGSGGR <=> FGEVVDCTI [K] MDPNTGR	Intralink	VAQP [K] EVYQQQQYGSGGR	FGEVVDCTI [K] MDPNTGR	5	10	232	101	sp|Q99729|HNRNPAB	sp|Q99729|HNRNPAB	HNRNPAB	HNRNPAB		1	1
SEENEEPMETDQNA [K] EEEK <=> [K] MDQPPQAK	Intralink	SEENEEPMETDQNA [K] EEEK	[K] MDQPPQAK	15	1	517	560	sp|P34932|HSPA4	sp|P34932|HSPA4	HSPA4	HSPA4		1	1
L [K] HAQQELK <=> NT [K] EIQR	Intralink	L [K] HAQQELK	NT [K] EIQR	2	3	424	763	sp|O95347|SMC2	sp|O95347|SMC2	SMC2	SMC2		7	1
I [K] PHLMSQELPEDWDK <=> VLVG [K] NFEDVAFDEK	Intralink	I [K] PHLMSQELPEDWDK	VLVG [K] NFEDVAFDEK	2	5	352	375	sp|P07237|P4HB	sp|P07237|P4HB	P4HB	P4HB		4	1
K [S] DPVVSYRETVSEESNVLCLSK <=> VAVEA [K] NPADLPK	Intralink	K [S] DPVVSYRETVSEESNVLCLSK	VAVEA [K] NPADLPK	2	6	573	512	sp|P13639|EEF2	sp|P13639|EEF2	EEF2	EEF2		1	1
SGAEEQGPIDGPS [K] SGAEEQTSK <=> DSPN [K] VVPEQPSRK	Intralink	SGAEEQGPIDGPS [K] SGAEEQTSK	DSPN [K] VVPEQPSRK	14	5	237	251	sp|O43493|TGOLN2	sp|O43493|TGOLN2	TGOLN2	TGOLN2		3	1
VHMWEQTV [K] K <=> DENEIE [K] LK	Intralink	VHMWEQTV [K] K	DENEIE [K] LK	9	7	843	851	sp|Q14683|SMC1A	sp|Q14683|SMC1A	SMC1A	SMC1A		1	1
DYHF [K] VDNDENEHQLSLR <=> SIRDTPA [K] NAQK	Intralink	DYHF [K] VDNDENEHQLSLR	SIRDTPA [K] NAQK	5	8	32	202	sp|P06748|NPM1	sp|P06748|NPM1	NPM1	NPM1		2	1
[K] EAQELSQNSAIK <=> DFSDI [T] KK	Intralink	[K] EAQELSQNSAIK	DFSDI [T] KK	1	6	449	284	sp|Q9NR30|DDX21	sp|Q9NR30|DDX21	DDX21	DDX21		1	1
SLNES [K] IEIER <=> AIED [K] SR	Intralink	SLNES [K] IEIER	AIED [K] SR	6	5	1700	1692	sp|P15924|DSP	sp|P15924|DSP	DSP	DSP		6	1
VTPQSDGSSS [K] VK <=> KMDQPPQA [K] K	Intralink	VTPQSDGSSS [K] VK	KMDQPPQA [K] K	11	9	477	568	sp|P34932|HSPA4	sp|P34932|HSPA4	HSPA4	HSPA4		4	1
ELVE [K] SEAVR <=> QELS [K] VSK	Intralink	ELVE [K] SEAVR	QELS [K] VSK	5	5	841	833	sp|Q9P2E9|RRBP1	sp|Q9P2E9|RRBP1	RRBP1	RRBP1		1	1
KSPA [K] SPNPSTPR <=> VEIQ [K] HATGK	Intralink	KSPA [K] SPNPSTPR	VEIQ [K] HATGK	5	5	395	385	sp|O76021|RSL1D1	sp|O76021|RSL1D1	RSL1D1	RSL1D1		5	1
EESAASGGAAY [T] KR <=> YLEEQ [K] TENGK	Intralink	EESAASGGAAY [T] KR	YLEEQ [K] TENGK	12	6	345	353	sp|Q9Y2W1|THRAP3	sp|Q9Y2W1|THRAP3	THRAP3	THRAP3		3	1
DLSQNFPT [K] AR <=> DLSQNFPT [K] AR	Homomeric-inter	DLSQNFPT [K] AR	DLSQNFPT [K] AR	9	9	356	356	sp|Q9NYU2|UGGT1	sp|Q9NYU2|UGGT1	UGGT1	UGGT1		3	1
MNTQFTAVG [K] EFNNLEK <=> KGDSYP [K] LTNSYVNNK	Intralink	MNTQFTAVG [K] EFNNLEK	KGDSYP [K] LTNSYVNNK	10	7	411	176	sp|I4EPC4|HA	sp|I4EPC4|HA	HA	HA		2	1
LI [K] NNASTDYDLSDK <=> IGQGYLI [K] DGK	Intralink	LI [K] NNASTDYDLSDK	IGQGYLI [K] DGK	3	8	300	294	sp|P39023|RPL3	sp|P39023|RPL3	RPL3	RPL3		10	1
SGGGN [K] SNR <=> TIIFCE [T] KK	Intralink	SGGGN [K] SNR	TIIFCE [T] KK	6	7	764	447	sp|Q9NR30|DDX21	sp|Q9NR30|DDX21	DDX21	DDX21		1	1
QSAE [K] LIEEK <=> ASS [K] DAIR	Intralink	QSAE [K] LIEEK	ASS [K] DAIR	5	4	600	577	sp|Q9NR30|DDX21	sp|Q9NR30|DDX21	DDX21	DDX21		23	1
EAEDDDTGPEEGSPP [K] EEK <=> E [K] MSGSASSENR	Intralink	EAEDDDTGPEEGSPP [K] EEK	E [K] MSGSASSENR	16	2	340	345	sp|O43493|TGOLN2	sp|O43493|TGOLN2	TGOLN2	TGOLN2		5	1
SQQS [K] PQDASCLPALK <=> SG [K] FTQQDIDEAK	Intralink	SQQS [K] PQDASCLPALK	SG [K] FTQQDIDEAK	5	3	550	946	sp|Q5JRX3|PITRM1	sp|Q5JRX3|PITRM1	PITRM1	PITRM1		29	1
VAVEEVDEEG [K] FVR <=> LVEIDNG [K] QR	Intralink	VAVEEVDEEG [K] FVR	LVEIDNG [K] QR	11	8	450	233	sp|P02545|LMNA	sp|P02545|LMNA	LMNA	LMNA		1	1
SGSEAQTT [K] DVPNK <=> SGAE [K] QTPK	Intralink	SGSEAQTT [K] DVPNK	SGAE [K] QTPK	9	5	176	214	sp|O43493|TGOLN2	sp|O43493|TGOLN2	TGOLN2	TGOLN2		1	1
TAA [K] SQSSTSTTGAK <=> IV [S] KAVTSK	Intralink	TAA [K] SQSSTSTTGAK	IV [S] KAVTSK	4	3	1422	1483	sp|P11388|TOP2A	sp|P11388|TOP2A	TOP2A	TOP2A		1	1
SAEAFG [K] IVAERPGTNSTGPAPMAPPR <=> VLVNDAQ [K] VTEGQQER	Intralink	SAEAFG [K] IVAERPGTNSTGPAPMAPPR	VLVNDAQ [K] VTEGQQER	7	8	407	319	sp|Q13263|TRIM28	sp|Q13263|TRIM28	TRIM28	TRIM28		3	1
VLVG [K] NFEDVAFDEKK <=> ILEFFGL [K] K	Intralink	VLVG [K] NFEDVAFDEKK	ILEFFGL [K] K	5	8	375	308	sp|P07237|P4HB	sp|P07237|P4HB	P4HB	P4HB		1	1
VDSLLENLE [K] IEK <=> L [K] GDDLQAIK	Intralink	VDSLLENLE [K] IEK	L [K] GDDLQAIK	10	2	216	189	sp|P07910|HNRNPC	sp|P07910|HNRNPC	HNRNPC	HNRNPC		7	1
RVELSGP [K] AAEPVSR <=> AEVLGH [K] TPEPAPR	Intralink	RVELSGP [K] AAEPVSR	AEVLGH [K] TPEPAPR	8	7	99	141	sp|Q9UHD8|SEPTIN9	sp|Q9UHD8|SEPTIN9	SEPTIN9	SEPTIN9		8	1
[truncated: 13,785 more rows]

## Sheet: T1b_prot.pair_2FDR
PPI	Alpha protein(s)	Beta protein(s)	IsDecoy	Link-Type	Residue pair count	CSM count	CSM scans	Score
Q01082 <=> Q13813	sp|Q01082|SPTBN1	sp|Q13813|SPTAN1		Inter	25	83	37575;36694;37458;33352;32375;38869;24714;24111;35955;37509;38164;38174;38198;38215;38313;38328;38571;34746;19175;19491;19335;25415;19469;23602;19581;26968;13027;20471;20623;49423;18226;19712;31829;31246;30881;35115;35283;35086;35118;35262;20340;28656;21063;21078;20964;28670;27544;35933;40520;41784;40840;42070;37129;37094;30218;28307;15472;20159;20185;13275;13540;13435;13450;13286;13422;13513;132…	1
A0A2Z5UJ33 <=> Q99729	sp|A0A2Z5UJ33|NP	sp|Q99729|HNRNPAB		Inter	22	88	22827;19508;22729;27663;24045;30212;29008;28573;23941;19907;29353;17600;17592;17100;19153;25288;19190;25216;17110;18858;19181;25239;14066;14055;21796;15899;15988;15973;15978;15949;15860;15975;15888;15894;15851;21835;15731;21649;35768;33948;11223;11253;11234;11225;11247;11219;11221;15500;11236;15492;15504;11239;16364;11241;16371;14811;14836;10468;10488;14954;10466;17102;16027;33948;16308;16539;162…	1
P38646 <=> Q9HAV7	sp|P38646|HSPA9	sp|Q9HAV7|GRPEL1		Inter	9	41	23751;23764;26982;35380;19639;21022;24272;16489;14184;24768;23436;16714;16552;24759;18201;21717;21744;21406;15858;17602;15846;18024;17565;15792;20220;21394;18013;16803;18860;16815;20213;15769;27908;15279;11823;11195;11177;14986;15001;20306;12490	1
A0A2Z5UJ33 <=> P07910	sp|A0A2Z5UJ33|NP	sp|P07910|HNRNPC		Inter	42	133	21045;21652;15890;21519;17450;16244;21674;16256;17228;16337;16246;15858;16972;21465;15143;15219;14747;20994;20473;12724;20218;20194;20237;12788;33042;12437;11950;12413;11945;11926;12434;15449;15412;11954;12412;12190;15421;15764;12153;15398;15416;28713;28807;22175;15842;22181;22119;22176;10193;9331;8864;8037;12402;10743;13187;9173;9172;12965;9145;9193;8104;9635;9607;9610;9938;12065;9091;33797;8488…	1
P12956 <=> P13010	sp|P12956|XRCC6	sp|P13010|XRCC5		Inter	17	59	46019;33126;34202;42569;33670;33771;31549;31238;42010;35913;31177;40498;33604;31589;32873;39116;29809;39086;49401;41866;36868;39797;39520;39066;46555;46721;36560;46554;46534;40294;39516;35450;40321;38884;46736;46986;38704;38996;46966;46749;13411;11512;11015;33849;37485;21898;23192;19905;15415;28001;19961;23044;19422;19443;17800;27052;44949;21280;10045	1
O95347 <=> Q9NTJ3	sp|O95347|SMC2	sp|Q9NTJ3|SMC4		Inter	12	58	18845;18904;16608;24886;17013;16766;17031;16783;15615;16102;16080;17007;16743;22903;16111;21973;22005;27329;27339;15255;24360;26542;36037;36751;27764;36065;36782;19524;19511;17165;17176;15495;33462;34238;40861;33075;33491;42175;33051;42203;40889;34338;34083;32338;14060;13963;12266;17123;18091;13367;12758;17385;18071;17221;15862;12596;12399;15826	1
P23246 <=> Q15233	sp|P23246|SFPQ	sp|Q15233|NONO		Inter	16	36	33450;33463;31963;33451;31962;31943;24328;23876;23880;24379;23987;24327;23986;24063;24069;41005;40974;40982;21821;21838;41673;36162;25706;16252;7319;29668;30820;3715;44457;44478;18538;18567;8376;28439;40274;21373	1
O43795 <=> P0DP25;P0DP24;P0DP23	sp|O43795|MYO1B	sp|P0DP25|CALM3; sp|P0DP24|CALM2; sp|P0DP23|CALM1		Inter	9	34	32046;32033;31625;40228;40232;40302;40675;27534;32341;33209;27418;28715;39946;21840;24121;32334;39263;39910;39849;39236;38228;36191;36165;35445;37364;45582;36421;24363;40477;30078;27459;27347;25251;24585	1
P02545 <=> Q03252	sp|P02545|LMNA	sp|Q03252|LMNB2		Inter	11	28	37478;37482;16469;35152;35083;24146;21481;21492;22669;22656;22035;22487;22509;12537;14178;32247;39785;39756;40508;43816;29950;15395;15360;29225;24635;30362;23997;23290	1
P07900 <=> P31948	sp|P07900|HSP90AA1	sp|P31948|STIP1		Inter	20	73	38669;27889;28487;17960;24830;27555;27465;26990;27001;27549;27448;27464;27561;26966;26991;27624;25899;25921;26965;25920;36237;36214;30614;36224;36248;27567;27481;36272;28888;27572;38016;26158;27748;28031;27677;28126;26217;38778;26218;39730;38783;20623;27056;27065;17253;17209;15372;17676;17665;15338;15311;22842;10569;19732;22250;30345;22431;21564;21816;20826;22479;30363;22054;34664;17555;22437;274…	1
P02545 <=> P20700	sp|P02545|LMNA	sp|P20700|LMNB1		Inter	21	43	43316;43375;39037;40142;37824;37236;28842;28860;28868;42096;44926;39705;44945;46044;33811;40934;36387;35711;33424;32582;32616;41107;41096;41125;35812;39448;39477;34960;33820;36372;42842;40290;28175;26880;26848;26902;31610;31782;31529;31767;30717;30699;26931	1
P35232 <=> Q99623	sp|P35232|PHB	sp|Q99623|PHB2		Inter	13	177	24397;33291;39559;31851;39563;31879;29437;29414;22492;22505;21264;19825;21294;15146;13558;20248;20107;19812;17520;15182;20227;17323;20095;17436;19453;19461;17336;10827;13552;21118;19007;21429;21365;19600;21477;27933;21258;18407;16038;17537;17437;15628;19238;14004;23207;23178;28709;20402;22813;22464;21022;23717;23021;20843;18848;24474;12905;15703;14436;28289;19612;21887;18868;23285;18575;15970;184…	1
P07910 <=> Q9UKM9	sp|P07910|HNRNPC	sp|Q9UKM9|RALY		Inter	50	176	33691;31887;21832;22493;22494;22518;24053;31875;21822;31850;24033;31885;18994;8175;9662;10148;8151;11018;6934;10851;14696;21958;21490;23322;14681;19716;19357;14390;21216;19698;23347;16857;14549;14565;21923;21510;23332;16900;21944;18891;16043;16051;14517;21137;21140;9945;10763;9938;27367;27452;29259;29285;29223;20605;21324;21302;20575;21342;29251;20597;20219;21334;29248;12937;12946;28348;28378;201…	1
P60709;P63261;P68133;P68032;P63267;P62736 <=> Q05682	sp|P60709|ACTB; sp|P63261|ACTG1; sp|P68133|ACTA1; sp|P68032|ACTC1; sp|P63267|ACTG2; sp|P62736|ACTA2	sp|Q05682|CALD1		Inter	8	18	16745;16710;17809;17958;16392;15419;18564;17561;11643;17258;19372;18465;14415;22716;22719;16271;16289;16096	1
P10412;P16401;P16402;P16403 <=> P62805	sp|P10412|H1_4; sp|P16401|H1_5; sp|P16402|H1_3; sp|P16403|H1_2	sp|P62805|H4C1		Inter	12	25	40057;22798;23123;34112;34091;34988;28313;28052;27868;27232;19884;19872;15100;20645;27863;28015;28029;22803;23157;22254;13493;34033;42528;42363;23868	1
A0A2Z5UJ33 <=> P09651	sp|A0A2Z5UJ33|NP	sp|P09651|HNRNPA1		Inter	47	385	27845;30884;38735;30878;42231;38744;29612;28904;29634;27187;26357;27735;36210;26409;28895;27208;31792;30867;36171;31772;24959;26305;36181;24466;27713;24947;30892;42655;42222;24730;26838;34474;27863;34481;33731;33902;13326;29242;19534;22914;22272;21289;30897;30909;19526;22869;22235;29265;22251;21293;21835;21883;22350;22864;22190;22344;21303;21797;20808;29226;30864;22036;23052;20814;21181;19579;207…	1
A0A2Z5UJ33 <=> P61978	sp|A0A2Z5UJ33|NP	sp|P61978|HNRNPK		Inter	23	46	29113;37008;37043;15240;14992;43435;21847;20910;21875;35101;36688;26642;22548;39765;29894;16791;16726;16345;15851;15814;21793;16180;15816;21816;38319;41680;36716;8950;8478;24379;32938;26406;25897;32506;15924;10293;13125;16184;42546;15605;23308;16086;21661;17146;19287;26209	1
P10412;P16401;P16402;P16403 <=> P68431;Q16695;P84243;Q71DI3	sp|P10412|H1_4; sp|P16401|H1_5; sp|P16402|H1_3; sp|P16403|H1_2	sp|P68431|H3C1; sp|Q16695|H3_4; sp|P84243|H3_3A; sp|Q71DI3|H3C15		Inter	27	82	44758;41452;31195;45556;45506;42326;41023;17039;23664;23927;23657;46214;43258;33390;33352;15502;11667;14563;18720;18890;18714;35597;35593;35566;16104;30085;29622;20625;47052;16440;16419;16861;21468;21819;21777;16835;21762;18903;34415;12264;16889;40339;47171;20957;22722;21497;29015;21620;33173;32476;32480;24747;27084;19559;20177;21054;21537;20424;19274;20229;20185;27254;20109;25769;20433;26444;272…	1
A0A2Z5UJ33 <=> P22626	sp|A0A2Z5UJ33|NP	sp|P22626|HNRNPA2B1		Inter	25	110	24797;24519;20543;24760;33739;20523;31330;12864;13581;12862;13558;17070;17079;13574;13788;13758;12838;17112;13220;13483;14284;19508;13747;19526;13499;13217;19314;13501;13344;19341;18281;10748;11395;10841;10509;13444;13152;18469;13616;18472;13648;18353;18354;23264;23246;30658;24286;24904;23888;23274;22888;23953;13107;13659;12643;12651;13112;10512;8803;8771;7391;10810;10285;26516;24244;7668;26353;4…	1
P06753;P09493 <=> P60709;P63261;P68133;P68032;P63267;P62736	sp|P06753|TPM3; sp|P09493|TPM1	sp|P60709|ACTB; sp|P63261|ACTG1; sp|P68133|ACTA1; sp|P68032|ACTC1; sp|P63267|ACTG2; sp|P62736|ACTA2		Inter	10	49	19540;24202;23334;23386;14101;35458;31078;29617;29601;33966;26796;34611;20758;20910;20747;20002;30062;30072;17013;33672;24641;24619;19992;25140;20622;25169;20710;20644;27435;33126;33154;28732;34542;25370;29473;22405;32068;24251;33888;24511;36417;24385;21888;16931;23301;19623;25770;19896;14668	1
A0A2Z5UJ33 <=> Q194T2	sp|A0A2Z5UJ33|NP	sp|Q194T2|NS1		Inter	37	152	27093;27105;19468;18456;18453;27104;19449;18260;20831;18593;18294;20834;24906;16008;15993;22293;15384;15373;22291;15380;15341;15382;15381;16010;16000;16393;22292;25802;25893;19532;25634;19373;21959;24974;19666;18393;26217;24742;24765;33770;33735;33715;33691;23464;26853;29163;29173;23459;23388;21726;23963;23264;19619;19793;26944;40999;26284;27504;27439;27025;37536;24898;25295;16023;25017;25209;267…	1
P48643 <=> P78371	sp|P48643|CCT5	sp|P78371|CCT2		Inter	12	19	34752;32372;32435;37307;27798;27863;41557;38326;39752;39785;31329;40977;19392;10181;10197;40754;28284;30829;31193	1
A0A2Z5U3Y8 <=> A0A2Z5UJ33	sp|A0A2Z5U3Y8|M1	sp|A0A2Z5UJ33|NP		Inter	17	79	37728;37752;36511;37416;36484;38802;27449;24137;19460;24164;19456;34265;32813;43798;34259;38323;30025;39689;35861;34309;35862;34402;35928;34305;36093;35885;33437;34786;45396;35111;44786;35161;45048;33617;35099;31703;31666;34340;15862;15907;24511;14263;32415;33819;32257;43718;38804;35397;30691;31098;32682;39809;32555;39497;39479;33552;32343;34291;43832;30674;33527;32390;30920;35370;29322;40951;283…	1
A0A2Z5U3Y8 <=> Q194T2	sp|A0A2Z5U3Y8|M1	sp|Q194T2|NS1		Inter	8	17	39705;42809;42828;31706;39671;38057;27170;26138;35002;26134;36416;36141;41268;30440;29065;33931;20737	1
Q15233 <=> Q194T2	sp|Q15233|NONO	sp|Q194T2|NS1		Inter	36	125	22042;24335;29719;31910;38174;29132;39266;31097;35560;33533;34195;32518;31857;22404;21229;22468;43973;42436;46083;42493;43978;34272;26266;33957;34243;24907;34248;26267;26281;34237;27849;26440;24127;23377;23391;39014;30144;30121;30165;23183;30071;27631;21746;21759;27601;26568;26562;26452;15697;23710;26468;23324;23759;17778;15188;15849;16799;29438;30556;30233;29296;22161;43090;43116;18962;16235;214…	1
A0A2Z5U3Y8 <=> P11142	sp|A0A2Z5U3Y8|M1	sp|P11142|HSPA8		Inter	10	13	43855;31895;33842;43319;43297;42981;41282;36056;32027;36066;15855;33589;37503	1
P60709;P63261;P68133;P68032;P63267;P62736 <=> P67936	sp|P60709|ACTB; sp|P63261|ACTG1; sp|P68133|ACTA1; sp|P68032|ACTC1; sp|P63267|ACTG2; sp|P62736|ACTA2	sp|P67936|TPM4		Inter	11	144	19049;20497;25029;17190;22481;29346;23881;20302;18693;19875;18661;16076;13644;24014;17178;16522;19084;27372;24109;26803;22634;26861;16833;24161;27447;19420;16821;31242;31231;29871;33477;33465;21918;31932;32608;29616;31219;29584;20549;31866;20556;24293;30899;32536;21273;22669;22792;29892;24873;29530;30104;21278;30175;37630;30092;20582;30868;21883;31875;24911;24265;21312;21261;22656;31588;30862;226…	1
P08238 <=> P31948	sp|P08238|HSP90AB1	sp|P31948|STIP1		Inter	12	43	40805;28000;27495;27981;28151;27491;27457;27998;36843;27467;27484;28100;36870;28058;27455;26384;36820;32417;33349;32723;28050;28095;28078;27352;28568;28299;39320;26709;39421;39483;45447;34573;25502;32930;24295;24530;23683;32898;23710;24310;22455;35904;38651	1
P68431;Q16695;P84243;Q71DI3 <=> Q99880;Q99879;Q99877;Q93079;Q5QNW6;P62807;P58876;P57053;O60814;Q96A08	sp|P68431|H3C1; sp|Q16695|H3_4; sp|P84243|H3_3A; sp|Q71DI3|H3C15	sp|Q99880|H2BC13; sp|Q99879|H2BC14; sp|Q99877|H2BC15; sp|Q93079|H2BC9; sp|Q5QNW6|H2BC18; sp|P62807|H2BC4; sp|P58876|H2BC5; sp|P57053|H2BS1; sp|O60814|H2BC12; sp|Q96A08|H2BC1		Inter	17	465	47188;30446;30438;30103;30419;30124;22957;22933;30449;22913;30129;30442;30136;22853;20547;36994;42174;42424;41876;42784;42245;48555;41927;42434;42773;41361;40518;49545;42311;47998;41067;41585;42044;43778;41868;48350;47165;47384;48008;43143;48735;48018;41421;38927;47553;43457;38650;41293;42601;38879;43478;42161;42076;40615;41908;40970;43130;41924;41569;40248;42244;41055;43814;46165;41826;47176;388…	1
A0A2Z5UJ33 <=> Q01130	sp|A0A2Z5UJ33|NP	sp|Q01130|SRSF2		Inter	13	22	18538;28644;9099;9130;18249;15383;21874;22043;28368;38374;15621;15827;16437;31033;24726;18102;15831;18051;18076;22341;17285;16983	1
P52815 <=> Q96EL3	sp|P52815|MRPL12	sp|Q96EL3|MRPL53		Inter	13	34	27253;8257;9786;7092;7114;7188;7096;10468;11839;10530;10497;7669;17553;23272;24608;7299;7027;7037;7292;6324;9610;35645;17669;18399;24236;17941;17449;18594;19605;28154;19344;19592;16560;17874	1
A0A2Z5UJ33 <=> P06703	sp|A0A2Z5UJ33|NP	sp|P06703|S100A6		Inter	9	41	35418;35356;26996;35411;26492;36292;38021;26969;24718;31304;26422;27016;9868;13959;9874;30376;32853;43036;31219;29421;27924;29449;31753;29609;34075;26739;32292;9520;9528;8413;9521;12909;9566;12038;10912;8794;8690;5663;8223;8221;16323	1
A0A2Z5UJ33 <=> P60709;P63261;P68133;P68032;P63267;P62736	sp|A0A2Z5UJ33|NP	sp|P60709|ACTB; sp|P63261|ACTG1; sp|P68133|ACTA1; sp|P68032|ACTC1; sp|P63267|ACTG2; sp|P62736|ACTA2		Inter	11	29	16971;16970;16251;11613;23596;17382;12159;24146;16247;15716;16223;16144;15783;20268;15746;13394;14952;14381;13819;17862;13168;13148;13344;14410;14435;13814;16124;17225;16963	1
A0A2Z5UJ33 <=> Q14103	sp|A0A2Z5UJ33|NP	sp|Q14103|HNRNPD		Inter	29	119	31034;8735;18052;18038;37786;26094;24349;26165;32805;32865;32824;42421;28616;32870;30926;30951;42427;43037;19425;16036;19364;19415;19353;19390;19422;19392;26765;26780;19369;19521;26753;26771;19431;26504;29184;31743;29247;27759;31755;27775;29231;36944;36998;6622;6709;6695;6737;9583;6584;6686;6596;6623;6569;10160;6590;6663;6633;6731;6636;6550;6699;37045;30607;31874;33070;35869;34875;46897;39240;105…	1
P04083 <=> P07355;A6NMY6	sp|P04083|ANXA1	sp|P07355|ANXA2; sp|A6NMY6|ANXA2P2		Inter	16	27	38459;29429;41653;33004;40439;18712;18565;36842;15140;32157;28078;37692;8732;13517;6914;28841;12991;16970;17450;33148;26848;30592;26333;4962;10581;12713;23879	1
P62805 <=> Q99880;Q99879;Q99877;Q93079;Q5QNW6;P62807;P58876;P57053;O60814;Q96A08	sp|P62805|H4C1	sp|Q99880|H2BC13; sp|Q99879|H2BC14; sp|Q99877|H2BC15; sp|Q93079|H2BC9; sp|Q5QNW6|H2BC18; sp|P62807|H2BC4; sp|P58876|H2BC5; sp|P57053|H2BS1; sp|O60814|H2BC12; sp|Q96A08|H2BC1		Inter	20	162	8473;9793;8497;9523;9398;8960;8989;9025;44885;38099;25395;37555;27703;24717;24736;33207;33480;33722;43750;43930;29951;48921;32149;43346;43150;43347;32131;43200;32123;43182;29479;33649;33313;33597;33018;34421;30590;32830;31987;29428;34851;34362;41887;31434;34352;34843;33889;39942;35538;44014;31590;34432;44483;44039;36941;39628;44113;43545;33473;44101;42424;44425;43150;43164;8746;11362;9532;8829;77…	1
O75955 <=> Q14254	sp|O75955|FLOT1	sp|Q14254|FLOT2		Inter	7	39	15256;8626;15169;9780;10601;15142;33878;14689;7701;7752;8023;15498;10931;6920;15510;7730;10264;7721;10904;7995;15505;10992;7756;6924;14730;10139;10993;8003;14722;18501;25247;24565;32887;28629;23795;22434;30867;20838;19993	1
P10412;P16401;P16402;P16403 <=> P62807;P57053;O60814	sp|P10412|H1_4; sp|P16401|H1_5; sp|P16402|H1_3; sp|P16403|H1_2	sp|P62807|H2BC4; sp|P57053|H2BS1; sp|O60814|H2BC12		Inter	5	8	25712;25277;18238;24195;24522;7970;9898;21279	1
A0A2Z5UJ33 <=> P19338	sp|A0A2Z5UJ33|NP	sp|P19338|NCL		Inter	9	30	26678;26204;26232;26677;25987;25993;36518;26699;36552;36506;32357;32379;40915;34368;35735;33051;32234;34124;33073;10798;11555;12174;11855;16215;10811;16162;11778;15835;7530;11262	1
A0A2Z5UJ33 <=> Q00839	sp|A0A2Z5UJ33|NP	sp|Q00839|HNRNPU		Inter	20	51	11438;8304;8152;8357;8166;8138;11458;28205;28196;17718;16482;15457;16157;22318;22309;30043;6010;9241;9226;6196;6017;9265;24096;24167;13219;6860;10182;6704;8129;27944;6764;30416;22755;21529;29760;29774;22808;18922;18726;18151;28556;19494;19465;27983;5925;6101;5377;20991;20999;19581;21090	1
P62191 <=> Q13200	sp|P62191|PSMC1	sp|Q13200|PSMD2		Inter	8	15	41936;41904;35150;38728;35987;20302;20777;18108;41952;31192;31885;31842;38187;15183;14848	1
A0A2Z5UJ33 <=> P60709;P63261	sp|A0A2Z5UJ33|NP	sp|P60709|ACTB; sp|P63261|ACTG1		Inter	8	42	25076;28659;34029;37244;33133;35096;33125;37259;41815;34539;31329;32288;31276;31249;27607;28744;31281;28742;28773;28928;29631;19924;31903;30744;29067;30757;31944;29091;41871;29093;31936;31925;41893;30800;30817;36401;36400;32864;30594;36603;40562;30576	1
P62807;P57053;O60814 <=> P68431;Q16695;P84243;Q71DI3	sp|P62807|H2BC4; sp|P57053|H2BS1; sp|O60814|H2BC12	sp|P68431|H3C1; sp|Q16695|H3_4; sp|P84243|H3_3A; sp|Q71DI3|H3C15		Inter	7	51	27861;23933;26261;22504;17946;22490;26161;24405;24356;17918;23508;22705;26159;16338;24195;16200;19717;24382;19680;16742;21923;29457;38958;34372;6133;6370;6122;6390;9146;8330;8342;7533;9279;9122;8402;11695;9094;10226;8872;7996;8901;8562;11731;11384;11423;9950;8029;10256;7932;8358;7477	1
A0A2Z5UJ33 <=> O14979	sp|A0A2Z5UJ33|NP	sp|O14979|HNRNPDL		Inter	11	49	9997;9918;9582;10439;9991;13467;9575;9553;15045;15030;8861;8863;15436;15392;21377;17082;17058;15919;9653;9144;10415;9672;9127;9686;10402;15590;14686;19904;10806;15183;11517;10827;10510;11588;8247;9300;7286;10234;8574;10852;8393;13125;9424;10837;9434;9306;9269;13079;8622	1
A0A2Z5UJ33 <=> P07900	sp|A0A2Z5UJ33|NP	sp|P07900|HSP90AA1		Inter	9	21	20095;20179;18421;17998;12791;12820;13248;12616;24590;24566;11732;35333;23726;24768;17870;14224;30318;18530;18430;22824;23970	1
P10809 <=> P40926	sp|P10809|HSPD1	sp|P40926|MDH2		Inter	11	51	21895;21920;15935;21471;23356;19363;14304;14697;19649;19396;19358;20507;21005;25632;27087;25570;22311;22729;15461;22484;31707;22267;15757;12294;13972;20016;18297;16655;32443;29484;32306;22952;22957;15072;14745;14007;15689;15740;17133;14846;20321;16351;15109;19492;21311;13545;16944;12561;13016;13656;13581	1
A0A2Z5U3W2 <=> A0A2Z5U3X0	sp|A0A2Z5U3W2|PB1	sp|A0A2Z5U3X0|PB2		Inter	20	119	45696;22882;21515;23947;19314;23980;19304;47754;47761;48087;47729;19986;31049;39986;29744;43102;41123;34549;41102;19210;18103;18353;23797;19727;18095;18450;17504;17305;23985;23951;17715;17731;20525;18405;18741;18346;17278;30098;18331;17684;30116;22189;21961;18019;30890;21626;21440;21461;21671;18690;16794;16828;19451;19428;14231;17815;18427;23385;18406;18561;20001;18566;17574;24156;16247;20647;196…	1
P62805 <=> P68431;Q16695;P84243;Q71DI3	sp|P62805|H4C1	sp|P68431|H3C1; sp|Q16695|H3_4; sp|P84243|H3_3A; sp|Q71DI3|H3C15		Inter	31	468	36571;36815;45446;41956;36983;36984;36573;36781;36638;37281;45447;41981;37246;36631;37193;42487;46462;35625;42492;35684;41932;38825;38736;24991;23829;33009;28123;24075;24014;25015;38195;27964;28070;27975;40605;32056;29920;10858;7648;28793;26282;32030;25891;40659;24961;40665;39468;29970;25916;24937;39435;39476;29705;35214;35222;34573;34731;34663;22255;23923;30902;30155;32471;32465;29534;28961;2813…	1
P09651 <=> Q194T2	sp|P09651|HNRNPA1	sp|Q194T2|NS1		Inter	7	25	28902;28891;20690;28971;25486;26424;26415;25333;24199;20694;20754;20709;25366;24260;25327;22112;32513;32911;24233;29655;28554;29669;16949;29448;20075	1
P10412 <=> Q99880;Q99879;Q99877;Q93079;Q5QNW6;P62807;P58876;P57053;O60814;Q96A08	sp|P10412|H1_4	sp|Q99880|H2BC13; sp|Q99879|H2BC14; sp|Q99877|H2BC15; sp|Q93079|H2BC9; sp|Q5QNW6|H2BC18; sp|P62807|H2BC4; sp|P58876|H2BC5; sp|P57053|H2BS1; sp|O60814|H2BC12; sp|Q96A08|H2BC1		Inter	10	21	39780;38441;42011;41680;42167;41901;31194;41017;41037;31204;40422;7786;41575;41597;42097;42328;42340;42330;42121;6273;7702	1
A0A2Z5UJ33 <=> P51991	sp|A0A2Z5UJ33|NP	sp|P51991|HNRNPA3		Inter	17	41	16979;16953;16975;14309;18131;18630;25718;18613;18159;10578;10058;13840;13804;13790;13782;16022;13076;16687;21264;14054;15239;13527;16149;16351;15821;11819;11810;11233;11048;7751;7772;7676;7736;41604;39143;32686;38437;29493;30691;27301;12902	1
P16403 <=> P68431;Q16695;P84243;Q71DI3	sp|P16403|H1_2	sp|P68431|H3C1; sp|Q16695|H3_4; sp|P84243|H3_3A; sp|Q71DI3|H3C15		Inter	12	23	30130;30292;34363;34418;29056;34736;34771;29071;34727;29242;37058;37040;33203;27723;33223;35760;24709;23301;26995;39135;7817;25608;34079	1
P16402 <=> Q99880;Q99879;Q99877;Q93079;Q5QNW6;P62807;P58876;P57053;O60814;Q96A08	sp|P16402|H1_3	sp|Q99880|H2BC13; sp|Q99879|H2BC14; sp|Q99877|H2BC15; sp|Q93079|H2BC9; sp|Q5QNW6|H2BC18; sp|P62807|H2BC4; sp|P58876|H2BC5; sp|P57053|H2BS1; sp|O60814|H2BC12; sp|Q96A08|H2BC1		Inter	11	23	41058;41073;41701;41706;41715;42389;41600;41783;41800;9093;10090;10110;42769;42591;42026;42028;42595;42000;42575;42417;41279;41195;41141	1
P07355;A6NMY6 <=> Q8IVF2	sp|P07355|ANXA2; sp|A6NMY6|ANXA2P2	sp|Q8IVF2|AHNAK2		Inter	1	1	40106	1
P62269 <=> P62851	sp|P62269|RPS18	sp|P62851|RPS25		Inter	7	21	46516;47452;47491;34930;34904;32378;31753;42696;42721;31784;32447;31778;7912;11278;7897;8099;9532;7160;7117;6469;7041	1
P16402 <=> P68431;Q16695;P84243;Q71DI3	sp|P16402|H1_3	sp|P68431|H3C1; sp|Q16695|H3_4; sp|P84243|H3_3A; sp|Q71DI3|H3C15		Inter	13	23	35168;35213;29406;29360;35929;35947;35972;34803;32966;32981;28643;27459;34249;35757;35722;30190;30224;33624;34010;27230;36325;28083;26091	1
P62424 <=> Q9Y3U8	sp|P62424|RPL7A	sp|Q9Y3U8|RPL36		Inter	9	49	29817;29192;29650;39198;37968;38019;39155;28675;15973;16611;20996;28344;16379;16767;21730;15476;17090;16030;31316;30182;31302;23361;35216;22228;21723;20827;21313;19037;22318;21713;20857;26823;22337;21689;30151;19019;21289;20603;20572;19455;26883;20582;24137;21570;23433;18699;19611;19301;20893	1
A0A2Z5UJ33 <=> P09651;Q32P51	sp|A0A2Z5UJ33|NP	sp|P09651|HNRNPA1; sp|Q32P51|HNRNPA1L2		Inter	10	36	13938;13901;13968;13924;13492;14482;13471;28377;23868;30643;30987;23924;23310;22276;24932;13210;14057;14414;14148;13259;13404;13253;13391;13378;36105;8860;36378;36437;34895;35980;36012;36006;34946;36412;34948;21246	1
P10412 <=> P68431;Q16695;P84243;Q71DI3	sp|P10412|H1_4	sp|P68431|H3C1; sp|Q16695|H3_4; sp|P84243|H3_3A; sp|Q71DI3|H3C15		Inter	15	30	34607;34638;34633;29127;29119;29359;33893;33903;33104;34995;34974;34967;29591;29663;31898;31875;28455;23513;27456;27378;27380;34760;34406;28694;28376;24059;26561;36554;28003;31889	1
P25205 <=> P33992	sp|P25205|MCM3	sp|P33992|MCM5		Inter	7	37	29966;30178;28243;29394;29395;29111;28826;28734;29067;28492;33358;39431;45486;26649;29076;11029;14707;10253;10283;12046;12025;12935;16201;16165;17777;17727;12950;14335;11178;11196;32496;33320;33379;41129;41122;37777;24809	1
P07355;A6NMY6 <=> Q8IVF2	sp|P07355|ANXA2; sp|A6NMY6|ANXA2P2	sp|Q8IVF2|AHNAK2		Inter	9	10	38238;34317;29519;31506;30491;30357;32899;32274;32834;33008	1
P07355;A6NMY6 <=> Q09666	sp|P07355|ANXA2; sp|A6NMY6|ANXA2P2	sp|Q09666|AHNAK		Inter	1	2	41701;41724	1
P06703 <=> Q194T2	sp|P06703|S100A6	sp|Q194T2|NS1		Inter	19	93	32455;41882;30572;38706;30696;29610;33542;39131;32708;29576;31740;26799;29484;29496;32568;31750;31332;31876;36954;33067;24906;24985;25966;33761;14016;20705;20718;14776;12371;14092;14780;20795;14385;30928;22682;21553;31741;21847;31753;21860;22585;14149;14145;35149;36769;36750;35158;8992;39380;30615;32858;30603;25422;22424;41122;41143;22421;21789;41111;41124;22406;22370;21803;16801;19855;19874;1984…	1
P07355;A6NMY6 <=> Q8IVF2	sp|P07355|ANXA2; sp|A6NMY6|ANXA2P2	sp|Q8IVF2|AHNAK2		Inter	2	5	31194;30871;31164;23340;18619	1
P07355;A6NMY6 <=> Q09666	sp|P07355|ANXA2; sp|A6NMY6|ANXA2P2	sp|Q09666|AHNAK		Inter	1	1	39733	1
P07355;A6NMY6 <=> Q8IVF2	sp|P07355|ANXA2; sp|A6NMY6|ANXA2P2	sp|Q8IVF2|AHNAK2		Inter	1	1	38296	1
P07355;A6NMY6 <=> Q8IVF2	sp|P07355|ANXA2; sp|A6NMY6|ANXA2P2	sp|Q8IVF2|AHNAK2		Inter	1	4	40676;40411;40381;40685	1
P07355;A6NMY6 <=> Q09666	sp|P07355|ANXA2; sp|A6NMY6|ANXA2P2	sp|Q09666|AHNAK		Inter	1	4	36198;36194;36850;36868	1
P07355;A6NMY6 <=> Q8IVF2	sp|P07355|ANXA2; sp|A6NMY6|ANXA2P2	sp|Q8IVF2|AHNAK2		Inter	2	3	41916;41919;31547	1
P06576 <=> P25705	sp|P06576|ATP5F1B	sp|P25705|ATP5F1A		Inter	9	26	12411;10823;14437;8305;8277;6732;11177;8387;7229;8409;8124;8131;48778;47957;48835;49139;48784;48017;25817;26107;35376;40162;32550;6037;24963;12013	1
A0A2Z5UJ33 <=> Q07955	sp|A0A2Z5UJ33|NP	sp|Q07955|SRSF1		Inter	16	51	38666;27830;27824;37296;38633;38701;23755;14076;23793;13393;35695;32974;33852;31039;16102;15738;15765;16123;15769;16135;21892;17165;22668;22552;22498;29970;11198;15888;46836;9364;12878;12877;9131;10181;12890;9796;13944;17746;13476;11027;14918;14775;16703;17932;22632;16710;16731;13477;13461;15901;24578	1
P07355;A6NMY6 <=> Q09666	sp|P07355|ANXA2; sp|A6NMY6|ANXA2P2	sp|Q09666|AHNAK		Inter	25	90	45474;45470;40880;42325;36810;36349;39806;40570;32077;25038;34006;24993;33996;34359;24997;25801;34007;34823;34384;34848;34366;25822;25039;25426;34827;33998;34385;42617;42611;42619;42566;42718;27248;42721;42606;42725;42590;42727;42589;24390;37901;37842;27531;27544;38046;38068;41634;41654;41636;44375;39864;36713;36736;36738;39745;39025;39050;39734;36930;36963;41333;41355;41444;35263;34287;36243;352…	1
P10412;P16402;P16403 <=> Q99880;Q99879;Q99877;Q93079;Q5QNW6;P62807;P58876;P57053;O60814;Q96A08	sp|P10412|H1_4; sp|P16402|H1_3; sp|P16403|H1_2	sp|Q99880|H2BC13; sp|Q99879|H2BC14; sp|Q99877|H2BC15; sp|Q93079|H2BC9; sp|Q5QNW6|H2BC18; sp|P62807|H2BC4; sp|P58876|H2BC5; sp|P57053|H2BS1; sp|O60814|H2BC12; sp|Q96A08|H2BC1		Inter	8	32	15828;15696;16988;21961;31008;30920;48222;48171;44518;44526;48169;37297;37299;46443;46417;42655;42669;42666;40794;38885;42677;38689;38663;38876;38189;38702;38492;48481;34249;48582;28692;41702	1
P10412;P16402;P16403 <=> P68431;Q16695;P84243;Q71DI3	sp|P10412|H1_4; sp|P16402|H1_3; sp|P16403|H1_2	sp|P68431|H3C1; sp|Q16695|H3_4; sp|P84243|H3_3A; sp|Q71DI3|H3C15		Inter	19	71	44306;44312;46061;46053;44852;46626;44458;44475;44423;41186;39242;39217;31978;31963;33922;33951;33945;26062;37680;41365;33337;41343;32912;39234;33345;39257;30851;36656;25449;22479;20590;21795;29703;28723;38872;14319;17820;21688;20621;20639;21420;21441;16200;16211;16977;20913;21699;21409;41893;30951;35225;47480;39153;40335;35804;40572;36727;30949;28416;30803;41515;32600;30418;29628;33466;39430;332…	1
P10412;P16401;P16402;P16403 <=> Q99880;Q99879;Q99877;Q93079;Q5QNW6;P62807;P58876;P57053;O60814;Q96A08	sp|P10412|H1_4; sp|P16401|H1_5; sp|P16402|H1_3; sp|P16403|H1_2	sp|Q99880|H2BC13; sp|Q99879|H2BC14; sp|Q99877|H2BC15; sp|Q93079|H2BC9; sp|Q5QNW6|H2BC18; sp|P62807|H2BC4; sp|P58876|H2BC5; sp|P57053|H2BS1; sp|O60814|H2BC12; sp|Q96A08|H2BC1		Inter	7	32	43248;43235;45151;45320;45319;45149;36221;31531;42327;31889;31892;42323;42368;42367;42397;23641;23549;17356;7888;7081;5433;6220;6248;7858;7876;7941;5453;7864;8006;5746;7969;47042	1
P25705 <=> P40926	sp|P25705|ATP5F1A	sp|P40926|MDH2		Inter	7	20	16389;27483;13189;13163;13710;9563;9207;9198;14121;12004;7546;14510;14073;13352;18527;18667;18874;15789;19506;11119	1
P06748 <=> P62753	sp|P06748|NPM1	sp|P62753|RPS6		Inter	5	8	21371;28998;29008;29006;44726;22275;42560;21523	1
P07910 <=> Q194T2	sp|P07910|HNRNPC	sp|Q194T2|NS1		Inter	12	32	14231;29315;29307;20198;20200;37265;37856;28725;11628;13136;15270;20956;20948;22371;21006;22321;34335;10491;10493;27943;36402;38709;22743;13088;14362;14417;14699;14201;18515;19006;17844;17764	1
P09651 <=> P61978	sp|P09651|HNRNPA1	sp|P61978|HNRNPK		Inter	5	15	32033;43382;32181;32022;33466;36655;36696;32152;30283;36726;36965;37298;12130;9678;12103	1
P08195 <=> Q9UPY5	sp|P08195|SLC3A2	sp|Q9UPY5|SLC7A11		Inter	5	17	38174;38134;38162;34702;37930;37784;36902;37952;36886;34718;36969;35829;29387;27289;39424;41752;36728	1
A0A2Z5UJ33 <=> Q16629	sp|A0A2Z5UJ33|NP	sp|Q16629|SRSF7		Inter	10	44	38380;33227;23103;29483;23119;21183;27697;31209;33220;29770;29784;25691;28744;25999;24369;24326;34323;23396;23785;25991;24296;34745;34346;34317;27682;24915;27683;26340;20170;20140;26346;18107;32368;27609;21222;24720;23130;23578;25495;25264;34328;10241;10262;10228	1
O14737 <=> P49368	sp|O14737|PDCD5	sp|P49368|CCT3		Inter	6	20	37221;46848;36776;37216;37210;37168;46883;46413;12634;24078;24039;24206;7392;8132;32903;32119;33121;33277;31395;31277	1
P11142 <=> P31948	sp|P11142|HSPA8	sp|P31948|STIP1		Inter	8	38	33117;44643;44655;34830;34833;44642;44799;34913;34948;35451;33135;44803;36202;36144;36168;36241;37344;37371;20370;36009;35997;36074;36135;35985;34648;34676;36099;35999;34289;45296;11420;11393;14843;11167;15606;24234;14734;18991	1
P10412;P16402;P16403 <=> P62805	sp|P10412|H1_4; sp|P16402|H1_3; sp|P16403|H1_2	sp|P62805|H4C1		Inter	10	20	38738;28881;34379;29459;22095;37743;25051;41077;42064;39904;21295;22656;15995;32640;41063;42099;41140;33733;42076;30459	1
A0A2Z5U3Y8 <=> P11142;P54652	sp|A0A2Z5U3Y8|M1	sp|P11142|HSPA8; sp|P54652|HSPA2		Inter	12	36	28699;35556;35491;35847;35066;30912;20809;17404;22044;23994;23257;35823;36391;31716;44891;35495;36388;12752;9606;14994;32895;21380;20921;21376;20915;16298;16777;37178;35711;31944;32254;30270;28450;28194;35261;32518	1
P07910 <=> P12956	sp|P07910|HNRNPC	sp|P12956|XRCC6		Inter	7	13	11060;11069;16222;26374;26330;25192;29168;24715;24745;22692;25173;24700;10094	1
A0A2Z5UJ33 <=> P07737	sp|A0A2Z5UJ33|NP	sp|P07737|PFN1		Inter	8	18	17771;17568;17168;34820;43716;21692;16966;16688;15853;16431;30935;19261;17828;19279;25149;17134;23420;12999	1
O75150 <=> Q5VTR2	sp|O75150|RNF40	sp|Q5VTR2|RNF20		Inter	5	7	37914;40449;47961;30170;37051;31743;9670	1
Q9Y230 <=> Q9Y265	sp|Q9Y230|RUVBL2	sp|Q9Y265|RUVBL1		Inter	6	10	38632;32237;39749;41450;38972;12754;11027;10502;35160;14167	1
P17096 <=> P68431;Q16695;P84243;Q71DI3	sp|P17096|HMGA1	sp|P68431|H3C1; sp|Q16695|H3_4; sp|P84243|H3_3A; sp|Q71DI3|H3C15		Inter	9	38	40457;21914;34001;24366;33996;23366;28120;29131;28734;29272;34720;34739;35114;29769;34747;29318;17641;17655;24823;24846;25502;26429;26757;20091;23166;18634;25435;11750;9087;11872;8804;12574;10859;11866;8207;12477;8793;9069	1
A0A2Z5UJ33 <=> Q13247	sp|A0A2Z5UJ33|NP	sp|Q13247|SRSF6		Inter	9	24	30157;30173;31588;31592;23223;31712;23252;31707;19265;19240;19467;17584;16352;22779;17594;22813;19168;18713;25879;20625;22581;22495;22075;13013	1
A0A2Z5U3W2 <=> A0A2Z5UJ33	sp|A0A2Z5U3W2|PB1	sp|A0A2Z5UJ33|NP		Inter	9	22	6109;6232;7020;6601;7037;6198;6606;7025;6209;6575;13265;13238;12989;18267;14259;8948;9222;4295;5454;4291;17085;7072	1
P09651 <=> Q15233	sp|P09651|HNRNPA1	sp|Q15233|NONO		Inter	4	7	33769;33729;33806;39766;26407;26393;38076	1
P50991 <=> P78371	sp|P50991|CCT4	sp|P78371|CCT2		Inter	9	17	20683;21359;36522;45311;35453;35094;18789;29628;29653;22116;22498;15796;17700;17701;18829;35019;41819	1
P07355;A6NMY6 <=> P60903	sp|P07355|ANXA2; sp|A6NMY6|ANXA2P2	sp|P60903|S100A10		Inter	15	117	47980;47971;34868;38965;37202;43184;36960;36836;24605;24577;32650;32637;32654;32667;26900;26716;38644;38651;38854;30254;34414;34434;35351;29092;21961;32637;21288;33822;35412;22826;30923;39341;32622;31324;40090;32069;27157;30990;35021;29899;32577;29245;24471;42100;44799;33866;44408;33273;33841;32773;33319;47461;47101;47466;44836;47103;25329;20844;34002;20424;27911;25391;21299;20815;21313;20920;209…	1
P12956 <=> P78527	sp|P12956|XRCC6	sp|P78527|PRKDC		Inter	6	13	35215;43117;43229;43472;32111;20235;19988;28934;4695;6223;4667;13770;14368	1
Q06323 <=> Q9UL46	sp|Q06323|PSME1	sp|Q9UL46|PSME2		Inter	12	76	11570;11519;11313;11534;16085;11312;16057;11239;11547;16036;16789;11483;11326;11496;16804;21513;16052;21500;20807;11289;11518;11283;20809;20793;11525;9947;8593;9523;9621;13316;9195;12561;12992;13007;13240;13247;17809;13250;15494;15162;15302;15602;15180;15587;21261;15311;15517;13018;33991;46262;46188;40858;40944;11952;8460;8452;8772;11941;8789;8759;14284;14297;19998;7985;6283;7869;7881;6020;6026;3…	1
P10809 <=> P38646	sp|P10809|HSPD1	sp|P38646|HSPA9		Inter	11	37	22929;22636;28797;28810;31255;13807;12585;12111;16244;16393;12627;16252;11638;13259;15980;37704;9018;18775;16080;14254;19969;18749;14050;19977;20267;16097;14848;20250;14091;14989;14862;14975;14301;28414;29152;26300;32253	1
A0A2Z5UJ33 <=> P29401	sp|A0A2Z5UJ33|NP	sp|P29401|TKT		Inter	9	18	20014;20827;20567;20416;20083;24765;13329;12083;12103;11455;11203;16037;48792;17338;17836;20226;23067;11959	1
Q14683 <=> Q9UQE7	sp|Q14683|SMC1A	sp|Q9UQE7|SMC3		Inter	7	24	25389;24923;6035;18117;22346;18958;20690;19401;18079;17480;25880;13662;17472;16997;17443;10742;11925;21812;22461;13341;14005;16869;13955;4729	1
A0A2Z5UJ33 <=> Q15233	sp|A0A2Z5UJ33|NP	sp|Q15233|NONO		Inter	14	30	38752;36963;38708;36937;24560;10284;29433;28923;29437;7553;17822;10901;18431;14924;15957;15087;17565;17139;23770;10197;23942;18354;18331;18352;14753;29283;30453;17618;17757;18081	1
P23246 <=> Q194T2	sp|P23246|SFPQ	sp|Q194T2|NS1		Inter	14	62	27312;24560;27341;23015;20515;27327;24606;23068;26636;24657;26680;23045;12491;18119;22276;22252;18140;22261;25113;22334;18210;12535;25170;18107;12633;17533;12416;12628;12654;18112;12522;12484;21200;12457;12531;14735;14833;27027;14831;45533;41822;16159;14811;37718;29677;31246;26623;21716;29682;26617;23876;29142;19681;19661;7444;27561;27544;27547;40563;19805;20055;10277	1
P09622 <=> P40926	sp|P09622|DLD	sp|P40926|MDH2		Inter	4	9	16484;14405;9902;14896;9895;18620;13822;16552;11404	1
P49755 <=> Q9BVK6	sp|P49755|TMED10	sp|Q9BVK6|TMED9		Inter	4	13	33852;30038;30333;30965;38796;34310;29869;32501;31166;39093;38980;35854;37305	1
P11142 <=> P34932	sp|P11142|HSPA8	sp|P34932|HSPA4		Inter	4	44	22946;36794;20327;22519;29610;19626;36806;29596;31731;31715;30915;23718;32761;29314;30938;20331;27749;21061;23019;22932;31058;27760;19597;32747;22527;31018;30301;21047;30344;23710;32737;29802;28892;29869;29807;29819;22500;36840;28864;32846;29171;32165;37517;41631	1
A0A2Z5U3Y8 <=> P0DMV9;P0DMV8;P17066	sp|A0A2Z5U3Y8|M1	sp|P0DMV9|HSPA1B; sp|P0DMV8|HSPA1A; sp|P17066|HSPA6		Inter	6	18	37000;37030;40852;34767;30717;22628;22617;18006;17995;23306;21557;28991;28027;28403;18786;18807;35287;30919	1
P36578 <=> P50914	sp|P36578|RPL4	sp|P50914|RPL14		Inter	6	13	25902;16702;22457;22671;23179;23165;23673;25323;26492;26535;25312;23581;26981	1
P02545 <=> Q99880;Q99879;Q99877;Q93079;Q5QNW6;P62807;P58876;P57053;O60814;Q96A08	sp|P02545|LMNA	sp|Q99880|H2BC13; sp|Q99879|H2BC14; sp|Q99877|H2BC15; sp|Q93079|H2BC9; sp|Q5QNW6|H2BC18; sp|P62807|H2BC4; sp|P58876|H2BC5; sp|P57053|H2BS1; sp|O60814|H2BC12; sp|Q96A08|H2BC1		Inter	4	11	48069;45934;48092;48066;44854;44877;45954;44878;37708;43035;15568	1
P16401 <=> Q99880;Q99879;Q99877;Q93079;Q5QNW6;P62807;P58876;P57053;O60814;Q96A08	sp|P16401|H1_5	sp|Q99880|H2BC13; sp|Q99879|H2BC14; sp|Q99877|H2BC15; sp|Q93079|H2BC9; sp|Q5QNW6|H2BC18; sp|P62807|H2BC4; sp|P58876|H2BC5; sp|P57053|H2BS1; sp|O60814|H2BC12; sp|Q96A08|H2BC1		Inter	4	5	48334;48296;41082;44253;40883	1
P61247 <=> P62263	sp|P61247|RPS3A	sp|P62263|RPS14		Inter	4	14	27957;27933;10358;15628;20606;10384;14399;9477;20589;21595;9192;7312;7319;7389	1
I4EPC4 <=> P27797	sp|I4EPC4|HA	sp|P27797|CALR		Inter	14	32	47740;39312;23516;28585;35787;35756;36344;27523;35246;15802;15773;15306;16372;15767;16931;36028;19110;19519;26904;26360;19532;16915;10886;9051;29050;28181;28600;28647;27422;29182;29135;18118	1
P40926 <=> Q12931	sp|P40926|MDH2	sp|Q12931|TRAP1		Inter	4	5	11718;13032;12644;15160;14372	1
I4EPC4 <=> P27824	sp|I4EPC4|HA	sp|P27824|CANX		Inter	13	33	35377;31655;40350;40382;40449;39374;25096;25786;25851;32135;32253;32275;31429;24338;24332;31441;25150;25203;22738;23904;25126;15228;43842;39124;46430;40235;40251;39785;38471;5621;5610;15775;6653	1
P33991 <=> P33993	sp|P33991|MCM4	sp|P33993|MCM7		Inter	4	15	38649;34314;33670;33681;21858;19627;19610;37947;37935;12159;12654;13853;13206;12676;17958	1
A0A2Z5U3Y8 <=> P06748	sp|A0A2Z5U3Y8|M1	sp|P06748|NPM1		Inter	5	7	36830;36858;34698;31110;29746;15669;32542	1
P20290 <=> Q13765;E9PAV3	sp|P20290|BTF3	sp|Q13765|NACA; sp|E9PAV3|NACA		Inter	5	18	32952;34055;28160;37939;28152;27014;38444;31991;35248;35388;35436;34274;30844;31829;31834;30701;30738;30931	1
P62191 <=> P62195	sp|P62191|PSMC1	sp|P62195|PSMC5		Inter	6	39	40304;36982;41178;40293;47099;41046;41034;47108;38125;37020;47110;38100;40202;40308;38060;41070;36991;41181;41163;40175;41006;40914;37009;40930;47131;40205;45236;25271;34184;34180;31990;31994;32006;42227;36016;35824;35879;22393;29719	1
P10809 <=> P61604	sp|P10809|HSPD1	sp|P61604|HSPE1		Inter	4	7	24372;30950;29153;20882;26949;25611;30075	1
P00505 <=> P40926	sp|P00505|GOT2	sp|P40926|MDH2		Inter	6	16	14680;9582;30720;32010;22053;23332;15675;21402;21538;23015;14030;22947;40073;26872;31931;34983	1
A0A2Z5UJ33 <=> P17844	sp|A0A2Z5UJ33|NP	sp|P17844|DDX5		Inter	6	10	39203;35875;12787;37398;34306;33414;33406;48108;25109;13397	1
A0A2Z5UJ33 <=> P84103	sp|A0A2Z5UJ33|NP	sp|P84103|SRSF3		Inter	7	50	23010;32194;22412;32199;21748;23025;22484;22398;32186;22994;21306;22380;22477;25478;25495;33146;22898;21754;33154;22070;24609;27636;24598;24628;26281;27658;27024;26294;22097;22062;21346;12445;18199;12458;12440;22534;29530;16532;22967;16202;16144;13101;11680;12189;12263;11810;12268;17546;15949;17066	1
A0A2Z5UJ33 <=> Q99880;Q99879;Q99877;Q93079;Q5QNW6;P62807;P58876;P57053;O60814;Q96A08	sp|A0A2Z5UJ33|NP	sp|Q99880|H2BC13; sp|Q99879|H2BC14; sp|Q99877|H2BC15; sp|Q93079|H2BC9; sp|Q5QNW6|H2BC18; sp|P62807|H2BC4; sp|P58876|H2BC5; sp|P57053|H2BS1; sp|O60814|H2BC12; sp|Q96A08|H2BC1		Inter	8	13	10941;11004;17646;10031;9392;11231;10923;34003;44074;34173;14757;32861;36327	1
P55884 <=> Q14152	sp|P55884|EIF3B	sp|Q14152|EIF3A		Inter	4	18	44200;31597;26612;29559;31085;27888;31607;29256;27875;33914;32189;31617;42150;32335;29310;35018;46035;40984	1
O75477 <=> O94905	sp|O75477|ERLIN1	sp|O94905|ERLIN2		Inter	4	4	41906;35797;44651;26156	1
A0A2Z5UJ33 <=> P26599	sp|A0A2Z5UJ33|NP	sp|P26599|PTBP1		Inter	8	16	20965;21402;21394;18307;15134;19932;29473;22222;22213;31914;23040;21238;20257;11509;10600;30344	1
A0A2Z5UJ33 <=> P31943;P55795	sp|A0A2Z5UJ33|NP	sp|P31943|HNRNPH1; sp|P55795|HNRNPH2		Inter	7	23	45258;41922;41933;46181;43083;43100;46214;46220;41987;26688;26699;35012;25961;35058;25125;6513;6516;36316;28115;26691;38530;5297;43309	1
Q9H6F5 <=> Q9UKD2	sp|Q9H6F5|CCDC86	sp|Q9UKD2|MRTO4		Inter	5	24	31199;5344;4825;6901;5443;5457;7643;7659;32867;32762;32854;32751;37119;26780;37144;37145;27272;26814;35762;26847;27317;37795;25339;25490	1
A0A2Z5UJ33 <=> P11142;P54652	sp|A0A2Z5UJ33|NP	sp|P11142|HSPA8; sp|P54652|HSPA2		Inter	5	16	13543;13537;15923;6251;6269;6146;5553;6141;6204;6191;6131;6917;18404;15562;15536;20854	1
P07900;P08238 <=> P11142	sp|P07900|HSP90AA1; sp|P08238|HSP90AB1	sp|P11142|HSPA8		Inter	7	43	22009;22012;22035;27857;21439;20947;22076;21826;21790;21934;21893;20987;24921;22945;23591;22047;30940;34464;23622;21904;35160;22299;22162;30375;35147;28999;21482;22096;22062;30408;25844;21456;20108;34443;22658;17891;19302;19277;19303;22486;14629;23659;30866	1
P84090 <=> Q9NYF8	sp|P84090|ERH	sp|Q9NYF8|BCLAF1		Inter	4	8	45654;45635;45663;44317;44334;38521;41666;45912	1
A0A2Z5U3Y8 <=> P60709;P63261;P68133;P68032;P63267;P62736	sp|A0A2Z5U3Y8|M1	sp|P60709|ACTB; sp|P63261|ACTG1; sp|P68133|ACTA1; sp|P68032|ACTC1; sp|P63267|ACTG2; sp|P62736|ACTA2		Inter	10	29	32109;28282;28290;36564;36617;37783;37782;17961;17999;20795;20168;18564;18527;18925;19644;42718;41474;39429;24031;32432;24059;23922;34371;23621;38314;42234;18444;18679;16995	1
P08195 <=> Q01650	sp|P08195|SLC3A2	sp|Q01650|SLC7A5		Inter	11	39	31840;20854;31801;20876;19655;19640;36886;36903;31323;22914;33370;36377;22824;25389;22904;22885;17474;18940;18934;19917;19491;18965;23622;19502;30440;26658;31254;30787;34121;20272;29224;29170;19982;31583;42914;29513;32993;18301;24253	1
A0A2Z5U3X0 <=> A0A2Z5U3Y8	sp|A0A2Z5U3X0|PB2	sp|A0A2Z5U3Y8|M1		Inter	6	15	38139;38058;35196;26773;37731;26206;31058;26572;26166;34992;39326;39331;37685;23916;18304	1
P38646 <=> Q12931	sp|P38646|HSPA9	sp|Q12931|TRAP1		Inter	6	61	37698;37898;37886;37696;46393;46401;33983;34703;36336;37699;34727;36854;33959;33946;36346;33964;36860;37786;34697;36448;20056;33394;32363;35674;32141;8776;9073;9481;8785;9080;10367;8907;9499;10636;32143;23710;30980;27851;31621;23735;32193;32219;26481;26500;25672;32168;30386;31794;25699;29193;33438;36550;31737;30401;30992;33046;36564;36696;33117;29191;33835	1
P13667 <=> P14625	sp|P13667|PDIA4	sp|P14625|HSP90B1		Inter	4	13	22461;26474;20407;19451;20412;18675;19512;19476;26455;20435;44705;18534;21482	1
P20700 <=> Q03252	sp|P20700|LMNB1	sp|Q03252|LMNB2		Inter	4	6	47630;47641;32141;32133;47254;35263	1
O75947 <=> P25705	sp|O75947|ATP5PD	sp|P25705|ATP5F1A		Inter	5	7	14617;31779;35210;33770;27214;37972;22118	1
A0A2Z5UJ33 <=> Q13151	sp|A0A2Z5UJ33|NP	sp|Q13151|HNRNPA0		Inter	8	14	19276;16154;15766;16118;9039;8239;18953;18971;7721;7740;17900;28347;6992;7141	1
P27348 <=> P61981	sp|P27348|YWHAQ	sp|P61981|YWHAG		Inter	6	35	31941;31253;30626;31914;31247;30629;31915;30651;31239;41023;23218;22436;22003;27247;21683;22347;21041;25327;24324;29794;9980;9396;16017;15305;16608;15014;33503;12798;12210;12180;9502;12194;9188;9203;9461	1
P08670 <=> Q15149	sp|P08670|VIM	sp|Q15149|PLEC		Inter	4	4	40856;35753;42247;39981	1
A0A2Z5UJ33 <=> P52597	sp|A0A2Z5UJ33|NP	sp|P52597|HNRNPF		Inter	8	15	25918;51370;51358;51420;24586;24800;22371;23052;29704;22379;51023;41557;29874;34735;33721	1
P84090 <=> Q9Y3Y2	sp|P84090|ERH	sp|Q9Y3Y2|CHTOP		Inter	5	12	34201;32991;42119;40763;39502;17415;17406;27458;28137;27817;38462;38511	1
Q8NEJ9 <=> Q9NY61	sp|Q8NEJ9|NGDN	sp|Q9NY61|AATF		Inter	5	10	37198;33426;33396;32195;32171;40721;32564;31458;36058;36091	1
P40227 <=> P50990	sp|P40227|CCT6A	sp|P50990|CCT8		Inter	6	84	30889;34755;33002;33845;34011;43654;34009;31131;43664;44070;43679;32348;43652;34744;33808;33392;33797;31726;32959;44093;34735;44058;31704;34732;33453;33406;34765;32338;44052;44099;34216;34023;43127;27066;39257;44669;44045;32322;33052;31116;44676;35213;29084;35475;29621;29434;31817;32473;32364;31780;31268;26709;34198;31040;28033;38482;29716;38852;29060;40131;29529;29542;40081;26892;28602;29076;291…	1
Q9UBE0 <=> Q9UBT2	sp|Q9UBE0|SAE1	sp|Q9UBT2|UBA2		Inter	9	31	18462;26821;27922;28329;21541;8967;14045;12879;11931;23939;25762;18897;23525;22166;23204;10571;7839;10521;8434;8445;8422;10308;12608;12594;11667;14653;24128;22305;15995;15448;15198	1
P10412;P16402;P16403 <=> P16401	sp|P10412|H1_4; sp|P16402|H1_3; sp|P16403|H1_2	sp|P16401|H1_5		Inter	8	8	40858;43316;35610;18233;28200;35169;26488;33980	1
P35998 <=> P62191	sp|P35998|PSMC2	sp|P62191|PSMC1		Inter	6	22	50423;40847;37948;45140;34065;34672;35055;45796;36159;41811;35455;41059;37807;34507;40037;41131;37653;34522;37699;29669;42648;40190	1
P09651 <=> P22626	sp|P09651|HNRNPA1	sp|P22626|HNRNPA2B1		Inter	11	32	10862;30272;30249;30021;30015;30004;20954;30247;22729;30013;23634;21723;30237;20402;21264;17887;17875;26116;24492;48828;10771;9589;37703;15755;10723;9673;13897;13899;13901;13884;9777;18610	1
P26641 <=> P29692	sp|P26641|EEF1G	sp|P29692|EEF1D		Inter	7	17	46653;28383;37681;28384;12651;12741;11281;12675;11597;12740;23441;14821;23414;15309;18635;15502;22785	1
A0A2Z5UJ33 <=> P11142	sp|A0A2Z5UJ33|NP	sp|P11142|HSPA8		Inter	7	16	27141;25972;27153;27263;26797;25506;29961;30857;15881;30866;27998;28182;15075;19851;15048;15400	1
A0A2Z5UJ33 <=> P49458	sp|A0A2Z5UJ33|NP	sp|P49458|SRP9		Inter	8	20	16440;16418;14246;15499;18481;14254;19610;15599;23398;16558;8699;9633;10539;14503;8742;15769;22914;25001;37810;27619	1
A0A2Z5UJ33 <=> P62805	sp|A0A2Z5UJ33|NP	sp|P62805|H4C1		Inter	6	16	20394;20430;39056;38600;33860;37219;40210;40192;18596;12018;12013;12086;12027;12036;17412;23662	1
P43246 <=> P52701	sp|P43246|MSH2	sp|P52701|MSH6		Inter	3	22	21093;18536;21116;16488;16506;18545;17395;18499;14314;14290;18510;19593;14334;33879;22850;20445;15007;19165;14990;20513;20579;30444	1
P60709;P63261;P68133;P68032;P63267;P62736 <=> Q14247	sp|P60709|ACTB; sp|P63261|ACTG1; sp|P68133|ACTA1; sp|P68032|ACTC1; sp|P63267|ACTG2; sp|P62736|ACTA2	sp|Q14247|CTTN		Inter	3	11	21362;21378;21323;20236;21367;21396;20203;21333;20211;19791;21204	1
P40926 <=> P50213	sp|P40926|MDH2	sp|P50213|IDH3A		Inter	3	3	19623;16503;15078	1
P31040 <=> P40926	sp|P31040|SDHA	sp|P40926|MDH2		Inter	3	3	22684;18282;16403	1
A0A2Z5U3Y7 <=> A0A2Z5UJ33	sp|A0A2Z5U3Y7|PA	sp|A0A2Z5UJ33|NP		Inter	10	27	35704;32004;35667;36671;23845;34360;34376;37371;12533;11921;27937;43237;40554;37852;27585;38685;33833;38673;35430;21399;32157;31172;31205;32123;35179;26510;27125	1
A0A2Z5U3Y8 <=> P06733	sp|A0A2Z5U3Y8|M1	sp|P06733|ENO1		Inter	3	5	33655;34140;29922;38675;41046	1
P07900;P08238 <=> P31948	sp|P07900|HSP90AA1; sp|P08238|HSP90AB1	sp|P31948|STIP1		Inter	7	20	30977;31429;31476;30966;20025;13637;18406;18014;12917;12904;12164;18039;12538;12917;12880;11610;18104;29063;25932;14868	1
P55072 <=> Q9UNZ2	sp|P55072|VCP	sp|Q9UNZ2|NSFL1C		Inter	3	4	21095;20674;22357;32910	1
Q13765;E9PAV3 <=> Q194T2	sp|Q13765|NACA; sp|E9PAV3|NACA	sp|Q194T2|NS1		Inter	3	6	25374;25358;25383;32485;23020;38185	1
P42704 <=> Q9GZT3	sp|P42704|LRPPRC	sp|Q9GZT3|SLIRP		Inter	11	28	23186;29220;28581;39140;29211;28879;28892;16042;16025;16719;21569;45972;35099;34687;34423;45470;40798;17951;17833;17977;17903;24016;23712;30970;11728;18108;20345;11576	1
P27797 <=> P30101	sp|P27797|CALR	sp|P30101|PDIA3		Inter	9	36	28755;26205;39004;38977;38969;35493;35458;35453;40224;39943;40675;40671;48647;40750;40183;40646;41682;42559;40151;26845;20310;22342;30587;31601;26082;22055;30691;26915;22124;23061;22534;17794;15797;23195;14119;21387	1
P62805 <=> Q99879	sp|P62805|H4C1	sp|Q99879|H2BC14		Inter	3	11	16192;15551;15508;19408;13723;14812;14403;19998;14516;22309;22329	1
P02545 <=> P42167	sp|P02545|LMNA	sp|P42167|TMPO		Inter	13	28	27557;15861;16424;15375;15941;15874;32492;31079;50485;50482;19647;19517;20555;50501;50512;9455;7670;42456;46447;46135;16612;18051;18038;18020;22511;16434;11318;50559	1
P10412;P16402;P16403 <=> Q8IUE6	sp|P10412|H1_4; sp|P16402|H1_3; sp|P16403|H1_2	sp|Q8IUE6|H2AC21		Inter	3	5	15891;13274;15893;13844;16655	1
P0DP25;P0DP24;P0DP23 <=> P46779	sp|P0DP25|CALM3; sp|P0DP24|CALM2; sp|P0DP23|CALM1	sp|P46779|RPL28		Inter	3	4	28579;24587;29848;21520	1
O00487 <=> P51665	sp|O00487|PSMD14	sp|P51665|PSMD7		Inter	4	6	40717;25338;25264;36197;36439;40942	1
A0A2Z5U3X0 <=> P0DP25;P0DP24;P0DP23	sp|A0A2Z5U3X0|PB2	sp|P0DP25|CALM3; sp|P0DP24|CALM2; sp|P0DP23|CALM1		Inter	3	11	37726;31362;31822;30796;36088;33116;39433;39423;40868;38268;40857	1
O75369 <=> P60709;P63261;P68133;P68032;P63267;P62736	sp|O75369|FLNB	sp|P60709|ACTB; sp|P63261|ACTG1; sp|P68133|ACTA1; sp|P68032|ACTC1; sp|P63267|ACTG2; sp|P62736|ACTA2		Inter	3	14	27516;32317;32287;21864;34738;34263;31537;31459;28327;28311;32589;32581;34796;31758	1
P09661 <=> Q12874	sp|P09661|SNRPA1	sp|Q12874|SF3A3		Inter	3	4	40258;46951;47447;33397	1
P62805 <=> Q99880;Q99879;Q99877;Q93079;Q5QNW6;P62807;P58876;P57053;O60814	sp|P62805|H4C1	sp|Q99880|H2BC13; sp|Q99879|H2BC14; sp|Q99877|H2BC15; sp|Q93079|H2BC9; sp|Q5QNW6|H2BC18; sp|P62807|H2BC4; sp|P58876|H2BC5; sp|P57053|H2BS1; sp|O60814|H2BC12		Inter	3	158	37933;39052;43501;38583;37377;36035;37775;38368;37958;38402;38911;34898;38381;38975;34925;37223;38575;38366;39057;38993;37943;35317;38569;43502;37933;38469;36071;45687;35711;38423;38558;37918;36019;44185;38156;37638;36033;35328;35704;38343;38900;45714;37355;37978;38967;38443;37750;37819;37909;38881;37189;34872;37981;38945;38537;38393;39074;41306;37425;40724;41136;31296;40363;41191;33425;47407;338…	1
O75643 <=> Q6P2Q9	sp|O75643|SNRNP200	sp|Q6P2Q9|PRPF8		Inter	4	11	32685;16799;16864;16821;16409;46094;41080;36917;7545;6719;10000	1
A0A2Z5UJ33 <=> Q13765;E9PAV3	sp|A0A2Z5UJ33|NP	sp|Q13765|NACA; sp|E9PAV3|NACA		Inter	4	36	37179;37147;41288;37146;40538;40402;41317;41390;44097;38264;37204;41362;26681;37593;26698;25688;37569;30298;25677;25726;34458;35322;29292;35460;24580;29186;26611;33019;27608;30326;26623;33439;28163;31077;32341;31956	1
P07910 <=> P09651	sp|P07910|HNRNPC	sp|P09651|HNRNPA1		Inter	4	6	20833;33090;33059;27476;14407;14380	1
P11142;P54652 <=> P34932	sp|P11142|HSPA8; sp|P54652|HSPA2	sp|P34932|HSPA4		Inter	5	29	37794;46682;46669;36926;37756;43237;35862;41492;43245;35757;44798;43166;44827;42820;44363;41658;18067;30551;36895;26661;28115;34088;26688;28747;28139;36853;28699;38541;38508	1
P02545 <=> P20700;Q03252	sp|P02545|LMNA	sp|P20700|LMNB1; sp|Q03252|LMNB2		Inter	10	33	29894;28636;29914;39181;39147;32591;28025;25783;28503;27102;27106;28546;28848;28830;27995;21407;20524;27876;36842;35640;35631;35628;36109;25462;26026;25935;18674;13296;18592;19143;19207;15316;15795	1
P46781 <=> Q7KZF4	sp|P46781|RPS9	sp|Q7KZF4|SND1		Inter	3	15	19348;19343;16135;16147;22649;16300;22648;22668;16322;22653;22638;22670;22653;36560;27409	1
P15880 <=> P63220	sp|P15880|RPS2	sp|P63220|RPS21		Inter	4	7	30462;36544;36578;34221;33803;44930;35813	1
P62195 <=> Q13200	sp|P62195|PSMC5	sp|Q13200|PSMD2		Inter	5	9	33505;24846;24270;35796;35785;26828;38969;30751;32720	1
P26599 <=> P43243	sp|P26599|PTBP1	sp|P43243|MATR3		Inter	4	8	31966;31924;27485;25210;27468;24702;33310;20933	1
A0A2Z5UJ33 <=> P20290	sp|A0A2Z5UJ33|NP	sp|P20290|BTF3		Inter	3	23	20622;20611;25256;25242;24741;24729;22015;21409;21997;22003;17412;15031;17564;17465;21868;17622;17440;21855;15023;17399;21345;16343;22529	1
P68431;Q16695;P84243;Q71DI3 <=> Q71UI9;P0C0S5	sp|P68431|H3C1; sp|Q16695|H3_4; sp|P84243|H3_3A; sp|Q71DI3|H3C15	sp|Q71UI9|H2AZ2; sp|P0C0S5|H2AZ1		Inter	4	26	38487;39058;35553;39088;35561;39056;46397;46421;35653;38478;46834;36941;37364;37430;37283;36902;37378;37755;37363;37282;37656;36901;36966;38143;38161;34933	1
O95810 <=> Q6NZI2	sp|O95810|CAVIN2	sp|Q6NZI2|CAVIN1		Inter	3	9	29980;20670;20666;29922;11515;10460;16399;15878;15870	1
P06753 <=> P60709;P63261;P68133;P68032;P63267;P62736	sp|P06753|TPM3	sp|P60709|ACTB; sp|P63261|ACTG1; sp|P68133|ACTA1; sp|P68032|ACTC1; sp|P63267|ACTG2; sp|P62736|ACTA2		Inter	5	73	22745;22270;22777;24183;14954;31054;16623;27399;24192;31008;22384;16584;22710;31437;19089;16617;20361;18302;20565;27627;19570;26887;28550;24204;17092;17077;20247;20220;14664;25484;13085;13097;16580;24027;14644;14865;20187;16534;21260;14864;19760;24042;28600;20252;25768;17160;15989;17058;16547;18436;20240;20563;19863;25473;21225;17640;20543;18006;14716;21428;21515;24554;23436;24849;29087;24835;234…	1
P14678;P63162 <=> P62318	sp|P14678|SNRPB; sp|P63162|SNRPN	sp|P62318|SNRPD3		Inter	4	11	44041;22365;34309;33429;34288;27451;18152;32047;32865;49166;37261	1
P06753;P67936 <=> P60709;P63261;P68133;P68032;P63267;P62736	sp|P06753|TPM3; sp|P67936|TPM4	sp|P60709|ACTB; sp|P63261|ACTG1; sp|P68133|ACTA1; sp|P68032|ACTC1; sp|P63267|ACTG2; sp|P62736|ACTA2		Inter	4	84	18273;21692;26305;22928;26091;26104;31572;22468;22134;21707;22190;31589;26908;26914;20234;18715;17958;21281;24158;18061;20296;15239;27185;29068;22661;31636;17487;18145;20746;20689;18994;22217;20913;29831;18943;24674;22491;16900;26099;17679;21683;22289;23028;16923;22837;30647;27397;19985;15275;19862;20749;15478;24616;20894;26128;17806;30629;19298;20760;39732;21314;19834;19288;18540;37573;20852;174…	1
Q15233 <=> Q8WXF1	sp|Q15233|NONO	sp|Q8WXF1|PSPC1		Inter	4	6	23963;26676;26684;33725;10444;7326	1
Q194T2 <=> Q8WXF1	sp|Q194T2|NS1	sp|Q8WXF1|PSPC1		Inter	4	4	28524;20883;20957;22055	1
P09651 <=> P26599	sp|P09651|HNRNPA1	sp|P26599|PTBP1		Inter	4	7	37050;26898;26874;26895;18893;18010;40444	1
Q99549 <=> Q9UK61	sp|Q99549|MPHOSPH8	sp|Q9UK61|TASOR		Inter	4	12	16121;16130;16208;15287;16152;16188;21671;21703;12568;13198;29731;29310	1
Q99623 <=> Q9NX40	sp|Q99623|PHB2	sp|Q9NX40|OCIAD1		Inter	3	3	30643;22544;6916	1
A0A2Z5UJ33 <=> P43243	sp|A0A2Z5UJ33|NP	sp|P43243|MATR3		Inter	3	3	25919;31586;9531	1
P16403 <=> P62807;P57053;O60814	sp|P16403|H1_2	sp|P62807|H2BC4; sp|P57053|H2BS1; sp|O60814|H2BC12		Inter	3	3	9895;13121;9816	1
P60709;P63261;P68133;P68032;P63267;P62736 <=> Q16643	sp|P60709|ACTB; sp|P63261|ACTG1; sp|P68133|ACTA1; sp|P68032|ACTC1; sp|P63267|ACTG2; sp|P62736|ACTA2	sp|Q16643|DBN1		Inter	4	9	19129;19130;18820;10935;10939;10930;11067;10911;34854	1
P35998 <=> Q13200	sp|P35998|PSMC2	sp|Q13200|PSMD2		Inter	4	5	32862;18344;18226;17956;16438	1
A0A2Z5U3Y8 <=> P62906	sp|A0A2Z5U3Y8|M1	sp|P62906|RPL10A		Inter	3	3	33893;37495;14387	1
P07910 <=> P38159;Q96E39	sp|P07910|HNRNPC	sp|P38159|RBMX; sp|Q96E39|RBMXL1		Inter	3	3	34576;11675;15906	1
A0A2Z5U3W2 <=> A0A2Z5U3Y7	sp|A0A2Z5U3W2|PB1	sp|A0A2Z5U3Y7|PA		Inter	3	8	24386;24401;24686;22801;17411;37663;40785;35761	1
P26373 <=> P46776	sp|P26373|RPL13	sp|P46776|RPL27A		Inter	3	4	18831;35884;25188;33692	1
P35659 <=> Q99880;Q99879;Q99877;Q93079;Q5QNW6;P62807;P58876;P57053;O60814;Q96A08	sp|P35659|DEK	sp|Q99880|H2BC13; sp|Q99879|H2BC14; sp|Q99877|H2BC15; sp|Q93079|H2BC9; sp|Q5QNW6|H2BC18; sp|P62807|H2BC4; sp|P58876|H2BC5; sp|P57053|H2BS1; sp|O60814|H2BC12; sp|Q96A08|H2BC1		Inter	3	17	36464;46312;35785;46294;37818;37873;37135;37119;38539;38558;45217;49019;48914;38352;37721;19755;20234	1
P26599 <=> Q194T2	sp|P26599|PTBP1	sp|Q194T2|NS1		Inter	3	5	17099;17875;17111;29211;32638	1
P09622 <=> P82909	sp|P09622|DLD	sp|P82909|MRPS36		Inter	6	59	18094;14035;13016;14073;21295;15183;28480;27287;29609;39049;27335;39335;39037;27286;29605;28479;28485;26945;28012;31771;28138;28153;28509;34794;31770;39325;31749;39036;28048;28123;34824;29615;28092;28526;28026;26942;34803;39323;38947;42189;42246;28809;24429;25775;18980;22606;21939;22047;29959;20656;25855;30075;19073;26648;19908;28823;17618;21242;29840	1
P29692 <=> P68104;Q5VTE0;Q05639	sp|P29692|EEF1D	sp|P68104|EEF1A1; sp|Q5VTE0|EEF1A1P5; sp|Q05639|EEF1A2		Inter	3	13	14861;10392;11895;11320;10389;11714;48577;31046;31052;23515;24136;30988;31307	1
P68431;P84243;Q71DI3 <=> Q99880;Q99879;Q99877;Q93079;Q5QNW6;P62807;P58876;P57053;O60814;Q96A08	sp|P68431|H3C1; sp|P84243|H3_3A; sp|Q71DI3|H3C15	sp|Q99880|H2BC13; sp|Q99879|H2BC14; sp|Q99877|H2BC15; sp|Q93079|H2BC9; sp|Q5QNW6|H2BC18; sp|P62807|H2BC4; sp|P58876|H2BC5; sp|P57053|H2BS1; sp|O60814|H2BC12; sp|Q96A08|H2BC1		Inter	6	89	25068;44084;33552;43949;28854;30152;34460;33348;32480;44224;28856;32557;32219;43425;33333;30157;31546;43447;43429;28837;30161;43569;31536;33418;33416;31533;34459;33405;30171;43445;31424;43575;32525;31443;32493;31420;44232;32197;32574;43574;43572;32825;44222;32218;28834;44234;34470;34471;33410;45974;11213;7781;8291;11632;11174;7826;9137;11166;8154;11199;7801;8129;8627;11677;8573;11653;11661;8642;8…	1
P07942 <=> P11047	sp|P07942|LAMB1	sp|P11047|LAMC1		Inter	3	7	35429;32401;33834;24476;24443;25032;8129	1
P80303 <=> Q02818	sp|P80303|NUCB2	sp|Q02818|NUCB1		Inter	3	11	10026;10886;10519;10876;10494;9069;12922;9092;9108;8611;10329	1
Q96A35 <=> Q9HD33	sp|Q96A35|MRPL24	sp|Q9HD33|MRPL47		Inter	4	11	26890;30880;25570;25232;31971;33128;32312;25052;25088;24827;25073	1
P02545 <=> Q5JTV8	sp|P02545|LMNA	sp|Q5JTV8|TOR1AIP1		Inter	4	6	10538;10517;11908;11900;10276;15183	1
P07900;P08238 <=> Q02790	sp|P07900|HSP90AA1; sp|P08238|HSP90AB1	sp|Q02790|FKBP4		Inter	3	15	20793;13414;21548;28960;20675;27033;20763;15353;13301;19227;17377;16507;15672;36172;34994	1
A0A2Z5UJ33 <=> P52272	sp|A0A2Z5UJ33|NP	sp|P52272|HNRNPM		Inter	5	8	14744;14076;14079;35392;34426;19495;18411;28912	1
A0A2Z5UJ33 <=> P62937	sp|A0A2Z5UJ33|NP	sp|P62937|PPIA		Inter	5	11	13531;9851;8500;8468;39527;38721;12716;12040;12707;12057;20058	1
P26447 <=> P35579	sp|P26447|S100A4	sp|P35579|MYH9		Inter	3	4	33382;33660;13053;32174	1
P27348 <=> P63104	sp|P27348|YWHAQ	sp|P63104|YWHAZ		Inter	4	37	26586;26522;26546;25299;35530;26512;35547;25949;35545;25340;27248;25288;25680;25169;26184;26540;25933;27076;29412;27314;29484;25666;26195;29434;34809;27274;34896;27662;25150;29453;16042;16229;25033;33130;11068;9540;8763	1
P49207 <=> P62424	sp|P49207|RPL34	sp|P62424|RPL7A		Inter	4	27	22273;22288;21969;31492;30912;21962;18123;23092;23116;33368;33144;33953;33421;32411;44596;34566;33336;34005;44580;43683;32420;44578;33143;31205;33927;8494;8342	1
P62805 <=> P68431;Q16695;Q71DI3	sp|P62805|H4C1	sp|P68431|H3C1; sp|Q16695|H3_4; sp|Q71DI3|H3C15		Inter	3	7	8690;8445;8201;7100;10123;7055;23369	1
P35659 <=> P68431;Q16695;P84243;Q71DI3	sp|P35659|DEK	sp|P68431|H3C1; sp|Q16695|H3_4; sp|P84243|H3_3A; sp|Q71DI3|H3C15		Inter	3	7	38557;33696;31537;41867;18943;39231;39261	1
P43686 <=> P62195	sp|P43686|PSMC4	sp|P62195|PSMC5		Inter	4	10	40929;21006;21223;20548;21194;26908;40418;23193;30630;23153	1
P09496 <=> Q00610	sp|P09496|CLTA	sp|Q00610|CLTC		Inter	6	46	41206;41222;40313;40326;33933;37738;33686;37755;41631;33280;34545;34582;38551;35820;35804;11233;11547;15196;10160;11268;14439;10159;14438;10351;10912;14416;11549;18850;22006;25984;18159;18517;19229;18602;18136;18624;18568;25953;23397;25969;23404;26082;18112;18669;18844;25935	1
P00338 <=> P07195	sp|P00338|LDHA	sp|P07195|LDHB		Inter	4	30	33858;46616;39193;37467;47003;37676;37236;38783;46605;36332;47013;37686;46697;36163;37215;46717;37480;37462;36247;45876;39549;39180;41025;41474;40268;41021;41475;40491;40297;41137	1
P07900 <=> P11142	sp|P07900|HSP90AA1	sp|P11142|HSPA8		Inter	4	5	15192;5195;19066;5911;5918	1
P25789 <=> P62195	sp|P25789|PSMA4	sp|P62195|PSMC5		Inter	5	27	23955;35670;32745;32766;23958;25098;35699;23573;21089;26495;21072;21644;29023;29421;23912;26523;18728;28421;29048;29479;26123;19506;28444;19495;25141;28914;37242	1
P60709;P63261;P68133;P68032;P63267;P62736 <=> P60981	sp|P60709|ACTB; sp|P63261|ACTG1; sp|P68133|ACTA1; sp|P68032|ACTC1; sp|P63267|ACTG2; sp|P62736|ACTA2	sp|P60981|DSTN		Inter	3	24	21682;22257;21086;22293;21060;22707;22974;21211;22273;21559;26713;22265;21538;26272;22568;22235;22096;20296;17994;18629;16320;19223;18651;16316	1
P43686 <=> P62333	sp|P43686|PSMC4	sp|P62333|PSMC6		Inter	4	23	37885;37859;37768;34638;47905;25698;25665;25532;34040;34026;25677;33994;25724;25564;33984;25611;33965;25720;25728;37618;27770;37517;29702	1
O00567 <=> P55769	sp|O00567|NOP56	sp|P55769|SNU13		Inter	4	9	49748;24330;31098;32950;33114;35519;38841;41877;32702	1
P07910 <=> P22626	sp|P07910|HNRNPC	sp|P22626|HNRNPA2B1		Inter	6	11	44312;44310;34037;33267;36742;37855;32169;32193;18690;19100;12732	1
P61513 <=> P62917	sp|P61513|RPL37A	sp|P62917|RPL8		Inter	6	12	32587;32652;32670;32508;30810;24162;24296;26991;35482;21601;28353;28781	1
P22626 <=> P51991	sp|P22626|HNRNPA2B1	sp|P51991|HNRNPA3		Inter	6	8	22909;24211;20311;12434;11959;20237;17460;23864	1
O14979 <=> Q14103	sp|O14979|HNRNPDL	sp|Q14103|HNRNPD		Inter	5	9	41746;32668;29261;44251;48185;44623;48178;20640;32955	1
P68431;Q16695;P84243;Q71DI3 <=> Q9BTM1	sp|P68431|H3C1; sp|Q16695|H3_4; sp|P84243|H3_3A; sp|Q71DI3|H3C15	sp|Q9BTM1|H2AJ		Inter	6	18	33322;33379;19407;25444;25774;25446;34072;27859;34057;24652;21186;20286;27486;27513;21163;33508;21127;35635	1
P60903 <=> Q09666	sp|P60903|S100A10	sp|Q09666|AHNAK		Inter	4	6	34290;33786;33775;39720;29071;29057	1
P68431;Q16695;P84243;Q71DI3 <=> Q16777	sp|P68431|H3C1; sp|Q16695|H3_4; sp|P84243|H3_3A; sp|Q71DI3|H3C15	sp|Q16777|H2AC20		Inter	6	22	19579;32388;26779;19584;26955;26799;32390;26785;19250;19267;19260;34246;28142;19243;19272;24556;19217;19241;19095;16572;26789;27925	1
P60228 <=> Q99613;B5ME19	sp|P60228|EIF3E	sp|Q99613|EIF3C; sp|B5ME19|EIF3CL		Inter	3	7	35648;35668;36576;45446;40121;40128;3693	1
P05114 <=> Q99880;Q99879;Q99877;Q93079;Q5QNW6;P62807;P58876;P57053;O60814;Q96A08	sp|P05114|HMGN1	sp|Q99880|H2BC13; sp|Q99879|H2BC14; sp|Q99877|H2BC15; sp|Q93079|H2BC9; sp|Q5QNW6|H2BC18; sp|P62807|H2BC4; sp|P58876|H2BC5; sp|P57053|H2BS1; sp|O60814|H2BC12; sp|Q96A08|H2BC1		Inter	7	25	7687;21546;21535;21554;32240;43612;33074;43600;43599;31721;31900;33072;42619;33095;30267;41894;42554;42533;9638;9435;13210;9261;12776;8425;42912	1
A0A2Z5U3Y8 <=> P26447	sp|A0A2Z5U3Y8|M1	sp|P26447|S100A4		Inter	5	8	43799;43731;36220;30502;39331;47593;48203;47586	1
P40227 <=> P49368	sp|P40227|CCT6A	sp|P49368|CCT3		Inter	8	45	19534;29795;24651;22759;21422;28750;22695;35314;16670;19609;24283;20360;20314;27258;30933;19698;14931;22286;40997;41003;31922;34049;34062;34035;15256;16320;15882;14745;16411;17041;20219;15736;21263;20859;15688;20891;20246;21228;15419;20223;20878;20488;15432;31901;43164	1
P62195 <=> Q99460	sp|P62195|PSMC5	sp|Q99460|PSMD1		Inter	2	4	33640;34095;33007;29934	1
Q96A72 <=> Q9H307	sp|Q96A72|MAGOHB	sp|Q9H307|PNN		Inter	2	2	41489;32642	1
P06753;P09493;P67936 <=> P21333	sp|P06753|TPM3; sp|P09493|TPM1; sp|P67936|TPM4	sp|P21333|FLNA		Inter	2	4	17381;16821;16833;18190	1
A0A2Z5U3Y8 <=> P39023	sp|A0A2Z5U3Y8|M1	sp|P39023|RPL3		Inter	2	2	39053;38016	1
P09651 <=> P52597	sp|P09651|HNRNPA1	sp|P52597|HNRNPF		Inter	2	3	43511;43493;39200	1
A0A2Z5U3W2 <=> P0DP25;P0DP24;P0DP23	sp|A0A2Z5U3W2|PB1	sp|P0DP25|CALM3; sp|P0DP24|CALM2; sp|P0DP23|CALM1		Inter	2	4	32106;27225;38959;31109	1
P60709;P63261;P68133;P68032;P63267;P62736 <=> Q8IVT2	sp|P60709|ACTB; sp|P63261|ACTG1; sp|P68133|ACTA1; sp|P68032|ACTC1; sp|P63267|ACTG2; sp|P62736|ACTA2	sp|Q8IVT2|MISP		Inter	2	23	33885;33655;33631;24561;33861;24367;25104;25080;25093;25091;33227;23735;33228;24385;33205;35441;33239;37183;37190;23742;35416;35453;35457	1
P60842 <=> P78344	sp|P60842|EIF4A1	sp|P78344|EIF4G2		Inter	2	4	23908;19223;26103;25091	1
O14979 <=> P07910	sp|O14979|HNRNPDL	sp|P07910|HNRNPC		Inter	2	3	22717;22399;17753	1
P40926 <=> P49411	sp|P40926|MDH2	sp|P49411|TUFM		Inter	2	4	17776;18243;17774;21836	1
P42766 <=> P62829	sp|P42766|RPL35	sp|P62829|RPL23		Inter	2	3	13923;12650;16704	1
Q9HD42 <=> Q9UQN3	sp|Q9HD42|CHMP1A	sp|Q9UQN3|CHMP2B		Inter	2	5	13492;13522;13555;15508;15518	1
P22570 <=> P40926	sp|P22570|FDXR	sp|P40926|MDH2		Inter	2	14	26136;15043;15068;11297;10315;16109;11308;10292;10908;10299;15543;10918;10625;13800	1
A0A2Z5UJ33 <=> P17096	sp|A0A2Z5UJ33|NP	sp|P17096|HMGA1		Inter	2	2	14849;13333	1
P47756 <=> P60709;P63261;P68133;P68032;P63267;P62736	sp|P47756|CAPZB	sp|P60709|ACTB; sp|P63261|ACTG1; sp|P68133|ACTA1; sp|P68032|ACTC1; sp|P63267|ACTG2; sp|P62736|ACTA2		Inter	2	10	23783;19112;23760;19091;19939;16113;19904;22678;19965;24884	1
P62195 <=> P62333	sp|P62195|PSMC5	sp|P62333|PSMC6		Inter	2	16	40800;43874;42633;42199;40815;40736;48877;43858;45496;40756;45536;42217;39130;42233;40103;38846	1
A0A2Z5UJ33 <=> P38159;Q96E39	sp|A0A2Z5UJ33|NP	sp|P38159|RBMX; sp|Q96E39|RBMXL1		Inter	9	22	13606;14098;25487;25384;26454;26436;34446;37223;35979;38653;27656;31360;38406;35312;33730;16724;39464;34789;13364;23855;23537;23328	1
A0A2Z5U3Y7 <=> A0A2Z5U3Y8	sp|A0A2Z5U3Y7|PA	sp|A0A2Z5U3Y8|M1		Inter	2	2	41328;31187	1
P52272 <=> Q194T2	sp|P52272|HNRNPM	sp|Q194T2|NS1		Inter	2	2	36175;26492	1
P38159 <=> P61978	sp|P38159|RBMX	sp|P61978|HNRNPK		Inter	2	2	32993;29143	1
O15143 <=> O15144	sp|O15143|ARPC1B	sp|O15144|ARPC2		Inter	8	17	33994;33158;32445;7774;27378;19152;19156;19171;8846;8814;7520;7370;7630;11227;9812;7591;7754	1
P09651 <=> P51991	sp|P09651|HNRNPA1	sp|P51991|HNRNPA3		Inter	8	16	33673;35204;35902;35193;35191;35891;35176;35865;35896;36817;12018;11248;31666;17449;15872;29523	1
P60709;P63261 <=> P62805	sp|P60709|ACTB; sp|P63261|ACTG1	sp|P62805|H4C1		Inter	2	10	37291;37829;35476;37845;37837;37304;35466;43016;35499;45280	1
P27824 <=> P30101	sp|P27824|CANX	sp|P30101|PDIA3		Inter	2	2	10474;10088	1
P40926 <=> Q13011	sp|P40926|MDH2	sp|Q13011|ECH1		Inter	2	13	11095;11409;11745;14619;16270;11112;17217;11135;14629;16285;11778;11131;22353	1
P07355;A6NMY6 <=> P31949	sp|P07355|ANXA2; sp|A6NMY6|ANXA2P2	sp|P31949|S100A11		Inter	11	38	47375;42227;42212;39415;39410;39423;29894;44164;44178;44560;43823;38727;38717;32594;31484;32586;37461;31537;37654;37063;27504;28025;37625;27420;37062;27545;27536;37091;37085;25501;35908;41243;28956;28596;43333;41530;37789;41937	1
Q9H6R4 <=> Q9Y3A4	sp|Q9H6R4|NOL6	sp|Q9Y3A4|RRP7A		Inter	2	2	23700;39760	1
P23396 <=> Q8NC51	sp|P23396|RPS3	sp|Q8NC51|SERBP1		Inter	2	11	21857;24706;23606;23599;28747;27557;20938;27565;28763;19833;21198	1
P17096 <=> P62807;P57053;O60814	sp|P17096|HMGA1	sp|P62807|H2BC4; sp|P57053|H2BS1; sp|O60814|H2BC12		Inter	2	6	11053;11075;7269;6032;7277;8988	1
P07900;P08238 <=> P0DMV9;P0DMV8	sp|P07900|HSP90AA1; sp|P08238|HSP90AB1	sp|P0DMV9|HSPA1B; sp|P0DMV8|HSPA1A		Inter	3	14	34199;21675;21411;21052;23028;22816;21642;21598;21571;21427;11978;13407;13378;12678	1
Q7Z7K0 <=> Q9Y2R0	sp|Q7Z7K0|CMC1	sp|Q9Y2R0|COA3		Inter	2	9	38368;45658;45657;45677;38337;45675;38381;39521;30167	1
P23528 <=> P60709;P63261;P68133;P68032;P63267;P62736	sp|P23528|CFL1	sp|P60709|ACTB; sp|P63261|ACTG1; sp|P68133|ACTA1; sp|P68032|ACTC1; sp|P63267|ACTG2; sp|P62736|ACTA2		Inter	2	53	12254;11604;17387;33739;17890;22451;17785;21792;25057;30415;17334;18385;18485;20551;24404;19531;21359;17060;21495;17831;21809;16613;21349;20561;25092;27748;19390;15385;19406;19801;17534;30416;32297;17040;21406;23874;21348;19788;23843;24414;28796;16636;32221;25586;21771;30391;25097;17490;15648;32277;25080;19430;26375	1
O15144 <=> P61158	sp|O15144|ARPC2	sp|P61158|ACTR3		Inter	2	16	38587;38222;38234;36017;13636;13634;12772;14995;18841;13037;17425;14034;15009;17477;17479;12560	1
A0A2Z5U3Y8 <=> P68104;Q5VTE0;Q05639	sp|A0A2Z5U3Y8|M1	sp|P68104|EEF1A1; sp|Q5VTE0|EEF1A1P5; sp|Q05639|EEF1A2		Inter	2	2	32528;27425	1
A0A2Z5U3Y8 <=> Q01105;P0DME0	sp|A0A2Z5U3Y8|M1	sp|Q01105|SET; sp|P0DME0|SETSIP		Inter	2	3	27488;31805;30268	1
P17096 <=> Q99880;Q99879;Q99877;Q93079;Q5QNW6;P62807;P58876;P57053;O60814;Q96A08	sp|P17096|HMGA1	sp|Q99880|H2BC13; sp|Q99879|H2BC14; sp|Q99877|H2BC15; sp|Q93079|H2BC9; sp|Q5QNW6|H2BC18; sp|P62807|H2BC4; sp|P58876|H2BC5; sp|P57053|H2BS1; sp|O60814|H2BC12; sp|Q96A08|H2BC1		Inter	12	53	10934;10640;14293;14210;14446;27630;27518;26579;33911;37694;26573;27742;35146;35873;9401;9411;8929;12712;8947;9302;9728;9689;33150;33151;42620;42623;31825;31828;32013;42627;33163;43641;41744;31256;41700;18768;18790;38465;46741;7132;4772;4753;7161;5663;5172;6860;6876;5686;6384;41551;41564;41971;41944	1
A0A2Z5UJ33 <=> P42766	sp|A0A2Z5UJ33|NP	sp|P42766|RPL35		Inter	10	46	24750;22661;20465;17925;22253;24757;22275;20491;21428;24802;23335;14429;13473;14038;13263;15388;18050;14181;19525;12397;15034;14740;14772;14716;14713;14742;12877;14033;15508;14369;13441;14628;14355;15527;11161;13991;12715;14220;17028;13978;17045;9614;13017;10066;13359;27440	1
A0A2Z5UJ33 <=> P62263	sp|A0A2Z5UJ33|NP	sp|P62263|RPS14		Inter	2	2	15813;18571	1
P62807;P57053;O60814 <=> Q99879	sp|P62807|H2BC4; sp|P57053|H2BS1; sp|O60814|H2BC12	sp|Q99879|H2BC14		Inter	2	3	10502;16558;8075	1
P31946 <=> P62258	sp|P31946|YWHAB	sp|P62258|YWHAE		Inter	2	14	19436;22384;21667;21626;21360;19434;19982;19980;22382;21105;21320;21967;17454;16991	0.999999
P09651 <=> P14866	sp|P09651|HNRNPA1	sp|P14866|HNRNPL		Inter	2	4	31059;31107;30531;31579	0.999999
P37108 <=> P49458	sp|P37108|SRP14	sp|P49458|SRP9		Inter	8	116	26334;19420;16677;18505;15360;26847;18230;15757;20182;18120;20169;26038;17072;15162;14371;18577;14364;15130;19879;13503;17082;16609;26023;19599;19411;17926;18482;15437;26836;13476;20511;15738;19869;23806;15878;17490;18185;17945;23744;18368;23778;19068;27972;27395;40735;40736;30107;27915;38084;27373;30101;29704;27372;30097;38072;40800;27552;28026;29689;27174;38197;7632;6807;6937;6279;6214;6409;629…	0.999999
P10412;P16402 <=> P68431;Q16695;P84243;Q71DI3	sp|P10412|H1_4; sp|P16402|H1_3	sp|P68431|H3C1; sp|Q16695|H3_4; sp|P84243|H3_3A; sp|Q71DI3|H3C15		Inter	8	29	22978;35289;36628;22906;33756;34585;33726;34537;34549;34550;28927;34580;33751;34499;34515;34477;22099;28731;21146;27264;27274;27551;19671;27539;19652;28053;35236;35244;36661	0.999999
P82650 <=> Q9Y676	sp|P82650|MRPS22	sp|Q9Y676|MRPS18B		Inter	2	21	34396;34406;35827;40650;37457;37480;34940;40647;39693;39674;39556;35838;39543;33534;34952;33545;40450;47991;43311;38645;39489	0.999999
P16401 <=> P68431;Q16695;P84243;Q71DI3	sp|P16401|H1_5	sp|P68431|H3C1; sp|Q16695|H3_4; sp|P84243|H3_3A; sp|Q71DI3|H3C15		Inter	6	14	20506;20139;20110;15521;36995;42398;35384;35986;39771;30339;31283;28477;34414;23997	0.999999
A0A2Z5U3Y8 <=> O95218	sp|A0A2Z5U3Y8|M1	sp|O95218|ZRANB2		Inter	2	2	40949;34086	0.999999
P46778 <=> P47914	sp|P46778|RPL21	sp|P47914|RPL29		Inter	2	3	33279;31875;26815	0.999999
A0A2Z5U3Y8 <=> Q92688	sp|A0A2Z5U3Y8|M1	sp|Q92688|ANP32B		Inter	2	3	43926;36903;37563	0.999999
P13639 <=> P60709;P63261;P68133;P68032;P63267;P62736	sp|P13639|EEF2	sp|P60709|ACTB; sp|P63261|ACTG1; sp|P68133|ACTA1; sp|P68032|ACTC1; sp|P63267|ACTG2; sp|P62736|ACTA2		Inter	2	9	20018;20026;23033;23063;20037;22365;18936;20119;20132	0.999999
O95182 <=> Q16718	sp|O95182|NDUFA7	sp|Q16718|NDUFA5		Inter	3	18	36013;20690;22083;14244;14251;23566;20684;18897;20672;13587;13601;20677;20643;21094;23579;21052;19927;20929	0.999999
A0A2Z5U3Y8 <=> P07737	sp|A0A2Z5U3Y8|M1	sp|P07737|PFN1		Inter	2	4	31534;31528;20113;18776	0.999999
P60709;P63261;P68133;P68032;P63267;P62736 <=> Q01518	sp|P60709|ACTB; sp|P63261|ACTG1; sp|P68133|ACTA1; sp|P68032|ACTC1; sp|P63267|ACTG2; sp|P62736|ACTA2	sp|Q01518|CAP1		Inter	3	41	18455;28916;17331;17882;18106;14880;14894;13601;14268;21404;18408;21421;13807;16556;18432;20910;17556;16641;16213;13788;17720;15747;17887;18114;17749;18132;14359;18544;14398;15732;18326;30532;17702;19676;14371;15748;30504;33102;14389;27857;18535	0.999999
P60709;P63261;P68133;P68032;P63267;P62736 <=> Q14847	sp|P60709|ACTB; sp|P63261|ACTG1; sp|P68133|ACTA1; sp|P68032|ACTC1; sp|P63267|ACTG2; sp|P62736|ACTA2	sp|Q14847|LASP1		Inter	3	7	15705;18158;18146;18769;18759;12932;22300	0.999999
O75489 <=> O95182	sp|O75489|NDUFS3	sp|O95182|NDUFA7		Inter	3	9	48059;15422;15439;48865;48853;49708;50507;47713;48876	0.999999
Q13618 <=> Q86VP6	sp|Q13618|CUL3	sp|Q86VP6|CAND1		Inter	2	2	18970;26350	0.999999
P18621 <=> P62899	sp|P18621|RPL17	sp|P62899|RPL31		Inter	2	5	27711;24155;27608;49104;49096	0.999999
P25205 <=> P33993	sp|P25205|MCM3	sp|P33993|MCM7		Inter	2	18	24029;24288;24268;22790;22805;23976;22795;24313;23115;22756;23940;23749;26539;14478;19680;13893;19652;19264	0.999999
P83731 <=> Q194T2	sp|P83731|RPL24	sp|Q194T2|NS1		Inter	3	3	14819;22538;14453	0.999999
P17987 <=> P50990	sp|P17987|TCP1	sp|P50990|CCT8		Inter	2	3	38829;41782;41753	0.999999
P63010 <=> Q96CW1	sp|P63010|AP2B1	sp|Q96CW1|AP2M1		Inter	2	2	43474;17127	0.999999
P17980 <=> P35998	sp|P17980|PSMC3	sp|P35998|PSMC2		Inter	2	3	33316;33307;43043	0.999999
P60709;P63261;P68133;P68032;P63267;P62736 <=> Q01082	sp|P60709|ACTB; sp|P63261|ACTG1; sp|P68133|ACTA1; sp|P68032|ACTC1; sp|P63267|ACTG2; sp|P62736|ACTA2	sp|Q01082|SPTBN1		Inter	2	4	28834;25592;22953;40533	0.999999
E9PRG8 <=> P46779	sp|E9PRG8|C11orf98	sp|P46779|RPL28		Inter	3	19	26603;30053;26763;30007;26697;38635;40463;34836;32200;8577;9830;9512;9432;9142;10800;19217;10707;9893;9459	0.999999
O75683 <=> Q9BQG0	sp|O75683|SURF6	sp|Q9BQG0|MYBBP1A		Inter	2	2	44283;17041	0.999999
O75683 <=> P62750	sp|O75683|SURF6	sp|P62750|RPL23A		Inter	2	4	20797;31498;35767;28995	0.999999
O14979 <=> P61978	sp|O14979|HNRNPDL	sp|P61978|HNRNPK		Inter	2	5	12616;12631;12665;30137;30151	0.999999
P20290 <=> Q194T2	sp|P20290|BTF3	sp|Q194T2|NS1		Inter	2	2	17649;19776	0.999999
P13667 <=> P23284	sp|P13667|PDIA4	sp|P23284|PPIB		Inter	2	3	16424;19635;39974	0.999999
O75947 <=> P55084	sp|O75947|ATP5PD	sp|P55084|HADHB		Inter	2	2	41067;26935	0.999999
O14737 <=> P40227	sp|O14737|PDCD5	sp|P40227|CCT6A		Inter	3	8	19151;19165;8837;9079;12130;16720;16694;12126	0.999999
P20290;Q96K17 <=> P62899	sp|P20290|BTF3; sp|Q96K17|BTF3L4	sp|P62899|RPL31		Inter	3	40	10761;10823;10835;10771;10826;14743;9660;9649;10768;11112;10454;13887;9650;11617;10810;14728;13848;10466;11087;9629;13889;14747;11607;24610;17200;17093;17081;17016;23708;16675;17194;17181;17170;23695;16684;23942;16419;23880;17001;17096	0.999999
P62258 <=> P63104	sp|P62258|YWHAE	sp|P63104|YWHAZ		Inter	2	5	21482;19287;19285;21478;18483	0.999999
P23528;Q9Y281 <=> P60709;P63261;P68133;P68032;P63267;P62736	sp|P23528|CFL1; sp|Q9Y281|CFL2	sp|P60709|ACTB; sp|P63261|ACTG1; sp|P68133|ACTA1; sp|P68032|ACTC1; sp|P63267|ACTG2; sp|P62736|ACTA2		Inter	2	38	19634;21276;21662;21715;17431;17797;17581;17604;23644;21679;19921;16819;17792;18703;21221;30248;17777;25534;19986;21245;18687;23182;16828;19952;17440;16831;17645;24248;32808;22384;19922;24341;19982;28102;28604;25517;35094;15632	0.999999
A0A2Z5U3Y8 <=> P61956	sp|A0A2Z5U3Y8|M1	sp|P61956|SUMO2		Inter	2	4	32940;29007;39944;41678	0.999999
P10606 <=> Q9Y2R0	sp|P10606|COX5B	sp|Q9Y2R0|COA3		Inter	4	20	37455;25283;23903;25522;24562;34368;24987;23957;23932;34455;23924;24642;38169;27550;27334;27535;36536;28403;29251;28240	0.999999
P10809 <=> P22570	sp|P10809|HSPD1	sp|P22570|FDXR		Inter	2	3	23066;23113;19160	0.999999
P30050 <=> P68104;Q5VTE0	sp|P30050|RPL12	sp|P68104|EEF1A1; sp|Q5VTE0|EEF1A1P5		Inter	3	26	33215;33575;33547;34032;33518;31876;30774;43944;43546;34401;33204;34419;43573;31849;43921;43937;30416;37264;35182;42311;33852;37280;35168;42289;42302;45241	0.999999
P46781 <=> P62701	sp|P46781|RPS9	sp|P62701|RPS4X		Inter	2	20	33798;25389;24456;32728;33775;23208;22191;23197;21145;25664;34355;34400;25459;33649;25337;24098;33608;24812;25193;25403	0.999999
P60709;P63261;P68133;P68032;P63267;P62736;Q562R1 <=> Q15149	sp|P60709|ACTB; sp|P63261|ACTG1; sp|P68133|ACTA1; sp|P68032|ACTC1; sp|P63267|ACTG2; sp|P62736|ACTA2; sp|Q562R1|ACTBL2	sp|Q15149|PLEC		Inter	2	2	30664;32521	0.999999
A0A2Z5U3Y8 <=> P60709;P63261;P68133;P68032;P63267;P62736;Q562R1	sp|A0A2Z5U3Y8|M1	sp|P60709|ACTB; sp|P63261|ACTG1; sp|P68133|ACTA1; sp|P68032|ACTC1; sp|P63267|ACTG2; sp|P62736|ACTA2; sp|Q562R1|ACTBL2		Inter	3	16	40925;31560;40203;40217;39166;38990;40142;38979;38096;35906;46448;38088;39235;38230;35912;39225	0.999998
P25205 <=> P49736	sp|P25205|MCM3	sp|P49736|MCM2		Inter	2	4	5141;5128;6417;6658	0.999998
P60468 <=> P61619	sp|P60468|SEC61B	sp|P61619|SEC61A1		Inter	4	30	16336;22329;16621;22341;22004;16316;21995;18514;16788;8843;21709;23086;9563;9005;11953;17064;9583;16183;16201;11128;4201;5353;4525;12318;17875;12803;16772;5344;12218;12235	0.999998
P60903 <=> Q8IVF2	sp|P60903|S100A10	sp|Q8IVF2|AHNAK2		Inter	2	2	33307;36930	0.999998
P07910 <=> P09651;Q32P51	sp|P07910|HNRNPC	sp|P09651|HNRNPA1; sp|Q32P51|HNRNPA1L2		Inter	3	7	37822;36759;37832;36691;23253;22503;16655	0.999998
O00232 <=> P43686	sp|O00232|PSMD12	sp|P43686|PSMC4		Inter	4	8	31383;29761;39496;30338;28623;28588;17359;16361	0.999998
P62263 <=> Q194T2	sp|P62263|RPS14	sp|Q194T2|NS1		Inter	2	3	20300;19931;21973	0.999998
Q15061 <=> Q8TED0	sp|Q15061|WDR43	sp|Q8TED0|UTP15		Inter	2	2	30021;28173	0.999998
P33991 <=> Q14566	sp|P33991|MCM4	sp|Q14566|MCM6		Inter	2	4	36563;30361;34113;26559	0.999998
P05556 <=> P27797	sp|P05556|ITGB1	sp|P27797|CALR		Inter	2	2	29710;18045	0.999998
P62750 <=> Q9BQG0	sp|P62750|RPL23A	sp|Q9BQG0|MYBBP1A		Inter	2	2	48735;18803	0.999998
P09651;Q32P51 <=> P22626	sp|P09651|HNRNPA1; sp|Q32P51|HNRNPA1L2	sp|P22626|HNRNPA2B1		Inter	2	7	36837;13853;13340;12880;13883;13283;13294	0.999998
O00330 <=> P09622	sp|O00330|PDHX	sp|P09622|DLD		Inter	2	5	10767;17976;17984;16769;23934	0.999997
P26641 <=> P68104;Q5VTE0	sp|P26641|EEF1G	sp|P68104|EEF1A1; sp|Q5VTE0|EEF1A1P5		Inter	2	2	48664;31756	0.999997
A0A2Z5UJ33 <=> P05455	sp|A0A2Z5UJ33|NP	sp|P05455|SSB		Inter	2	3	14980;8398;7912	0.999997
P09651 <=> P23246	sp|P09651|HNRNPA1	sp|P23246|SFPQ		Inter	2	2	29932;27118	0.999997
P62805 <=> P68431;P84243;Q71DI3	sp|P62805|H4C1	sp|P68431|H3C1; sp|P84243|H3_3A; sp|Q71DI3|H3C15		Inter	12	51	20691;14727;11129;11813;15518;10658;11545;29430;22891;24752;31053;22367;29464;30718;31740;31798;31934;36336;48035;33882;34350;42212;11103;15201;16205;16882;12865;16951;16233;12841;16931;15845;10906;15855;15328;8569;12199;12239;9155;8067;9863;10561;11224;8466;8017;7667;12069;7684;11920;11667;11895	0.999997
P07910 <=> P14866	sp|P07910|HNRNPC	sp|P14866|HNRNPL		Inter	2	3	20534;20531;24519	0.999997
P27348 <=> P31946	sp|P27348|YWHAQ	sp|P31946|YWHAB		Inter	2	15	19955;19947;26890;25398;26270;26260;26320;34467;26913;34528;25392;34490;25066;25051;25790	0.999997
A0A2Z5U3Y8 <=> P62805	sp|A0A2Z5U3Y8|M1	sp|P62805|H4C1		Inter	3	11	37701;31820;32526;31493;31829;42229;32020;32938;32449;32133;31781	0.999996
O14979 <=> Q194T2	sp|O14979|HNRNPDL	sp|Q194T2|NS1		Inter	2	3	29150;20238;15794	0.999996
P10412;P16401 <=> P68431;Q16695;P84243;Q71DI3	sp|P10412|H1_4; sp|P16401|H1_5	sp|P68431|H3C1; sp|Q16695|H3_4; sp|P84243|H3_3A; sp|Q71DI3|H3C15		Inter	3	5	33526;33574;27949;28158;22853	0.999996
P60228 <=> Q9Y262	sp|P60228|EIF3E	sp|Q9Y262|EIF3L		Inter	3	9	31311;38530;23052;38821;42172;42118;26521;26607;35517	0.999996
P16403 <=> Q99880;Q99879;Q99877;Q93079;Q5QNW6;P62807;P58876;P57053;O60814;Q96A08	sp|P16403|H1_2	sp|Q99880|H2BC13; sp|Q99879|H2BC14; sp|Q99877|H2BC15; sp|Q93079|H2BC9; sp|Q5QNW6|H2BC18; sp|P62807|H2BC4; sp|P58876|H2BC5; sp|P57053|H2BS1; sp|O60814|H2BC12; sp|Q96A08|H2BC1		Inter	2	2	42398;30465	0.999996
P06748 <=> P36578	sp|P06748|NPM1	sp|P36578|RPL4		Inter	3	3	15626;34272;21202	0.999996
Q9UMY1 <=> Q9Y3A2	sp|Q9UMY1|NOL7	sp|Q9Y3A2|UTP11		Inter	3	4	38014;45116;34545;34608	0.999995
P20618 <=> Q99436	sp|P20618|PSMB1	sp|Q99436|PSMB7		Inter	2	8	43608;43588;42383;43592;43633;34867;34758;33338	0.999995
P07355;A6NMY6 <=> Q8IVT2	sp|P07355|ANXA2; sp|A6NMY6|ANXA2P2	sp|Q8IVT2|MISP		Inter	3	5	42234;39787;40006;30965;34139	0.999995
Q13601 <=> Q8N9T8	sp|Q13601|KRR1	sp|Q8N9T8|KRI1		Inter	2	2	30532;33991	0.999994
A0A2Z5UJ33 <=> P62081	sp|A0A2Z5UJ33|NP	sp|P62081|RPS7		Inter	2	4	20107;20114;20106;21310	0.999994
P04406 <=> P06733	sp|P04406|GAPDH	sp|P06733|ENO1		Inter	2	3	40191;29128;17806	0.999994
P06703 <=> P52272	sp|P06703|S100A6	sp|P52272|HNRNPM		Inter	5	9	34590;45372;32703;41948;33525;40514;32748;31741;28209	0.999994
P07355;A6NMY6 <=> P09525	sp|P07355|ANXA2; sp|A6NMY6|ANXA2P2	sp|P09525|ANXA4		Inter	4	5	38422;32564;26310;26062;22644	0.999994
P48643 <=> P50991	sp|P48643|CCT5	sp|P50991|CCT4		Inter	3	19	30209;30188;30148;28386;30102;30106;30164;30161;30199;28422;28411;41186;10492;14532;10531;9897;9337;10518;9944	0.999994
P09493 <=> P67936	sp|P09493|TPM1	sp|P67936|TPM4		Inter	3	7	26308;27388;28946;26376;26275;26289;25286	0.999994
O75964 <=> P40939	sp|O75964|ATP5MG	sp|P40939|HADHA		Inter	4	20	37585;37561;36003;36016;26002;36052;31741;21192;31165;28945;30282;40925;43788;40977;34216;34238;29650;17642;15369;20762	0.999994
P11142;P54652 <=> Q194T2	sp|P11142|HSPA8; sp|P54652|HSPA2	sp|Q194T2|NS1		Inter	4	10	22555;11684;14656;11272;11964;14727;11953;21380;21565;21172	0.999994
P13010 <=> P78527	sp|P13010|XRCC5	sp|P78527|PRKDC		Inter	3	7	37987;40375;38008;21159;28997;21369;22489	0.999994
P42766 <=> Q96GQ7	sp|P42766|RPL35	sp|Q96GQ7|DDX27		Inter	4	4	13667;30587;15854;18403	0.999994
Q194T2 <=> Q96PK6	sp|Q194T2|NS1	sp|Q96PK6|RBM14		Inter	4	9	24170;24196;19531;19521;24540;14889;23385;13470;12876	0.999994
P00505 <=> P61604	sp|P00505|GOT2	sp|P61604|HSPE1		Inter	4	5	21692;21661;17866;39432;36969	0.999994
O75533 <=> Q7L014	sp|O75533|SF3B1	sp|Q7L014|DDX46		Inter	3	12	28309;27665;27708;28320;26320;26309;21776;18334;26403;26470;30372;21835	0.999994
P17844 <=> Q194T2	sp|P17844|DDX5	sp|Q194T2|NS1		Inter	4	9	31344;31791;14503;19193;19209;14550;34611;33970;45301	0.999993
P22626 <=> P61978	sp|P22626|HNRNPA2B1	sp|P61978|HNRNPK		Inter	3	6	34182;34840;34198;34258;34197;14422	0.999993
P62241 <=> P62280	sp|P62241|RPS8	sp|P62280|RPS11		Inter	6	22	36634;36649;43392;42957;36491;43019;35561;45127;39423;32058;32952;40869;42177;41025;40987;41004;39000;37751;40995;42187;41002;42172	0.999993
P62424 <=> Q6DKI1	sp|P62424|RPL7A	sp|Q6DKI1|RPL7L1		Inter	3	8	37586;37594;37615;47016;44938;44933;25983;25009	0.999993
P60709;P63261;P68133;P68032;P63267;P62736 <=> Q15149	sp|P60709|ACTB; sp|P63261|ACTG1; sp|P68133|ACTA1; sp|P68032|ACTC1; sp|P63267|ACTG2; sp|P62736|ACTA2	sp|Q15149|PLEC		Inter	4	7	33805;32761;32753;26358;31857;26112;37466	0.999993
P49207 <=> Q8NC51	sp|P49207|RPL34	sp|Q8NC51|SERBP1		Inter	3	3	11873;17649;6629	0.999993
O14979 <=> P09651	sp|O14979|HNRNPDL	sp|P09651|HNRNPA1		Inter	4	8	30113;19808;19752;16093;15093;16071;15139;12602	0.999993
P07900 <=> P11142;P54652	sp|P07900|HSP90AA1	sp|P11142|HSPA8; sp|P54652|HSPA2		Inter	4	7	14571;15031;14552;14082;4239;4227;6010	0.999993
Q6P2Q9 <=> Q9BUQ8	sp|Q6P2Q9|PRPF8	sp|Q9BUQ8|DDX23		Inter	2	2	35977;29801	0.999993
P68431;Q16695;P84243;Q71DI3 <=> Q14739	sp|P68431|H3C1; sp|Q16695|H3_4; sp|P84243|H3_3A; sp|Q71DI3|H3C15	sp|Q14739|LBR		Inter	3	4	26720;23025;24404;23202	0.999992
P68431;Q16695;P84243;Q71DI3 <=> Q8IUE6	sp|P68431|H3C1; sp|Q16695|H3_4; sp|P84243|H3_3A; sp|Q71DI3|H3C15	sp|Q8IUE6|H2AC21		Inter	6	24	17209;18951;27377;27395;20036;27397;26478;26480;32799;20040;20053;20160;28352;27857;20416;27885;26706;26732;23429;17374;35092;28974;36507;35046	0.999992
P08579 <=> P62318	sp|P08579|SNRPB2	sp|P62318|SNRPD3		Inter	3	34	44560;44324;41057;40876;38191;41472;40933;44165;37702;42572;37740;32354;35160;17053;31661;30882;17105;17654;34513;36034;39574;16313;33780;37526;17668;35559;21226;15359;33922;29844;26928;22982;30573;15478	0.999992
A0A2Z5UJ33 <=> P38159	sp|A0A2Z5UJ33|NP	sp|P38159|RBMX		Inter	3	10	47233;9692;8470;12137;8463;12142;9715;8952;12885;17761	0.99999
Q7LBR1 <=> Q9UQN3	sp|Q7LBR1|CHMP1B	sp|Q9UQN3|CHMP2B		Inter	2	2	11055;14923	0.999989
P43686 <=> P60900	sp|P43686|PSMC4	sp|P60900|PSMA6		Inter	2	16	17753;25446;25916;25854;20845;25475;17787;17812;25711;21182;22444;25739;26174;22462;25420;26187	0.999989
P09493 <=> P60709;P63261;P68133;P68032;P63267;P62736	sp|P09493|TPM1	sp|P60709|ACTB; sp|P63261|ACTG1; sp|P68133|ACTA1; sp|P68032|ACTC1; sp|P63267|ACTG2; sp|P62736|ACTA2		Inter	15	140	25850;25693;25701;25698;27618;27585;37469;37462;34425;34393;39391;28236;36554;35080;26888;35090;26092;23116;23148;23113;22663;22905;20621;22906;20623;34928;29345;26550;25753;27139;25744;27151;23889;26523;27146;35241;35266;40578;35270;25925;23925;37189;18861;20835;24442;32308;18382;25434;18088;30976;21238;21354;18788;34831;21151;20348;21503;21604;15718;19019;19551;29648;19548;24813;34857;22475;305…	0.999989
A0A2Z5UJ33 <=> P0DP25;P0DP24;P0DP23	sp|A0A2Z5UJ33|NP	sp|P0DP25|CALM3; sp|P0DP24|CALM2; sp|P0DP23|CALM1		Inter	6	41	28797;28541;28368;29656;26017;29418;28843;27532;29581;27257;28022;38541;28118;28811;24027;33592;28060;28801;28254;23844;23238;23870;34301;31470;33339;34560;27788;28494;29423;27818;38173;15596;32779;23004;23541;32831;23560;22994;15687;21060;22989	0.999988
P35579 <=> P35580	sp|P35579|MYH9	sp|P35580|MYH10		Inter	3	4	13665;11535;5523;24803	0.999988
P52948 <=> Q9BW27	sp|P52948|NUP98	sp|Q9BW27|NUP85		Inter	2	2	23129;35486	0.999987
A0A2Z5UJ33 <=> P06748	sp|A0A2Z5UJ33|NP	sp|P06748|NPM1		Inter	2	2	17573;9290	0.999987
P00505 <=> P05091	sp|P00505|GOT2	sp|P05091|ALDH2		Inter	2	2	24109;39093	0.999987
P07355 <=> P09525	sp|P07355|ANXA2	sp|P09525|ANXA4		Inter	2	4	27127;25989;24599;25385	0.999985
P33176 <=> Q07866	sp|P33176|KIF5B	sp|Q07866|KLC1		Inter	2	4	22238;19664;19683;28460	0.999985
P06753 <=> P60709;P63261;P68133;P68032;P63267;P62736;Q562R1	sp|P06753|TPM3	sp|P60709|ACTB; sp|P63261|ACTG1; sp|P68133|ACTA1; sp|P68032|ACTC1; sp|P63267|ACTG2; sp|P62736|ACTA2; sp|Q562R1|ACTBL2		Inter	5	65	20597;22171;21008;21461;21029;21489;22182;18698;22195;21053;21527;21478;20572;29852;18764;29894;28768;18708;28267;28282;20195;20264;21535;21922;28293;24461;23255;23988;29405;23021;25821;31719;31738;22452;24300;29418;23318;24480;32531;31443;23997;32095;32209;32061;30891;32283;28966;25138;18497;26472;18218;19615;16436;20960;22775;29274;22485;28955;21380;21764;23340;28451;29025;26180;21001	0.999984
P38159;Q96E39 <=> Q194T2	sp|P38159|RBMX; sp|Q96E39|RBMXL1	sp|Q194T2|NS1		Inter	4	5	16268;18219;36127;45941;29456	0.999982
A0A2Z5UJ33 <=> Q86U42	sp|A0A2Z5UJ33|NP	sp|Q86U42|PABPN1		Inter	2	3	15349;14664;25427	0.999981
P17980 <=> P62333	sp|P17980|PSMC3	sp|P62333|PSMC6		Inter	3	6	32247;32302;38326;34071;38287;32380	0.999978
O15144 <=> P61160	sp|O15144|ARPC2	sp|P61160|ACTR2		Inter	3	17	23976;25083;24701;24072;24705;33049;24096;31605;25095;33064;31622;30685;30484;30470;24142;12397;19451	0.999978
P25705 <=> P48047	sp|P25705|ATP5F1A	sp|P48047|ATP5PO		Inter	5	61	25672;28400;27149;35666;24905;27159;30243;31372;28413;31323;35647;37272;37283;25373;34247;30266;26533;34360;31335;21347;19463;23900;21341;20075;18280;33362;20566;32717;16902;25204;25505;23866;19186;22489;20343;24528;24868;23730;16254;22945;24486;17921;23448;17109;16673;33079;19138;17929;18447;25882;23457;30172;30187;23448;30542;23471;23560;30554;17564;17025;40368	0.999978
P07355;A6NMY6 <=> Q01650	sp|P07355|ANXA2; sp|A6NMY6|ANXA2P2	sp|Q01650|SLC7A5		Inter	2	2	38613;32905	0.999974
P33991 <=> P33992	sp|P33991|MCM4	sp|P33992|MCM5		Inter	4	11	30365;44430;31503;26009;28967;34069;26001;34898;31494;33752;34471	0.999973
O43172 <=> O43395	sp|O43172|PRPF4	sp|O43395|PRPF3		Inter	2	3	34295;34279;14872	0.999971
P30405 <=> P61604	sp|P30405|PPIF	sp|P61604|HSPE1		Inter	2	2	28493;24548	0.999971
P02545 <=> P62805	sp|P02545|LMNA	sp|P62805|H4C1		Inter	3	4	22512;31626;31597;14350	0.999966
P62899 <=> Q9BZE4	sp|P62899|RPL31	sp|Q9BZE4|GTPBP4		Inter	2	5	20570;8321;8337;6128;5267	0.999964
A0A2Z5UJ33 <=> P61254;Q9UNX3	sp|A0A2Z5UJ33|NP	sp|P61254|RPL26; sp|Q9UNX3|RPL26L1		Inter	2	2	28214;15748	0.999963
A0A2Z5UJ33 <=> P63241;Q6IS14	sp|A0A2Z5UJ33|NP	sp|P63241|EIF5A; sp|Q6IS14|EIF5AL1		Inter	2	3	37823;37302;20097	0.999961
P61758 <=> Q9UHV9	sp|P61758|VBP1	sp|Q9UHV9|PFDN2		Inter	6	9	13233;15317;15780;17843;11188;19788;19104;19860;20229	0.999959
P39019 <=> P62249	sp|P39019|RPS19	sp|P62249|RPS16		Inter	4	61	45279;45295;45409;42315;45275;45393;45410;45293;45241;33671;34362;39896;35862;41800;41776;32138;39878;30487;32128;38667;29899;38678;33650;40468;40857;39860;32192;40709;28015;38736;38696;35841;40275;35107;30534;31371;29971;39924;39672;30834;37464;33495;40862;34477;47528;35124;40538;33458;29833;40852;29974;40517;40255;40604;30823;41834;30113;30658;30621;41739;46396	0.999959
A0A2Z5U3Y8 <=> P06703	sp|A0A2Z5U3Y8|M1	sp|P06703|S100A6		Inter	6	14	34081;34095;35975;33828;35988;33795;43645;43870;43653;29172;30703;32338;30667;29210	0.999959
P60709;P63261;P68133;P68032;P63267;P62736 <=> P62328	sp|P60709|ACTB; sp|P63261|ACTG1; sp|P68133|ACTA1; sp|P68032|ACTC1; sp|P63267|ACTG2; sp|P62736|ACTA2	sp|P62328|TMSB4X		Inter	4	45	13833;14911;14892;13841;14912;21392;14288;13877;13824;15832;14924;13827;21370;12195;21391;14278;15575;14244;15816;18809;15836;14327;13406;15566;12191;13408;20888;20878;14667;13451;15356;16245;15337;15886;15900;18574;13858;18606;10430;21339;21389;18854;21898;21819;18952	0.999959
A0A2Z5UJ33 <=> P35637	sp|A0A2Z5UJ33|NP	sp|P35637|FUS		Inter	2	4	23180;24732;18983;18587	0.999958
P00352 <=> P06703	sp|P00352|ALDH1A1	sp|P06703|S100A6		Inter	2	9	33235;24546;26016;24565;33570;25999;33590;33266;48856	0.999958
P10412;P16402;P16403 <=> Q16777	sp|P10412|H1_4; sp|P16402|H1_3; sp|P16403|H1_2	sp|Q16777|H2AC20		Inter	2	3	12658;14299;13510	0.999957
P38646 <=> P40926	sp|P38646|HSPA9	sp|P40926|MDH2		Inter	9	37	9112;9098;36234;29746;34024;33708;28816;25630;25646;24661;25668;24691;33699;13257;15122;11307;11667;19345;16892;25043;17318;17218;25519;25509;27827;19054;20987;20976;20326;18302;13254;16113;16283;9226;9911;8095;10841	0.999956
A0A2Z5UJ33 <=> Q96A72	sp|A0A2Z5UJ33|NP	sp|Q96A72|MAGOHB		Inter	2	3	15797;33062;33088	0.999955
P49368 <=> P50990	sp|P49368|CCT3	sp|P50990|CCT8		Inter	5	34	22361;22729;22389;22467;19936;21738;31584;31580;31492;21414;31563;23388;22758;17510;17535;11915;11913;15599;12935;12977;15589;18244;12199;20330;17114;22216;44109;34644;28994;21817;30269;21805;32828;29884	0.999955
P46087 <=> P62906	sp|P46087|NOP2	sp|P62906|RPL10A		Inter	2	7	32420;32476;32418;32756;32441;32778;36608	0.999954
P61247 <=> P62424	sp|P61247|RPS3A	sp|P62424|RPL7A		Inter	5	10	9348;19628;19240;14626;16406;17760;17286;23599;8455;13958	0.99995
P26373 <=> P62424	sp|P26373|RPL13	sp|P62424|RPL7A		Inter	2	4	9295;8517;8606;8623	0.999946
A0A2Z5UJ33 <=> O43390;O60506	sp|A0A2Z5UJ33|NP	sp|O43390|HNRNPR; sp|O60506|SYNCRIP		Inter	2	2	11870;31777	0.999945
Q08211 <=> Q194T2	sp|Q08211|DHX9	sp|Q194T2|NS1		Inter	3	3	31769;28404;23885	0.999929
O76094 <=> Q9UHB9	sp|O76094|SRP72	sp|Q9UHB9|SRP68		Inter	2	2	13014;16164	0.999924
P18124 <=> Q02878	sp|P18124|RPL7	sp|Q02878|RPL6		Inter	3	4	6731;26892;26881;5403	0.999921
O14818 <=> P35998	sp|O14818|PSMA7	sp|P35998|PSMC2		Inter	2	2	38794;15714	0.999917
P49207 <=> P61353	sp|P49207|RPL34	sp|P61353|RPL27		Inter	2	5	9918;8542;8427;38676;46536	0.999917
A0A2Z5UJ33 <=> P06733	sp|A0A2Z5UJ33|NP	sp|P06733|ENO1		Inter	3	8	9704;14704;10040;10089;10123;10644;10308;13868	0.999915
P16402 <=> P62805	sp|P16402|H1_3	sp|P62805|H4C1		Inter	3	4	26261;26279;10246;10474	0.999906
P07900;P08238 <=> P11142;P54652	sp|P07900|HSP90AA1; sp|P08238|HSP90AB1	sp|P11142|HSPA8; sp|P54652|HSPA2		Inter	2	5	23190;21330;24685;17873;15789	0.999903
A0A2Z5U3X0 <=> A0A2Z5U3Y7	sp|A0A2Z5U3X0|PB2	sp|A0A2Z5U3Y7|PA		Inter	5	16	23881;23899;20742;20735;20749;19256;22888;26493;28709;46055;47783;47834;40845;8914;9735;9822	0.999901
Q9H583 <=> Q9Y2X3	sp|Q9H583|HEATR1	sp|Q9Y2X3|NOP58		Inter	2	10	32390;5734;8310;7673;7029;7678;5718;7037;7664;4663	0.999894
Q14980 <=> Q99880;Q99879;Q99877;Q93079;Q5QNW6;P62807;P58876;P57053;O60814;Q96A08	sp|Q14980|NUMA1	sp|Q99880|H2BC13; sp|Q99879|H2BC14; sp|Q99877|H2BC15; sp|Q93079|H2BC9; sp|Q5QNW6|H2BC18; sp|P62807|H2BC4; sp|P58876|H2BC5; sp|P57053|H2BS1; sp|O60814|H2BC12; sp|Q96A08|H2BC1		Inter	3	3	12044;22980;40704	0.999873
Q16891 <=> Q9NX63	sp|Q16891|IMMT	sp|Q9NX63|CHCHD3		Inter	5	12	11224;5961;5980;7017;24532;24523;24510;30001;30016;29249;21103;6984	0.999873
P62829 <=> Q13823	sp|P62829|RPL23	sp|Q13823|GNL2		Inter	1	1	40094	0.999867
P62829 <=> Q9BZE4	sp|P62829|RPL23	sp|Q9BZE4|GTPBP4		Inter	1	1	41055	0.999867
A0A2Z5U3Y8 <=> O75436	sp|A0A2Z5U3Y8|M1	sp|O75436|VPS26A		Inter	1	12	30719;37732;41004;31279;30710;31094;31287;31100;31073;39522;30705;39544	0.999867
P35998 <=> P62195	sp|P35998|PSMC2	sp|P62195|PSMC5		Inter	1	1	39938	0.999867
O75947 <=> P18859	sp|O75947|ATP5PD	sp|P18859|ATP5PF		Inter	1	28	31015;41207;39501;31940;41219;39460;37413;32199;32191;35378;28460;28448;37427;34625;37385;38918;28440;37889;28422;40573;40530;29084;30910;29135;34865;29465;31548;35547	0.999867
O60925 <=> Q71U36;P0DPH8;P0DPH7;Q6PEY2;Q9BQE3	sp|O60925|PFDN1	sp|Q71U36|TUBA1A; sp|P0DPH8|TUBA3D; sp|P0DPH7|TUBA3C; sp|Q6PEY2|TUBA3E; sp|Q9BQE3|TUBA1C		Inter	1	1	38078	0.999867
O95602 <=> Q9GZS1	sp|O95602|POLR1A	sp|Q9GZS1|POLR1E		Inter	1	1	37793	0.999867
P61604 <=> Q99757	sp|P61604|HSPE1	sp|Q99757|TXN2		Inter	1	1	36243	0.999867
P09429;B2RPK0 <=> P60709;P63261;P68133;P68032;P63267;P62736	sp|P09429|HMGB1; sp|B2RPK0|HMGB1P1	sp|P60709|ACTB; sp|P63261|ACTG1; sp|P68133|ACTA1; sp|P68032|ACTC1; sp|P63267|ACTG2; sp|P62736|ACTA2		Inter	1	4	24211;24239;21189;22953	0.999867
P50552 <=> P60709;P63261;P68133;P68032;P63267;P62736	sp|P50552|VASP	sp|P60709|ACTB; sp|P63261|ACTG1; sp|P68133|ACTA1; sp|P68032|ACTC1; sp|P63267|ACTG2; sp|P62736|ACTA2		Inter	1	1	11742	0.999867
P06576 <=> P40939	sp|P06576|ATP5F1B	sp|P40939|HADHA		Inter	1	1	19986	0.999867
P61978 <=> Q194T2	sp|P61978|HNRNPK	sp|Q194T2|NS1		Inter	1	1	36086	0.999867
P40926 <=> Q9Y6N5	sp|P40926|MDH2	sp|Q9Y6N5|SQOR		Inter	1	1	19769	0.999867
P43686 <=> P51665	sp|P43686|PSMC4	sp|P51665|PSMD7		Inter	1	3	27595;38268;28311	0.999867
P06753 <=> P67936	sp|P06753|TPM3	sp|P67936|TPM4		Inter	1	3	29384;22786;28304	0.999867
P0DP25;P0DP24;P0DP23 <=> Q15746	sp|P0DP25|CALM3; sp|P0DP24|CALM2; sp|P0DP23|CALM1	sp|Q15746|MYLK		Inter	1	3	30733;29096;28162	0.999867
A0A2Z5U3Y8 <=> Q71U36;P0DPH8;P0DPH7;Q6PEY2;Q9BQE3	sp|A0A2Z5U3Y8|M1	sp|Q71U36|TUBA1A; sp|P0DPH8|TUBA3D; sp|P0DPH7|TUBA3C; sp|Q6PEY2|TUBA3E; sp|Q9BQE3|TUBA1C		Inter	1	1	31065	0.999867
P61254;Q9UNX3 <=> Q13765;E9PAV3	sp|P61254|RPL26; sp|Q9UNX3|RPL26L1	sp|Q13765|NACA; sp|E9PAV3|NACA		Inter	1	4	28232;28214;27187;27128	0.999867
A0A2Z5U3Y8 <=> P60866	sp|A0A2Z5U3Y8|M1	sp|P60866|RPS20		Inter	1	1	35259	0.999867
O00159 <=> P0DP25;P0DP24;P0DP23	sp|O00159|MYO1C	sp|P0DP25|CALM3; sp|P0DP24|CALM2; sp|P0DP23|CALM1		Inter	1	13	30971;29798;30988;41693;35698;35682;30457;30537;30883;30422;30499;30513;30878	0.999867
P43243 <=> P52272	sp|P43243|MATR3	sp|P52272|HNRNPM		Inter	1	2	34737;34073	0.999867
A0A2Z5U3Y8 <=> P35080	sp|A0A2Z5U3Y8|M1	sp|P35080|PFN2		Inter	1	1	36718	0.999867
O75369 <=> P21333	sp|O75369|FLNB	sp|P21333|FLNA		Inter	1	1	30095	0.999867
P60709;P63261;P68133;P68032;P63267;P62736 <=> Q06830	sp|P60709|ACTB; sp|P63261|ACTG1; sp|P68133|ACTA1; sp|P68032|ACTC1; sp|P63267|ACTG2; sp|P62736|ACTA2	sp|Q06830|PRDX1		Inter	1	1	19641	0.999867
Q14197 <=> Q9P015	sp|Q14197|MRPL58	sp|Q9P015|MRPL15		Inter	1	6	23789;23368;34116;32464;32433;23395	0.999867
O95466 <=> P60709;P63261;P68133;P68032;P63267;P62736	sp|O95466|FMNL1	sp|P60709|ACTB; sp|P63261|ACTG1; sp|P68133|ACTA1; sp|P68032|ACTC1; sp|P63267|ACTG2; sp|P62736|ACTA2		Inter	1	1	25663	0.999866
P46781 <=> P62847	sp|P46781|RPS9	sp|P62847|RPS24		Inter	1	5	48587;48598;47063;48565;47070	0.999866
O43390 <=> P07910	sp|O43390|HNRNPR	sp|P07910|HNRNPC		Inter	1	1	41974	0.999866
P22570 <=> P61604	sp|P22570|FDXR	sp|P61604|HSPE1		Inter	1	1	16994	0.999866
P60709;P63261 <=> Q9NYL9	sp|P60709|ACTB; sp|P63261|ACTG1	sp|Q9NYL9|TMOD3		Inter	1	12	33581;33610;32679;34570;30828;42456;34590;40765;41269;31873;32290;30901	0.999866
O15143 <=> P60709;P63261;P68133;P68032;P63267;P62736	sp|O15143|ARPC1B	sp|P60709|ACTB; sp|P63261|ACTG1; sp|P68133|ACTA1; sp|P68032|ACTC1; sp|P63267|ACTG2; sp|P62736|ACTA2		Inter	1	2	16248;16249	0.999866
P25705 <=> P61604	sp|P25705|ATP5F1A	sp|P61604|HSPE1		Inter	1	2	15979;15971	0.999866
O43390;O60506 <=> P09651	sp|O43390|HNRNPR; sp|O60506|SYNCRIP	sp|P09651|HNRNPA1		Inter	1	2	24432;23791	0.999866
O76021 <=> Q9NVP1	sp|O76021|RSL1D1	sp|Q9NVP1|DDX18		Inter	1	1	42908	0.999866
P60900 <=> P62333	sp|P60900|PSMA6	sp|P62333|PSMC6		Inter	1	1	31875	0.999866
P05121 <=> P30040	sp|P05121|SERPINE1	sp|P30040|ERP29		Inter	1	1	31432	0.999866
P08865 <=> P63244	sp|P08865|RPSA	sp|P63244|RACK1		Inter	1	13	34585;34572;34562;26442;29081;26449;38762;37208;27116;27745;38748;37249;27738	0.999866
A0A2Z5U3Y8 <=> P63220	sp|A0A2Z5U3Y8|M1	sp|P63220|RPS21		Inter	1	1	35175	0.999866
P07910 <=> Q00839	sp|P07910|HNRNPC	sp|Q00839|HNRNPU		Inter	1	3	34009;33993;33994	0.999866
P07900;P08238 <=> Q9UHD1	sp|P07900|HSP90AA1; sp|P08238|HSP90AB1	sp|Q9UHD1|CHORDC1		Inter	1	2	31391;31365	0.999866
P40926 <=> P51649	sp|P40926|MDH2	sp|P51649|ALDH5A1		Inter	1	1	15191	0.999866
A0A2Z5U3Y8 <=> P63104	sp|A0A2Z5U3Y8|M1	sp|P63104|YWHAZ		Inter	1	1	36161	0.999865
P26599 <=> Q15233	sp|P26599|PTBP1	sp|Q15233|NONO		Inter	1	1	33174	0.999865
P06576 <=> P48047	sp|P06576|ATP5F1B	sp|P48047|ATP5PO		Inter	1	7	29513;30460;34528;22143;21147;30796;30822	0.999865
P27824 <=> Q9H3N1	sp|P27824|CANX	sp|Q9H3N1|TMX1		Inter	1	1	17253	0.999865
P05141 <=> P12236	sp|P05141|SLC25A5	sp|P12236|SLC25A6		Inter	1	2	15329;20824	0.999865
P43304 <=> Q9H7Z7	sp|P43304|GPD2	sp|Q9H7Z7|PTGES2		Inter	1	1	20100	0.999865
A0A2Z5U3Y8 <=> P60709;P63261	sp|A0A2Z5U3Y8|M1	sp|P60709|ACTB; sp|P63261|ACTG1		Inter	1	2	43931;44085	0.999865
O60613 <=> Q9NYU2	sp|O60613|SELENOF	sp|Q9NYU2|UGGT1		Inter	1	3	20164;17875;19238	0.999865
P0DP25;P0DP24;P0DP23 <=> P33993	sp|P0DP25|CALM3; sp|P0DP24|CALM2; sp|P0DP23|CALM1	sp|P33993|MCM7		Inter	1	7	32147;39581;32138;39601;27638;36244;36275	0.999865
P49736 <=> Q14566	sp|P49736|MCM2	sp|Q14566|MCM6		Inter	1	12	36912;36843;36868;25035;24925;24713;24937;35090;35099;25040;35081;35075	0.999865
P25786 <=> Q5VYK3	sp|P25786|PSMA1	sp|Q5VYK3|ECPAS		Inter	1	1	13864	0.999864
P09661 <=> Q15459	sp|P09661|SNRPA1	sp|Q15459|SF3A1		Inter	1	1	48589	0.999864
P61353 <=> Q8NC51	sp|P61353|RPL27	sp|Q8NC51|SERBP1		Inter	1	1	29124	0.999864
P09651 <=> P38159;Q96E39	sp|P09651|HNRNPA1	sp|P38159|RBMX; sp|Q96E39|RBMXL1		Inter	1	2	28607;18080	0.999864
O75947 <=> P06576	sp|O75947|ATP5PD	sp|P06576|ATP5F1B		Inter	1	1	16462	0.999863
P05141 <=> P40926	sp|P05141|SLC25A5	sp|P40926|MDH2		Inter	1	3	17945;18974;17488	0.999863
A0A2Z5U3Y8 <=> P31948	sp|A0A2Z5U3Y8|M1	sp|P31948|STIP1		Inter	1	3	44239;44067;38781	0.999863
Q13435 <=> Q15393	sp|Q13435|SF3B2	sp|Q15393|SF3B3		Inter	1	1	32098	0.999862
P09651 <=> Q99729	sp|P09651|HNRNPA1	sp|Q99729|HNRNPAB		Inter	2	2	16858;15058	0.999862
O60264 <=> Q99880;Q99879;Q99877;Q93079;Q5QNW6;P62807;P58876;P57053;O60814;Q96A08	sp|O60264|SMARCA5	sp|Q99880|H2BC13; sp|Q99879|H2BC14; sp|Q99877|H2BC15; sp|Q93079|H2BC9; sp|Q5QNW6|H2BC18; sp|P62807|H2BC4; sp|P58876|H2BC5; sp|P57053|H2BS1; sp|O60814|H2BC12; sp|Q96A08|H2BC1		Inter	1	6	43052;45418;40849;40169;45419;43050	0.999862
Q8IY37 <=> Q9UNQ2	sp|Q8IY37|DHX37	sp|Q9UNQ2|DIMT1		Inter	1	2	35732;35743	0.999862
O00231 <=> O00487	sp|O00231|PSMD11	sp|O00487|PSMD14		Inter	1	6	37824;38484;42629;41000;41717;41753	0.999862
P07910 <=> Q14103	sp|P07910|HNRNPC	sp|Q14103|HNRNPD		Inter	1	1	28284	0.999861
A0A2Z5U3Y8 <=> P62913	sp|A0A2Z5U3Y8|M1	sp|P62913|RPL11		Inter	1	1	39483	0.999861
P62424 <=> Q8NC51	sp|P62424|RPL7A	sp|Q8NC51|SERBP1		Inter	1	1	12886	0.999861
P46940 <=> P60660	sp|P46940|IQGAP1	sp|P60660|MYL6		Inter	1	1	36551	0.999861
P10412;P16402;P16403 <=> Q99878;Q96KK5;Q9BTM1;Q16777;Q6FI13;P20671;P0C0S8	sp|P10412|H1_4; sp|P16402|H1_3; sp|P16403|H1_2	sp|Q99878|H2AC14; sp|Q96KK5|H2AC12; sp|Q9BTM1|H2AJ; sp|Q16777|H2AC20; sp|Q6FI13|H2AC18; sp|P20671|H2AC7; sp|P0C0S8|H2AC11		Inter	1	1	40820	0.999861
P06703 <=> P08670	sp|P06703|S100A6	sp|P08670|VIM		Inter	1	2	40737;40707	0.999861
O15042 <=> Q96I25	sp|O15042|U2SURP	sp|Q96I25|RBM17		Inter	1	1	44579	0.999861
P25786 <=> P25788	sp|P25786|PSMA1	sp|P25788|PSMA3		Inter	1	1	18103	0.99986
P09651;Q32P51 <=> P51991	sp|P09651|HNRNPA1; sp|Q32P51|HNRNPA1L2	sp|P51991|HNRNPA3		Inter	1	2	15271;15297	0.99986
A0A2Z5UJ33 <=> P62861	sp|A0A2Z5UJ33|NP	sp|P62861|FAU		Inter	1	1	33310	0.99986
O00233 <=> P17980	sp|O00233|PSMD9	sp|P17980|PSMC3		Inter	1	2	23423;23740	0.99986
A0A2Z5U3Y8 <=> P0DMV9;P0DMV8	sp|A0A2Z5U3Y8|M1	sp|P0DMV9|HSPA1B; sp|P0DMV8|HSPA1A		Inter	1	2	38977;36701	0.999858
O95816 <=> P11142	sp|O95816|BAG2	sp|P11142|HSPA8		Inter	1	3	27785;32714;32772	0.999858
P61011 <=> Q9UHB9	sp|P61011|SRP54	sp|Q9UHB9|SRP68		Inter	1	1	25642	0.999858
P38159;Q96E39 <=> P61978	sp|P38159|RBMX; sp|Q96E39|RBMXL1	sp|P61978|HNRNPK		Inter	1	1	27921	0.999857
P0DP25;P0DP24;P0DP23 <=> Q9NR30	sp|P0DP25|CALM3; sp|P0DP24|CALM2; sp|P0DP23|CALM1	sp|Q9NR30|DDX21		Inter	1	1	36070	0.999857
P07900 <=> Q194T2	sp|P07900|HSP90AA1	sp|Q194T2|NS1		Inter	1	1	16406	0.999856
P49755 <=> P80303	sp|P49755|TMED10	sp|P80303|NUCB2		Inter	1	6	22033;22005;17363;16992;12304;20617	0.999856
A0A2Z5U3Y8 <=> P00338	sp|A0A2Z5U3Y8|M1	sp|P00338|LDHA		Inter	1	1	35334	0.999855
P04843 <=> Q14554	sp|P04843|RPN1	sp|Q14554|PDIA5		Inter	1	7	22539;14121;13901;16176;21206;21193;14043	0.999855
A0A2Z5U3Y8 <=> P11413	sp|A0A2Z5U3Y8|M1	sp|P11413|G6PD		Inter	1	2	34137;33400	0.999854
P09661 <=> Q13435	sp|P09661|SNRPA1	sp|Q13435|SF3B2		Inter	1	1	23937	0.999854
P62424 <=> Q9Y3C1	sp|P62424|RPL7A	sp|Q9Y3C1|NOP16		Inter	1	3	14352;14319;13600	0.999853
O75822 <=> Q13442	sp|O75822|EIF3J	sp|Q13442|PDAP1		Inter	1	1	34177	0.999853
P34932 <=> P54652	sp|P34932|HSPA4	sp|P54652|HSPA2		Inter	1	3	22408;32363;22396	0.999852
Q99878;Q96KK5;Q9BTM1;Q16777;Q6FI13;P20671;P0C0S8 <=> Q99880;Q99879;Q99877;Q93079;Q5QNW6;P62807;P58876;P57053;O60814;Q96A08	sp|Q99878|H2AC14; sp|Q96KK5|H2AC12; sp|Q9BTM1|H2AJ; sp|Q16777|H2AC20; sp|Q6FI13|H2AC18; sp|P20671|H2AC7; sp|P0C0S8|H2AC11	sp|Q99880|H2BC13; sp|Q99879|H2BC14; sp|Q99877|H2BC15; sp|Q93079|H2BC9; sp|Q5QNW6|H2BC18; sp|P62807|H2BC4; sp|P58876|H2BC5; sp|P57053|H2BS1; sp|O60814|H2BC12; sp|Q96A08|H2BC1		Inter	1	12	47906;47806;43987;43957;47818;44057;47913;44836;44060;47809;43887;45166	0.999851
P42677 <=> P62081	sp|P42677|RPS27	sp|P62081|RPS7		Inter	1	7	18604;18600;18590;18485;18469;18631;18462	0.999851
O75691 <=> Q9BVJ6	sp|O75691|UTP20	sp|Q9BVJ6|UTP14A		Inter	1	1	32225	0.999851
P05114 <=> P62807;P57053;O60814	sp|P05114|HMGN1	sp|P62807|H2BC4; sp|P57053|H2BS1; sp|O60814|H2BC12		Inter	1	1	9299	0.999851
P27824 <=> Q9BVC6	sp|P27824|CANX	sp|Q9BVC6|TMEM109		Inter	1	3	13510;13534;15474	0.999849
A0A2Z5UJ33 <=> Q13148	sp|A0A2Z5UJ33|NP	sp|Q13148|TARDBP		Inter	1	1	20970	0.999848
P40926 <=> Q08257	sp|P40926|MDH2	sp|Q08257|CRYZ		Inter	1	2	39415;39421	0.999848
Q10713 <=> Q6NVY1	sp|Q10713|PMPCA	sp|Q6NVY1|HIBCH		Inter	1	3	31847;30925;22716	0.999847
A0A2Z5U3Y8 <=> P07900;P08238	sp|A0A2Z5U3Y8|M1	sp|P07900|HSP90AA1; sp|P08238|HSP90AB1		Inter	4	6	20670;36577;31738;21321;20997;19952	0.999846
P09651 <=> Q96I24	sp|P09651|HNRNPA1	sp|Q96I24|FUBP3		Inter	1	1	36153	0.999845
P20290 <=> P35268	sp|P20290|BTF3	sp|P35268|RPL22		Inter	1	1	27405	0.999845
P05141;P12235;P12236 <=> P40939	sp|P05141|SLC25A5; sp|P12235|SLC25A4; sp|P12236|SLC25A6	sp|P40939|HADHA		Inter	1	2	39458;40384	0.999845
P0DMV9;P0DMV8 <=> P34932	sp|P0DMV9|HSPA1B; sp|P0DMV8|HSPA1A	sp|P34932|HSPA4		Inter	1	4	23596;35362;32161;33817	0.999843
O75367 <=> Q99880;Q99879;Q99877;Q93079;Q5QNW6;P62807;P58876;P57053;O60814;Q96A08	sp|O75367|MACROH2A1	sp|Q99880|H2BC13; sp|Q99879|H2BC14; sp|Q99877|H2BC15; sp|Q93079|H2BC9; sp|Q5QNW6|H2BC18; sp|P62807|H2BC4; sp|P58876|H2BC5; sp|P57053|H2BS1; sp|O60814|H2BC12; sp|Q96A08|H2BC1		Inter	1	2	50626;50621	0.999841
P09651 <=> Q07955	sp|P09651|HNRNPA1	sp|Q07955|SRSF1		Inter	1	1	44944	0.99984
P30050 <=> Q05639	sp|P30050|RPL12	sp|Q05639|EEF1A2		Inter	1	2	26865;26875	0.999839
P04083 <=> P07355	sp|P04083|ANXA1	sp|P07355|ANXA2		Inter	5	7	32314;26919;28815;33231;26337;16620;37439	0.999838
O43719 <=> O75533	sp|O43719|HTATSF1	sp|O75533|SF3B1		Inter	1	1	28686	0.999838
P23396 <=> P63244	sp|P23396|RPS3	sp|P63244|RACK1		Inter	1	6	26733;21219;27653;26728;21221;21494	0.999837
P53621 <=> P61923	sp|P53621|COPA	sp|P61923|COPZ1		Inter	1	3	44267;44304;31486	0.999837
O14561 <=> Q9Y697	sp|O14561|NDUFAB1	sp|Q9Y697|NFS1		Inter	2	24	20709;20683;19223;20325;20708;19192;20303;20914;20845;19191;20128;20673;20151;20296;28349;20819;28336;20863;19198;20200;19812;27144;27943;28315	0.999835
P60709;P63261;P68133;P68032;P63267;P62736 <=> Q13813	sp|P60709|ACTB; sp|P63261|ACTG1; sp|P68133|ACTA1; sp|P68032|ACTC1; sp|P63267|ACTG2; sp|P62736|ACTA2	sp|Q13813|SPTAN1		Inter	1	3	31450;31401;30093	0.999833
O76031 <=> Q9Y2S7	sp|O76031|CLPX	sp|Q9Y2S7|POLDIP2		Inter	1	5	44779;34391;44765;34377;44763	0.999831
P40926 <=> Q9Y2Z4	sp|P40926|MDH2	sp|Q9Y2Z4|YARS2		Inter	1	1	20327	0.999831
P62805 <=> Q93077;Q7L7L0;P04908	sp|P62805|H4C1	sp|Q93077|H2AC6; sp|Q7L7L0|H2AW; sp|P04908|H2AC4		Inter	3	9	28094;28852;36909;38034;28695;36897;39028;28678;37383	0.999831
P05556 <=> P17301	sp|P05556|ITGB1	sp|P17301|ITGA2		Inter	1	4	38501;36231;35493;35528	0.999829
O14980 <=> Q194T2	sp|O14980|XPO1	sp|Q194T2|NS1		Inter	1	2	17106;17098	0.999828
A0A2Z5U3Y8 <=> P15880	sp|A0A2Z5U3Y8|M1	sp|P15880|RPS2		Inter	1	1	39043	0.999827
P61604 <=> Q96I99	sp|P61604|HSPE1	sp|Q96I99|SUCLG2		Inter	1	2	38975;36592	0.999824
Q15029 <=> Q6P2Q9	sp|Q15029|EFTUD2	sp|Q6P2Q9|PRPF8		Inter	1	2	44985;44957	0.999823
Q96P70 <=> Q99880;Q99879;Q99877;Q93079;Q5QNW6;P62807;P58876;P57053;O60814;Q96A08	sp|Q96P70|IPO9	sp|Q99880|H2BC13; sp|Q99879|H2BC14; sp|Q99877|H2BC15; sp|Q93079|H2BC9; sp|Q5QNW6|H2BC18; sp|P62807|H2BC4; sp|P58876|H2BC5; sp|P57053|H2BS1; sp|O60814|H2BC12; sp|Q96A08|H2BC1		Inter	1	4	34657;34617;34618;48488	0.999823
P0DMV9;P0DMV8;P17066 <=> Q06830	sp|P0DMV9|HSPA1B; sp|P0DMV8|HSPA1A; sp|P17066|HSPA6	sp|Q06830|PRDX1		Inter	1	2	22454;22950	0.999817
P62258 <=> Q6PKG0	sp|P62258|YWHAE	sp|Q6PKG0|LARP1		Inter	1	1	26543	0.999817
P40926 <=> Q9Y305	sp|P40926|MDH2	sp|Q9Y305|ACOT9		Inter	1	1	19576	0.999816
Q15631 <=> Q99598	sp|Q15631|TSN	sp|Q99598|TSNAX		Inter	2	3	32102;37401;37958	0.999813
P16402 <=> P16403	sp|P16402|H1_3	sp|P16403|H1_2		Inter	2	3	9381;7148;7086	0.999813
P38159;Q96E39 <=> P84103	sp|P38159|RBMX; sp|Q96E39|RBMXL1	sp|P84103|SRSF3		Inter	1	1	24130	0.999812
A0A2Z5U3Y8 <=> P08238	sp|A0A2Z5U3Y8|M1	sp|P08238|HSP90AB1		Inter	1	1	29290	0.999811
P60709;P63261;P68133;P68032;P63267;P62736 <=> Q9NYL9	sp|P60709|ACTB; sp|P63261|ACTG1; sp|P68133|ACTA1; sp|P68032|ACTC1; sp|P63267|ACTG2; sp|P62736|ACTA2	sp|Q9NYL9|TMOD3		Inter	1	4	20451;20162;19068;27529	0.99981
P40926 <=> Q00059	sp|P40926|MDH2	sp|Q00059|TFAM		Inter	1	2	14174;10812	0.99981
P22570 <=> P25705	sp|P22570|FDXR	sp|P25705|ATP5F1A		Inter	1	2	10042;10584	0.999808
Q07020 <=> Q9GZR7	sp|Q07020|RPL18	sp|Q9GZR7|DDX24		Inter	1	3	24350;24706;25212	0.999806
Q52LJ0 <=> Q9Y224	sp|Q52LJ0|FAM98B	sp|Q9Y224|RTRAF		Inter	2	11	15716;11311;10516;11073;11751;10432;20878;19368;24875;24862;19376	0.999805
A0A2Z5U3X0 <=> P62491	sp|A0A2Z5U3X0|PB2	sp|P62491|RAB11A		Inter	1	5	32740;39098;36946;36917;42680	0.999802
O43837 <=> P50213	sp|O43837|IDH3B	sp|P50213|IDH3A		Inter	1	15	26998;26923;26985;26874;26918;25420;27245;25439;27010;27013;26956;25446;25453;26906;26844	0.999801
P11388 <=> Q02880	sp|P11388|TOP2A	sp|Q02880|TOP2B		Inter	1	7	22738;22431;22372;16233;22743;22407;22742	0.999799
P06576 <=> P36542	sp|P06576|ATP5F1B	sp|P36542|ATP5F1C		Inter	1	1	18621	0.999797
P11142 <=> Q194T2	sp|P11142|HSPA8	sp|Q194T2|NS1		Inter	1	1	28812	0.999797
P20700 <=> P42167	sp|P20700|LMNB1	sp|P42167|TMPO		Inter	8	19	26104;31197;31170;31219;22653;31329;29629;33729;28892;29892;28864;15893;11809;16103;16167;36221;28368;27810;28645	0.999794
Q8TED0 <=> Q92979	sp|Q8TED0|UTP15	sp|Q92979|EMG1		Inter	1	1	31973	0.999793
P05091 <=> P40926	sp|P05091|ALDH2	sp|P40926|MDH2		Inter	1	1	24212	0.999792
P60709;P63261;P68133;P68032;P63267;P62736;Q562R1 <=> Q14247	sp|P60709|ACTB; sp|P63261|ACTG1; sp|P68133|ACTA1; sp|P68032|ACTC1; sp|P63267|ACTG2; sp|P62736|ACTA2; sp|Q562R1|ACTBL2	sp|Q14247|CTTN		Inter	5	11	29706;29709;31525;31453;31585;31463;31554;28862;32947;22552;22240	0.999787
Q15393 <=> Q7RTV0	sp|Q15393|SF3B3	sp|Q7RTV0|PHF5A		Inter	1	6	28391;29440;32248;33579;22249;29511	0.999786
P25786 <=> P61289	sp|P25786|PSMA1	sp|P61289|PSME3		Inter	1	2	12299;12287	0.999786
P30405 <=> P40926	sp|P30405|PPIF	sp|P40926|MDH2		Inter	2	5	17254;17039;18009;20045;23419	0.999779
O75369 <=> P06753;P09493;P67936	sp|O75369|FLNB	sp|P06753|TPM3; sp|P09493|TPM1; sp|P67936|TPM4		Inter	1	3	19193;19198;19235	0.999776
O15145 <=> P61158	sp|O15145|ARPC3	sp|P61158|ACTR3		Inter	1	1	33111	0.999776
O15145 <=> P61160	sp|O15145|ARPC3	sp|P61160|ACTR2		Inter	1	4	31150;30597;31172;30616	0.999769
P26599 <=> P52272	sp|P26599|PTBP1	sp|P52272|HNRNPM		Inter	1	2	34526;34545	0.999764
P22087 <=> Q14978	sp|P22087|FBL	sp|Q14978|NOLC1		Inter	1	2	23237;23427	0.999761
A0A2Z5U3Y8 <=> P30050	sp|A0A2Z5U3Y8|M1	sp|P30050|RPL12		Inter	1	2	41456;32035	0.999761
P48444 <=> P53618	sp|P48444|ARCN1	sp|P53618|COPB1		Inter	1	1	19376	0.999758
P13797 <=> P60709;P63261;P68133;P68032;P63267;P62736	sp|P13797|PLS3	sp|P60709|ACTB; sp|P63261|ACTG1; sp|P68133|ACTA1; sp|P68032|ACTC1; sp|P63267|ACTG2; sp|P62736|ACTA2		Inter	1	9	21750;19411;21897;21755;21874;18259;19427;18244;21490	0.999751
A0A2Z5UJ33 <=> Q12905	sp|A0A2Z5UJ33|NP	sp|Q12905|ILF2		Inter	8	16	34615;26303;37969;37947;29375;41154;31234;28491;25931;23522;32455;40801;39482;31992;31256;31812	0.99974
P25705 <=> P40939	sp|P25705|ATP5F1A	sp|P40939|HADHA		Inter	1	3	20920;16272;20949	0.999729
P07910 <=> Q15233	sp|P07910|HNRNPC	sp|Q15233|NONO		Inter	1	1	31251	0.999727
P40429 <=> P50914	sp|P40429|RPL13A	sp|P50914|RPL14		Inter	6	10	29110;5542;24213;6407;8284;6174;13107;16076;12410;15396	0.999717
P26641 <=> P68104;Q5VTE0;Q05639	sp|P26641|EEF1G	sp|P68104|EEF1A1; sp|Q5VTE0|EEF1A1P5; sp|Q05639|EEF1A2		Inter	2	5	40540;48427;39514;40233;48184	0.999715
P46779 <=> P62910	sp|P46779|RPL28	sp|P62910|RPL32		Inter	1	2	23855;24306	0.99971
P20042 <=> P41091	sp|P20042|EIF2S2	sp|P41091|EIF2S3		Inter	8	56	26924;31754;19726;15149;17238;17608;21653;14260;12681;17644;13693;14986;15548;26164;19407;19115;26897;16571;26742;17320;17962;19919;16602;15633;18692;14412;16980;20079;15610;22089;15227;16327;18662;19370;17745;22015;21772;42608;23907;17574;14495;15269;18691;18083;14020;23940;19635;14725;14492;14294;14017;13913;14745;22617;22775;38535	0.999703
Q194T2 <=> Q96AE4	sp|Q194T2|NS1	sp|Q96AE4|FUBP1		Inter	1	1	20805	0.999694
P62807;P57053;O60814 <=> P68431;P84243;Q71DI3	sp|P62807|H2BC4; sp|P57053|H2BS1; sp|O60814|H2BC12	sp|P68431|H3C1; sp|P84243|H3_3A; sp|Q71DI3|H3C15		Inter	2	12	12653;9825;13215;9501;10267;9666;11654;13238;11393;8683;13379;9922	0.999694
P40926 <=> Q8TCS8	sp|P40926|MDH2	sp|Q8TCS8|PNPT1		Inter	1	2	24380;23096	0.999676
Q14690 <=> Q9NY93	sp|Q14690|PDCD11	sp|Q9NY93|DDX56		Inter	1	1	33273	0.999674
P10412;P16401;P16402;P16403 <=> P68431;P84243;Q71DI3	sp|P10412|H1_4; sp|P16401|H1_5; sp|P16402|H1_3; sp|P16403|H1_2	sp|P68431|H3C1; sp|P84243|H3_3A; sp|Q71DI3|H3C15		Inter	8	45	20047;25112;21058;19683;23463;18273;15624;16928;22887;23448;23485;16877;22879;20829;21176;15485;14599;21148;20693;20549;27230;27238;28197;28657;21477;19286;28662;28210;6905;6655;9861;34516;34613;34970;23187;25812;23736;33455;23375;35588;34054;11514;9430;9144;9478	0.999661
P42677 <=> P63220	sp|P42677|RPS27	sp|P63220|RPS21		Inter	1	18	28022;27544;26225;27593;26250;28047;27555;28799;25976;28055;39727;27623;28771;27575;27585;26259;39793;38815	0.999658
P07237 <=> P23284	sp|P07237|P4HB	sp|P23284|PPIB		Inter	1	1	21032	0.999654
Q14141 <=> Q15019	sp|Q14141|SEPTIN6	sp|Q15019|SEPTIN2		Inter	1	1	32158	0.999647
P00390 <=> P40926	sp|P00390|GSR	sp|P40926|MDH2		Inter	1	1	17631	0.99964
A0A2Z5U3X0 <=> P07900	sp|A0A2Z5U3X0|PB2	sp|P07900|HSP90AA1		Inter	1	3	15498;15530;14360	0.99959
Q03252 <=> Q14739	sp|Q03252|LMNB2	sp|Q14739|LBR		Inter	1	2	28122;28138	0.999589
P62424 <=> Q9NZM5	sp|P62424|RPL7A	sp|Q9NZM5|NOP53		Inter	1	3	18712;19221;18703	0.999568
Q14692 <=> Q9H0A0	sp|Q14692|BMS1	sp|Q9H0A0|NAT10		Inter	1	1	43154	0.999562
P17096 <=> P68431;P84243;Q71DI3	sp|P17096|HMGA1	sp|P68431|H3C1; sp|P84243|H3_3A; sp|Q71DI3|H3C15		Inter	3	3	35008;12145;8574	0.999557
A0A2Z5U3Y8 <=> P17096	sp|A0A2Z5U3Y8|M1	sp|P17096|HMGA1		Inter	1	1	31190	0.999544
Q14141;Q9NVA2 <=> Q16181	sp|Q14141|SEPTIN6; sp|Q9NVA2|SEPTIN11	sp|Q16181|SEPTIN7		Inter	2	3	14183;13797;25961	0.99954
O15213 <=> Q9BVJ6	sp|O15213|WDR46	sp|Q9BVJ6|UTP14A		Inter	1	1	38646	0.999531
O15371 <=> Q14152	sp|O15371|EIF3D	sp|Q14152|EIF3A		Inter	2	4	41639;39027;41643;22555	0.999523
P62807;P57053;O60814 <=> P68431;Q16695;Q71DI3	sp|P62807|H2BC4; sp|P57053|H2BS1; sp|O60814|H2BC12	sp|P68431|H3C1; sp|Q16695|H3_4; sp|Q71DI3|H3C15		Inter	1	5	9065;9117;6651;7313;7933	0.999522
P40926 <=> P48047	sp|P40926|MDH2	sp|P48047|ATP5PO		Inter	1	1	18879	0.999521
A0A2Z5U3Y8 <=> O60218	sp|A0A2Z5U3Y8|M1	sp|O60218|AKR1B10		Inter	1	1	32157	0.999509
A0A2Z5U3W2 <=> A0A2Z5U3Y8	sp|A0A2Z5U3W2|PB1	sp|A0A2Z5U3Y8|M1		Inter	1	1	35934	0.999507
P09493 <=> P60709;P63261;P68133;P68032;P63267;P62736;Q562R1	sp|P09493|TPM1	sp|P60709|ACTB; sp|P63261|ACTG1; sp|P68133|ACTA1; sp|P68032|ACTC1; sp|P63267|ACTG2; sp|P62736|ACTA2; sp|Q562R1|ACTBL2		Inter	16	86	40022;40412;31071;40384;28124;36512;27625;34458;35382;34584;25633;32963;34489;24444;25632;23580;25612;23593;24442;32940;29588;20384;20805;20818;21236;21982;20378;21345;21261;21970;29578;18488;28427;28416;28389;28782;26001;25794;26047;14854;14240;14601;19581;18529;16784;17485;23253;18002;17889;23240;23795;16917;17606;22937;16885;24349;27491;22426;24155;24168;31748;23082;22912;24222;20488;30076;269…	0.999504
P16949 <=> Q71U36;P0DPH8;P0DPH7;Q6PEY2;Q9BQE3	sp|P16949|STMN1	sp|Q71U36|TUBA1A; sp|P0DPH8|TUBA3D; sp|P0DPH7|TUBA3C; sp|Q6PEY2|TUBA3E; sp|Q9BQE3|TUBA1C		Inter	1	1	32162	0.999496
[truncated: 626 more rows]

## Sheet: T1c_resi.&prot.pair_2FDR
Residue pair	Link-Type	Alpha peptide	Beta peptide	Alpha peptide position	Beta peptide position	Alpha protein(s) position(s)	Beta protein(s) position(s)	Alpha protein mapping(s)	Beta protein mapping(s)	Alpha gene mapping(s)	Beta gene mapping(s)	IsDecoy	CSM count	Score
[truncated: 15,044 more rows]

[truncated: 92 more sheets: T1d_virus-centric_2FDR, T1e_resi.pair_5FDR, T1f_prot.pair_5FDR, T1g_resi.&prot.pair_5FDR, T2a_known_IAV-host_PPIs, T2b_BioGRID_host-host_PPIs, T3a_host_proteins, T3b_Reactome_pathways, T3c_GO_biological_process, T3d_GO_cellular_component, T3e_GO_molecular_function, T3f_NONO-mock_host_proteins, T3g_NONO-mock_GO_BP, T4_legend1, T4a_AF3, T4b_AF3x, T4c_AF3x.onecross, T4d_AF2, T4e_AF3.1000seeds, T4f_AF3x.onecross.1000seeds …]
