# Supplementary material for: Mapping in-cell protein contact sites reveals hijacking of paraspeckles during influenza A virus infection
Source: Nat Microbiol. 2026 Jul 20;11(8):2247–65. doi: 10.1038/s41564-026-02416-1 (PMC13423814; doi:10.1038/s41564-026-02416-1)
Supplement: Supplementary file 5 — Statistical source data. Source Data Fig. 3 Statistical source data. Source Data Fig. 4 Statistical source data and per-panel statistics. Source Data Fig. 5 Statistical source data. Source Data Fig. 6 Statistical source data. Source Data Extended Data Fig. 1 Statistical source data. Source Data Extended Data Fig. 3 Statistical source data. Source Data Extended Data Fig. 5 Statistical source data. Source Data Extended Data Fig. 6 Statistical source data. Source Data Extended Data Fig. 7 Statistical source data. Source Data Extended Data Fig. 8 Statistical source data. [file 41564_2026_2416_MOESM5_ESM.xlsx]

## Sheet: Fig2a
negativeCTR			NP interactors																					NS1 interactors															HA-interactors
			NP-PB2			NP-FUS			NP-ILF2			NP-HNRNPM			NP-HNRNPA2B1			NP-SFPQ			NP-NONO			NS1-CCAR2			NS1-HNRNPA1			NS1-HNRNPK			NS1-NONO			NS1-SFPQ			HA-B4GALT1			HA-ERP29			HA-LMAN1			HA-LMAN2
Rep1	Rep2	Rep3	Rep1	Rep2	Rep3	Rep1	Rep2	Rep3	Rep1	Rep2	Rep3	Rep1	Rep2	Rep3	Rep1	Rep2	Rep3	Rep1	Rep2	Rep3	Rep1	Rep2	Rep3	Rep1	Rep2	Rep3	Rep1	Rep2	Rep3	Rep1	Rep2	Rep3	Rep1	Rep2	Rep3	Rep1	Rep2	Rep3	Rep1	Rep2	Rep3	Rep1	Rep2	Rep3	Rep1	Rep2	Rep3	Rep1	Rep2
0.0104206	0.00977113	0.00966901		0.0352081	0.0226224	0.0353919	0.0862149	0.0669352	0.0161148	0.0633816	0.0464242	0.0132937	0.0324234		0.0303188	0.0105347	0.0249337	0.0403799	0.0509547		0.0126913	0.0209736		0.0115958	0.0515183	0.0331113	0.028058	0.0130409	0.0571344	0.0125449	0.0447397	0.0109973	0.0282145	0.0206184		0.0176917	0.0630855	0.0173865	0.0113841	0.0158323	0.0106953	0.00980792	0.0377146	0.0579561	0.00996488	0.0108516	0.0374713	0.0132092	0.0145095
0.0113384	0.0098387	0.00946983		0.0416284	0.0333103	0.0341496	0.0531156	0.0708881	0.0222526	0.058571	0.0559479	0.0118056	0.0353886		0.0428621	0.0214217	0.0370289	0.0319163	0.0389661		0.0119248	0.0203905		0.0123191	0.0409138	0.0336189	0.038147	0.0131017	0.0486221	0.0160413	0.0524141	0.0108942	0.0287185	0.0202138		0.0150338	0.0822218	0.0162082	0.0139443	0.0216254	0.0112121	0.0105039	0.0226792	0.127837	0.00960028	0.00949173	0.0377135	0.0172155	0.0143948
0.0112964	0.0106552	0.00997216		0.0498129	0.0367412	0.0322911	0.107141	0.0427437	0.0162192	0.0398379	0.0757514	0.0129764	0.0314959		0.0236058	0.0184776	0.0276201	0.0400003	0.033641		0.0105603	0.022091		0.0131702	0.0533286	0.028106	0.043871	0.0128145	0.0542957	0.0124729	0.0204697	0.0118784	0.0252047	0.0175189		0.0141519	0.0528348	0.0193413	0.0186175	0.0230072	0.0100915	0.00978792	0.0227128	0.222033	0.00995068	0.0114966	0.07348	0.0137479	0.0133126
0.0117193	0.0105831	0.00973575		0.0806857	0.0288084	0.0272525	0.110692	0.0598391	0.0206674	0.0878317	0.0996557	0.0127444	0.0369657		0.0246259	0.0205773	0.0403041	0.0450278	0.0344237		0.0111992	0.0282095		0.0128608	0.0412536	0.0314781	0.0580235	0.0140974	0.0397935	0.0176307	0.0419685	0.0104892	0.0272382	0.0201081		0.0149782	0.0284249	0.0185927	0.0150211	0.021979	0.0116786	0.0103441	0.0233515	0.182682	0.00995252	0.0122077	0.0526674	0.0181193	0.0141198
0.0118012	0.010756	0.00999287		0.028082	0.0347167	0.0344641	0.105097	0.0596402	0.0263572	0.0821201	0.0614825	0.0122651	0.0379369		0.0260635	0.016918	0.0267466	0.04561	0.0526228		0.0114827	0.0230617		0.0150925	0.0396072	0.0439621	0.0428061	0.0140446	0.0712965	0.0130847	0.0408271	0.0104069	0.0241763	0.0182806		0.0260369	0.054345	0.02628	0.0202868	0.0240058	0.00974098	0.0105587	0.0301049	0.151266	0.0102239	0.0121929	0.0451219	0.0167874	0.0138375
0.0115818	0.0108013	0.0105012		0.0521821	0.0373714	0.034993	0.101843	0.0495831	0.02328	0.0785839	0.0365708	0.0134117	0.0427101		0.0335484	0.0243043	0.0276868	0.0498768	0.0727731		0.0111287	0.0184043		0.0130457	0.0448952	0.0260218	0.0623291	0.015476	0.0493296	0.0129334	0.0391391	0.0109133	0.0275736	0.0173285		0.0255578	0.0576378	0.0240105	0.0164164	0.0204936	0.010208	0.0114101	0.0325278	0.194718	0.00979884	0.010742	0.0152367	0.0142958	0.0145249
0.0117404	0.0105188	0.01003		0.0937911	0.0468899	0.0310012	0.139733	0.0574212	0.0216176	0.0350386	0.0482578	0.0141125	0.0302251		0.0470661	0.0215737	0.0378741	0.0477275	0.0717585		0.0117539	0.019643		0.0132105	0.0720378	0.035816	0.0524721	0.013981	0.0951522	0.0131264	0.0426274	0.0114744	0.0220234	0.0207255		0.0186795	0.0766933	0.0191093	0.0205502	0.0301061	0.011794	0.0113244	0.0255502	0.0976434	0.00984316	0.0101153	0.0539281	0.0163989	0.0159586
0.0113478	0.00994359	0.010433		0.087757	0.034626	0.0307234	0.0762165	0.0570948	0.0185862	0.0583896	0.0426059	0.0131052	0.039662		0.0328066	0.0199799	0.0399216	0.045898	0.0561458		0.0115813	0.0207957		0.0151387	0.0389664	0.0462782	0.079159	0.0153759	0.0906357	0.014006	0.0700997	0.0110496	0.0265271	0.0201897		0.0192478	0.0521262	0.0173839	0.0214099	0.0231059	0.0104482	0.0118909	0.0303681	0.0666852	0.0101614	0.0092312	0.0144081	0.0184426	0.0166184
0.0111376	0.0104402	0.0103991		0.0857572	0.0404566	0.0412217	0.121421	0.0552512	0.0195589	0.0375061	0.053798	0.0132505	0.0375921		0.0256681	0.0174862	0.0326057	0.0461097	0.0524914		0.0105529	0.0215663		0.013475	0.0463882	0.0308283	0.0687923	0.013698	0.0995632	0.0155155	0.0441732	0.0100588	0.035648	0.0226638		0.0123226	0.0763561	0.0335743	0.0179847	0.0218566	0.0111622	0.0110006	0.0289888	0.0979581	0.0102418	0.011945	0.088228	0.0200839	0.017681
0.0103625	0.0102795	0.0104633		0.105805	0.0420458	0.0333302	0.137594	0.0783614	0.0201667	0.0337667	0.0558301	0.0131381	0.05095		0.0517282	0.0128405	0.0315118	0.0507733	0.0463902		0.0116982	0.0171683		0.0127618	0.0541154	0.0377649	0.066929	0.0146066	0.0700785	0.0164538	0.0878604	0.013957	0.0252832	0.0188217		0.0176177	0.0612176	0.0163079	0.0205169	0.0177492	0.00973184	0.010638	0.0265403	0.103682	0.0102194	0.0112163	0.0486374	0.0169148	0.0147293
0.0106408	0.00986266	0.0105987		0.0924751	0.0545635	0.0415496	0.0939069	0.0742622	0.0242134	0.0668293	0.0725351	0.0135382	0.0331022		0.0205319	0.0117258	0.0242026	0.0687761	0.0644418		0.0110318	0.0330957		0.0130343	0.062164	0.0407154	0.0558409	0.0144469	0.0796735	0.0156356	0.0601867	0.00986798	0.0319005	0.0291269		0.0240642	0.0844553	0.0188297	0.0278214	0.0207705	0.011364	0.0108843	0.0255497	0.130199	0.0100861	0.0139174	0.0311839	0.0175438	0.0194878
0.0110583	0.00969047	0.010306		0.0669295	0.0285245	0.0396994	0.086011	0.0621071	0.033662	0.0634745	0.0659405	0.0105344	0.0417261		0.0394144	0.0384003	0.0268479	0.0942147	0.0287908		0.0124121	0.023114		0.0123752	0.0392149	0.0336331	0.0507692	0.0151684	0.0747967	0.0133789	0.0458535	0.0102968	0.0258361	0.0191236		0.0136963	0.0432932	0.0159854	0.0147623	0.0178918	0.010625	0.0110361	0.0420139	0.0978088	0.00992473	0.00994601	0.0227497	0.0196118	0.0163136
0.010711	0.0101588	0.01025		0.054079	0.0373666	0.0326346	0.0771056	0.0710448	0.0290087	0.0683181	0.0711573	0.0130455	0.0368516		0.0240235	0.0300761	0.0204749	0.0463579	0.0359176		0.0121207	0.0186298		0.012354	0.0418377	0.0445398	0.0524124	0.0149823	0.053543	0.0143388	0.0533586	0.0108385	0.0274559	0.0244399		0.0139866	0.0414581	0.023417	0.055156	0.0199865	0.0105276	0.0130762	0.027855	0.230297	0.00979666	0.0261894	0.0595389	0.0170622	0.0162549
0.0110956	0.010222	0.0104168		0.0616182	0.0283933	0.0334549	0.072543	0.074412	0.0224982	0.0782771	0.0807165	0.013155	0.0430813		0.0265372	0.0122569	0.0240458	0.0601682	0.0363974		0.0101084	0.0195159		0.0122158	0.0721531	0.0640402	0.066791	0.0148764	0.092001	0.0154918	0.0562013	0.0107202	0.0223867	0.0202115		0.0170736	0.0574321	0.029031	0.0193999	0.0271693	0.0107076	0.0146137	0.0264167	0.128941	0.00966144	0.011141	0.044426	0.0185965	0.0151863
0.0107277	0.0104977	0.00997978		0.0759901	0.0315233	0.0378121	0.0725546	0.0408996	0.0316491	0.0482432	0.0711151	0.0127542	0.0474253		0.0486755	0.0118174	0.0171669	0.0497578	0.051802		0.0117412	0.0189872		0.0124817	0.0314315	0.0305356	0.0682196	0.0140086	0.0616897	0.0125197	0.0593556	0.0111609	0.0206466	0.0177003		0.0309768	0.0507101	0.021474	0.0228251	0.0190607	0.0105595	0.0115539	0.0273267	0.283275	0.0101411	0.0171324	0.0337922	0.0167434	0.0152329
0.0108747	0.0104776	0.0101436		0.0721292	0.0203449	0.0454543	0.0990691	0.0409093	0.0300938	0.0496261	0.0829222	0.0115161	0.0215083		0.0412868	0.0124282	0.0236336	0.0386528	0.0459077		0.0115778	0.0227433		0.011994	0.0360262	0.0263758	0.0278107	0.0165608	0.0801388	0.0154494	0.0580608	0.0112958	0.0186315	0.0246125		0.0163595	0.05312	0.0454643	0.0301872	0.0222771	0.0103024	0.0127252	0.0398743	0.023217	0.00973762	0.0162418	0.0464245	0.0128035	0.0172392
0.0105787	0.0106066	0.0100872		0.0821624	0.0241625	0.027951	0.0793467	0.0528165	0.0245281	0.0476041	0.0405812	0.0125318	0.0415705		0.030188	0.0110617	0.0214639	0.0368746	0.0353251		0.0107277	0.0180958		0.0140519	0.0323059	0.0230315	0.0302521	0.0141944	0.0589742	0.0143382	0.0581421	0.0113801	0.0166339	0.0291644		0.0174422	0.0496333	0.0166254	0.0158532	0.0228092	0.0106944	0.013018	0.0223281	0.0220538	0.0101583	0.0113758	0.0541386	0.0167787	0.0139793
0.0110959	0.0104768	0.0103434		0.0382864	0.0219586	0.0435868	0.0798532	0.0533078	0.027497	0.0473816	0.0609736	0.0109632	0.0296206		0.0336862	0.0112102	0.0202676	0.0395206	0.0496826		0.0122602	0.0190541		0.0145059	0.0400451	0.0331423	0.0208007	0.0138863	0.0586199	0.0155736	0.0970179	0.0104064	0.0181466	0.0286873		0.0269136	0.0397556	0.0401102	0.0120899	0.0274381	0.0105578	0.0115366	0.03987	0.0254997	0.0103121	0.0103574	0.0574336	0.014608	0.0161464
0.0100788	0.010659	0.00931819		0.103635	0.0395475	0.0336931	0.0680685	0.0389694	0.0241458	0.0775416	0.0374406	0.0121107	0.0352422		0.0326395	0.0128738	0.0230523	0.048133	0.0520178		0.0125422	0.0193055		0.0136181	0.0370031	0.0411108	0.0296821	0.0136694	0.0691317	0.0150603	0.0676208	0.0104259	0.023269	0.0215594		0.0166289	0.047717	0.0266526	0.0119233	0.0236701	0.0194968	0.00961536	0.0263797	0.0283956	0.0101867	0.014606	0.103291	0.0131832	0.0170532
0.0104006	0.0101945	0.00940817		0.0377076	0.0296801	0.0294367	0.0980268	0.0361927	0.0219092	0.0470697	0.0736961	0.012623	0.0381717		0.0447897	0.0138165	0.0184896	0.0375862	0.0567557		0.0121411	0.0199273		0.0114021	0.0434237	0.0228138	0.0648437	0.0155219	0.0750546	0.0143612	0.0689624	0.0109233	0.0219211	0.0249538		0.0209067	0.0583591	0.0349422	0.0140559	0.0187054	0.0121487	0.0112593	0.0383894	0.0273146	0.00998937	0.0144685	0.0619853	0.0143898	0.0149499
0.0106385	0.0104216	0.00995335		0.03831	0.0249151	0.0269212	0.10784	0.0370082	0.0238311	0.0573737	0.0701059	0.0113836	0.0441136		0.0272272	0.0137655	0.0244942	0.04132	0.0623758		0.0111123	0.0182277		0.0138698	0.032134	0.030374	0.0450386	0.0127385	0.0508609	0.0185496	0.0627961	0.0109879	0.0197375	0.0165584		0.0158683	0.0584087	0.0484889	0.0158589	0.0198281	0.0110121	0.0131802	0.0269314	0.174067	0.00990281	0.0107686	0.0326663	0.0183651	0.0145636
0.0109176	0.0104597	0.00997625		0.034822	0.0245416	0.0354663	0.0841367	0.0426298	0.0257544	0.0457551	0.0742291	0.012592	0.025505		0.0367801	0.0171472	0.0189221	0.0262071	0.0635275		0.0138234	0.0246159		0.0144919	0.0310242	0.0347869	0.0413566	0.0124351	0.0620241	0.0144044	0.0596441	0.00898262	0.0197487	0.024908		0.014567	0.0525182	0.0263275	0.0152049	0.0233497	0.0109722	0.0136528	0.0367291	0.0306675	0.00962724	0.0122319	0.0539485	0.0122457	0.0188623
0.0112255	0.0103958	0.0102183		0.0285486	0.0264118	0.03189	0.0964677	0.043363	0.0244823	0.0620979	0.0773793	0.0108509	0.0421428		0.0302676	0.0137596	0.0203513	0.04963	0.0625622		0.0111706	0.0268669		0.0122301	0.0259632	0.0454546	0.0313414	0.0135738	0.0498452	0.0126228	0.0677622	0.0100845	0.0223288	0.0163311		0.0270503	0.0541365	0.0283842	0.0159509	0.0232136	0.0111025	0.0151413	0.0260446	0.0209087	0.00985856	0.00883165	0.0205718	0.0206899	0.0161342
0.0112875	0.0104297	0.0102934		0.0323567	0.0375617	0.030852	0.0882981	0.0460294	0.0235421	0.0573093	0.0519169	0.0109663	0.0329087		0.0378195	0.0145254	0.0183208	0.0247816	0.0598324		0.0122182	0.0261776		0.01349	0.0406306	0.0540616	0.0294585	0.0132322	0.0897911	0.0131025	0.0551489	0.0147093	0.0205794	0.0195848		0.0149819	0.0415078	0.0305787	0.0193973	0.0204777	0.0109051	0.0106437	0.0387018	0.0177116	0.0101621	0.00874922	0.0239129	0.00975211	0.0166803
0.0104063	0.0101678	0.0103347		0.0437701	0.0215713	0.053836	0.0715576	0.0335698	0.0283729	0.0249866	0.050699	0.0110345	0.0417757		0.0265628	0.014356	0.0190961	0.0479488	0.0675364		0.0115632	0.0204231		0.0144471	0.0483909	0.0485419	0.0504722	0.01395	0.0711891	0.0116179	0.0647897	0.0107889	0.0245866	0.0145445		0.0249628	0.0749881	0.0258081	0.0150083	0.0249438	0.0106996	0.0136086	0.0279546	0.0169384	0.00949167	0.008882	0.0453148	0.011466	0.0159157
0.0110517	0.0102414	0.0105264		0.0303328	0.0378579	0.0463907	0.0721321	0.0380954	0.0252464	0.0526202	0.0445921	0.0124595	0.0311541		0.0277436	0.0116958	0.0188846	0.0602006	0.0477661		0.012488	0.0279578		0.0137437	0.0596642	0.0419648	0.0515709	0.0133061	0.0603985	0.0114431	0.0810974	0.0122669	0.0198902	0.0146082		0.0143129	0.0539187	0.02073	0.0110551	0.0184169	0.0121373	0.0132725	0.022084	0.0237788	0.0104038	0.00859988	0.0295706	0.00997837	0.0158637
0.0103673	0.0100024	0.0105143		0.0401249	0.0400914	0.0462541	0.101685	0.0370942	0.0247572	0.0760864	0.0867749	0.0119977	0.0358424		0.0329132	0.0139646	0.0199631	0.0718413	0.0585842		0.0104627	0.0213078		0.0121762	0.0470362	0.0478186	0.0479333	0.0135545	0.0686585	0.0115259	0.0969441	0.0130118	0.0185178	0.026406		0.0166604	0.0222463	0.0276024	0.019779	0.0294095	0.0102506	0.0095161	0.0247981	0.0194573	0.0102923	0.00954487	0.0328427	0.0101102	0.0138546
0.0109145	0.0102411	0.0106107		0.0435392	0.0452398	0.0393713	0.0917799	0.0572028	0.0258027	0.0708906	0.0607931	0.0120615	0.0418315		0.0269616	0.0143524	0.0276323	0.0526037	0.051231		0.0107548	0.0282652		0.0134247	0.043844	0.0400038	0.0201188	0.0143188	0.0596579	0.0126136	0.0565437	0.0169853	0.0255169	0.0166296		0.0149226	0.0437265	0.029937	0.0125192	0.0178508	0.0136727	0.0110758	0.0170303	0.0269041	0.0102484	0.00897182	0.0723637	0.0110643	0.0162603
0.0106254	0.00984371	0.0104142		0.0559039	0.0594188	0.0374748	0.0880913	0.0594081	0.0315505	0.140225	0.0898186	0.0110378	0.0418807		0.0285953	0.0160925	0.0226675	0.0649498	0.0471758		0.010781	0.021333		0.0150315	0.0343456	0.0297544	0.0257885	0.0165901	0.0704297	0.0106141	0.0642493	0.0115131	0.0223981	0.0159234		0.018332	0.0450899	0.0335149	0.0165793	0.0285501	0.0123219	0.012538	0.0257312	0.0284376	0.0101967	0.0108977	0.0404134	0.0103061	0.0148624
0.00936256	0.0103792	0.0102478		0.0765952	0.0245238	0.0428106	0.0858386	0.0724747	0.0330698	0.0855391	0.0697758	0.0108525	0.0417213		0.0169979	0.0150375	0.0185209	0.0580555	0.0504897		0.0111289	0.0279395		0.0116888	0.0411769	0.0444331	0.0299867	0.0134292	0.0525863	0.013462	0.0498772	0.0099306	0.0171846	0.016866		0.0161906	0.0338419	0.0142783	0.0163484	0.0208471	0.0180921	0.0124616	0.021644	0.0677833	0.0102965	0.00898079	0.0385699	0.0104196	0.0154585
0.00981259	0.0103054	0.00984673		0.0989396	0.0530434	0.033984	0.0702346	0.0432088	0.0201926	0.119013	0.0805104	0.0118333	0.0402539		0.0287347	0.0126603	0.0234933	0.0502271	0.0393833		0.0123829	0.0193069		0.0128896	0.0424362	0.0530773	0.0429399	0.0133552	0.059822	0.0128139	0.0337299	0.011118	0.0191511	0.0203937		0.0128847	0.0544133	0.0286878	0.0124698	0.018527	0.0120774	0.0128939	0.025223	0.0625356	0.0103115	0.00883179	0.0393294	0.00988865	0.0153305
0.00999838	0.0104362	0.00992013		0.106506	0.035087	0.0490333	0.0582439	0.0625707	0.0219247	0.110629	0.0730833	0.0115195	0.0301114		0.0314265	0.0171826	0.0274116	0.0543439	0.0507758		0.0109204	0.0218716		0.012692	0.0521059	0.0277988	0.0360717	0.0136347	0.0675936	0.0127946	0.0532733	0.0105252	0.020853	0.017598		0.0121425	0.0483325	0.0275732	0.018364	0.0185124	0.0116526	0.013136	0.0256503	0.0678468	0.00987771	0.0111125	0.0546965	0.0107861	0.0137453
0.0102994	0.0101907	0.00983916		0.132978	0.0346502	0.0354081	0.0869123	0.0455598	0.0191661	0.0985072	0.0719843	0.0113608	0.0437124		0.0272593	0.0130305	0.0248143	0.0544938	0.0529348		0.0116731	0.0226818		0.0119935	0.0280391	0.0278923	0.0380483	0.0142327	0.0793392	0.0125766	0.054985	0.0099156	0.0218936	0.0279705		0.0121879	0.0310415	0.0265442	0.0158752	0.0224642	0.0128247	0.0129952	0.0271985	0.0806658	0.00963516	0.00925922	0.0803537	0.0122615	0.0177971
0.0101554	0.0102619	0.00982789		0.0815039	0.026937	0.0531135	0.0594711	0.0404704	0.0179851	0.0924258	0.0585967	0.0123696	0.0504359		0.0334643	0.0158273	0.0205258	0.0467086	0.0562804		0.0130668	0.0181302		0.0123646	0.0405483	0.0195085	0.0410413	0.0136952	0.0643276	0.0153949	0.0461049	0.0109547	0.0203243	0.0169244		0.0156806	0.052427	0.0229544	0.0228134	0.0165382	0.0146177	0.00911596	0.032071	0.0387335	0.0104537	0.0113242	0.0320119	0.0103567	0.0145094
0.0103072	0.01031	0.0100059		0.0306615	0.041729	0.0330429	0.059445	0.0348081	0.0205332	0.106787	0.0454002	0.0110502	0.0454832		0.0258901	0.0127095	0.0241982	0.0483631	0.0495466		0.0197909	0.0201769		0.0116355	0.0319072	0.0397885	0.0254077	0.0129067	0.0817977	0.014818	0.0496468	0.00965953	0.0180935	0.025672		0.0183045	0.0355208	0.0307701	0.0156671	0.0170812	0.0190831	0.0112344	0.0250667	0.0328211	0.0104466	0.0107103	0.0389484	0.00933223	0.0148067
0.0105257	0.0109118	0.0101599		0.0907893	0.027577	0.0270771	0.0751462	0.0454062	0.0159984	0.0811302	0.0495432	0.0112766	0.0517977		0.0426051	0.0112685	0.0199521	0.0333941	0.077408		0.0187013	0.0233317		0.0125098	0.0307062	0.034	0.0302373	0.0131733	0.0217059	0.0133173	0.0506034	0.0110166	0.0193866	0.0181199		0.0150215	0.0313671	0.0231903	0.0270209	0.0207906	0.0120284	0.01249	0.0275808	0.0531364	0.0101111	0.0111591	0.0414613	0.00910279	0.0146424
0.0107752	0.0103889	0.0102693		0.0256924	0.0275453	0.0397345	0.0567595	0.0287726	0.019863	0.0932415	0.0439952	0.0109821	0.0468195		0.0418269	0.0121899	0.0178163	0.0516162	0.0619205		0.0119802	0.0194044		0.0135945	0.0364139	0.0269937	0.026898	0.0126384	0.065904	0.0156335	0.0427535	0.0108013	0.0180538	0.0309317		0.0131002	0.0324885	0.027457	0.0148826	0.0192007	0.0174599	0.0124069	0.0267226	0.0395712	0.0104817	0.00954455	0.033532	0.00970211	0.0148403
0.0105849	0.0103817	0.0105165		0.0760046	0.0296046	0.0313974	0.0692053	0.0444692	0.0154398	0.096561	0.0468621	0.0119968	0.0485907		0.0589911	0.0149084	0.026957	0.0493447	0.0589221		0.012714	0.0195613		0.0114606	0.0425008	0.0276337	0.0262946	0.0135356	0.062843	0.0121532	0.0340713	0.0112159	0.0213424	0.0200366		0.0158628	0.0358975	0.0347923	0.015172	0.0206786	0.0125615	0.01503	0.0366994	0.0258008	0.00975679	0.0109403	0.0462577	0.00897012	0.0138677
0.0104452	0.0103571	0.0104965		0.041689	0.0241282	0.0469927	0.100999	0.0569384	0.0196109	0.103627	0.0540719	0.0138904	0.041102		0.0363709	0.0134964	0.0194255	0.0370293	0.0749119		0.0146062	0.0173547		0.0134888	0.0511401	0.0323965	0.036727	0.0129567	0.0650607	0.0127163	0.0376022	0.0117447	0.0159956	0.0213155		0.0133735	0.0393807	0.0260611	0.0117829	0.0236566	0.020002	0.0177511	0.0233114	0.087691	0.0101393	0.0110821	0.0718139	0.00899702	0.0127336
0.0109869	0.0104601	0.0104127		0.0318691	0.0245214	0.0291533	0.0911782	0.0477171	0.016692	0.0954301	0.0646232	0.0123865	0.0283347		0.0417255	0.0121083	0.0207284	0.0271596	0.0549663		0.0144666	0.0195471		0.0116027	0.0445043	0.0332195	0.0317287	0.0136718	0.0603778	0.011868	0.0505394	0.00993745	0.0205498	0.016833		0.0110446	0.0540314	0.0303133	0.0121539	0.0221617	0.0120521	0.0151323	0.0234772	0.0221829	0.0100049	0.00955499	0.0423954	0.00988812	0.0129218
0.0104201	0.00973227	0.0105764		0.0391432	0.0255658	0.0381753	0.110329	0.0445749	0.0199061	0.100195	0.0822997	0.0112712	0.0325086		0.0356248	0.0170458	0.019314	0.0397772	0.0563963		0.0150448	0.0209459		0.0134579	0.0370049	0.0317578	0.0296637	0.0138156	0.0568744	0.0134214	0.0500239	0.0118337	0.017238	0.0356702		0.0140295	0.035798	0.0316651	0.0117629	0.0220184	0.0126541	0.0153732	0.0235423	0.0314347	0.0100835	0.0116942	0.0534739	0.00914281	0.0129287
0.0103603	0.00977689	0.0104935		0.050842	0.0221814	0.0297725	0.0964712	0.047536	0.0220366	0.10514	0.0864552	0.010348	0.0316455		0.0400157	0.0133661	0.0288879	0.0336328	0.0489369		0.0137374	0.0212124		0.012678	0.0298921	0.0287435	0.0279356	0.013155	0.0623696	0.0121622	0.0248381	0.0126524	0.0170526	0.0222622		0.0128953	0.0530266	0.0279609	0.013722	0.0202795	0.0135256	0.012506	0.0409024	0.0277889	0.00984121	0.00882046	0.0456035	0.00916644	0.0136122
0.0102993	0.00958917	0.010652		0.0894171	0.0324585	0.0229288	0.0976368	0.0449049	0.012378	0.125752	0.0935108	0.0107934	0.0329186		0.038697	0.0163968	0.0244931	0.0599648	0.0664456		0.0155746	0.0205536		0.0132445	0.0346427	0.0441198	0.0305079	0.0126107	0.0670682	0.0114337	0.0244453	0.00903181	0.0222143	0.0307986		0.0125529	0.0446801	0.0309927	0.0130005	0.0232322	0.0150556	0.0162765	0.0356527	0.146292	0.0100695	0.0105731	0.0395604	0.0100102	0.0151332
0.010519	0.0102611	0.0101767		0.0489967	0.0422335	0.0331814	0.113116	0.0420419	0.0232078	0.108482	0.0698788	0.0121564	0.0317573		0.0238479	0.0152641	0.0272393	0.068427	0.0604388		0.0178777	0.0181829		0.011755	0.0441569	0.034733	0.0290735	0.0138696	0.0702402	0.013674	0.0238197	0.0097007	0.0167623	0.0206007		0.0174366	0.039676	0.0177772	0.0144277	0.0218711	0.0124473	0.0119511	0.0346502	0.0764587	0.00946084	0.0103589	0.0382091	0.00936562	0.0181549
0.0106149	0.0107101	0.010399		0.0920716	0.0434899	0.0305438	0.0951404	0.0377232	0.0176563	0.131979	0.0561404	0.0115037	0.0612881		0.0382895	0.0162396	0.0234404	0.0905768	0.0409701		0.0203912	0.0211185		0.0119741	0.0425009	0.0423365	0.0383352	0.0138214	0.0722378	0.0109193	0.0455413	0.00973863	0.0191212	0.0265427		0.0125341	0.040851	0.0183026	0.0131944	0.0197204	0.0117616	0.01031	0.0310639	0.0305021	0.00988002	0.0113885	0.0434409	0.0100015	0.0146767
0.0105321	0.0106246	0.00998751		0.110132	0.0413962	0.0238234	0.11053	0.0502375	0.023224	0.138069	0.0585773	0.0120997	0.0373882		0.0488136	0.0127376	0.0274437	0.0924766	0.0469397		0.0112847	0.01713		0.0127356	0.0495226	0.0343882	0.0309872	0.0128606	0.0738779	0.0175335	0.0686252	0.0103675	0.0196163	0.020331		0.0123332	0.0345726	0.0170875	0.0160084	0.0178469	0.0187895	0.0177259	0.0472409	0.0323689	0.01016	0.0099541	0.0262212	0.00934521	0.0130886
0.00983434	0.0100792	0.0101976		0.0489557	0.0246866	0.0406692	0.0646908	0.0230357	0.0272771	0.0572434	0.0615527	0.0115473	0.0439053		0.0465979	0.0132555	0.0274431	0.0809445	0.0397622		0.0119702	0.0265096		0.0118888	0.0302114	0.0368929	0.0300442	0.0146192	0.083161	0.0109141	0.0311289	0.0101479	0.0239105	0.0316588		0.0129422	0.0420978	0.0162246	0.0234107	0.0163981	0.0123365	0.0126899	0.0259327	0.154792	0.00997536	0.0123987	0.0480793	0.00890366	0.0137542
0.0100265	0.0104226	0.00991211		0.0602517	0.0545717	0.0422713	0.10919	0.0299046	0.0205986	0.095631	0.0664283	0.0121072	0.0383443		0.0341932	0.0128049	0.027288	0.106142	0.0435428		0.0143922	0.01697		0.0118091	0.0355284	0.0392229	0.0475476	0.0155035	0.0666124	0.0112015	0.0425189	0.0138748	0.0214858	0.0212022		0.0115542	0.0274264	0.0187527	0.0165417	0.0156079	0.0132203	0.0129671	0.0259029	0.148482	0.010707	0.00877432	0.0672865	0.00924269	0.0133151
0.00966853	0.0101328	0.0102302		0.0452789	0.0296277	0.0482017	0.114183	0.0459097	0.0169934	0.0589663	0.0631597	0.0123361	0.0290539		0.0319445	0.013878	0.039132	0.0640809	0.0539511		0.0161125	0.0241162		0.0118982	0.0573412	0.0399824	0.0289274	0.0135507	0.0464924	0.0122272	0.0737395	0.0136857	0.0235256	0.0266365		0.0214649	0.0329336	0.0168154	0.0131265	0.018546	0.0118009	0.014377	0.0300239	0.0601185	0.00975944	0.00959281	0.0191694	0.00998123	0.0149023
0.00997607	0.010172	0.0101603		0.0584411	0.011137	0.0378667	0.0996329	0.0423272	0.0274468	0.0857757	0.0498981	0.0105148	0.0432754		0.0286829	0.0174424	0.0345185	0.0429098	0.0581868		0.01254	0.0245046		0.0117554	0.0473676	0.0364881	0.0446355	0.0143706	0.048931	0.0133758	0.0622693	0.0105912	0.026355	0.0247705		0.012735	0.0331644	0.020136	0.0143905	0.0244193	0.0120259	0.0208254	0.0388843	0.0727638	0.0105349	0.00931263	0.0194598	0.0104616	0.0136257
0.0103255	0.0103374	0.0104608		0.0476811	0.0409727	0.0550514	0.0956712	0.0348937	0.0241583	0.0790019	0.0828736	0.0108538	0.050991		0.0335456	0.0162174	0.0348633	0.0579313	0.0605345		0.0148663	0.0244836		0.0137473	0.0393917	0.0435873	0.0372806	0.0146287	0.0510456	0.0124175	0.0538659	0.010765	0.0216565	0.0317704		0.0113006	0.0402988	0.0171239	0.0148194	0.0212746	0.0162403	0.011975	0.0224572	0.037266	0.0104928	0.00965492	0.0255038	0.0105325	0.0154325
0.0102787	0.0101693	0.0104326		0.06202	0.0114394	0.0304476	0.0413198	0.0258585	0.0178933	0.0765186	0.0774603	0.0114225	0.0495766		0.0139501	0.0148368	0.0285661	0.0428862	0.0728934		0.0155605	0.0286707		0.0125889	0.0391714	0.0361659	0.0409086	0.0128903	0.0544798	0.012033	0.0790306	0.00977224	0.0237842	0.028757		0.0151167	0.0485151	0.0176392	0.0160786	0.0238346	0.0119148	0.0151383	0.0235301	0.0766394	0.0104657	0.00896289	0.0227244	0.0106865	0.0146433
0.0102056	0.0102428	0.0104874		0.0541974	0.0146279	0.0313313	0.0750032	0.0406778	0.0252796	0.0982084	0.0723761	0.0106039	0.0304787		0.0258053	0.0129734	0.027514	0.0351465	0.0691796		0.0157379	0.0266164		0.013543	0.0427803	0.0334866	0.0371448	0.0141442	0.0547954	0.0108173	0.0502461	0.00951038	0.0231707	0.0260519		0.0112135	0.0323941	0.0236617	0.0163982	0.0219045	0.0162533	0.0130106	0.0221493	0.0214687	0.0097919	0.00938979	0.0287851	0.0107516	0.0146432
0.0104234	0.0097129	0.0106103		0.0734984	0.0233637	0.0304393	0.095871	0.0353085	0.0253226	0.0987893	0.0561248	0.0119873	0.0380854		0.026821	0.0117768	0.0268727	0.0364067	0.0745947		0.0118621	0.0264214		0.0121867	0.0309238	0.0443586	0.0467071	0.0137075	0.0708733	0.0119082	0.0584503	0.00955999	0.0211283	0.0259023		0.011359	0.0625561	0.0211584	0.0142134	0.023008	0.0113226	0.0160807	0.0235851	0.0246654	0.009684	0.00976334	0.0372724	0.0100796	0.0142126
0.0100132	0.0092991	0.0103266		0.0405914	0.0306853	0.032385	0.103052	0.0311798	0.0208206	0.0733511	0.0639131	0.0126436	0.0350418		0.0217671	0.0127897	0.0262178	0.0579307	0.0583464		0.0116259	0.0243716		0.0147922	0.0454968	0.0489732	0.0283548	0.0130872	0.0588938	0.0108679	0.066834	0.0108055	0.0230741	0.0206778		0.0111041	0.0425013	0.0274402	0.0109981	0.0174533	0.0125852	0.0158817	0.0248979	0.0308253	0.00994664	0.0129702	0.0352166	0.0102149	0.0152356
0.0105621	0.0100042	0.0105331		0.0365099	0.0321754	0.0427708	0.0806891	0.0446135	0.0235461	0.0845443	0.0455009	0.0107283	0.0291256		0.0384675	0.0139853	0.0339565	0.0349688	0.0820236		0.0118022	0.0239349		0.0152532	0.0549173	0.0372997	0.017284	0.0134937	0.0917361	0.0129883	0.0666992	0.01124	0.024603	0.0221837		0.0126895	0.0549298	0.0223193	0.0133885	0.019936	0.0162462	0.0178269	0.0298588	0.0375321	0.00999602	0.0108431	0.026356	0.00902244	0.0153374
0.01068	0.00965927	0.0106141		0.0360499	0.0249922	0.0371336	0.096793	0.0471468	0.0278682	0.101352	0.0394005	0.0113912	0.0381975		0.0327735	0.0130997	0.0299632	0.0608482	0.0580052		0.0104885	0.0305765		0.0163167	0.0419041	0.0472725	0.017635	0.0130506	0.0635223	0.0124566	0.0588504	0.0123181	0.0241151	0.017531		0.0152933	0.0457682	0.0353736	0.0127944	0.0213751	0.0114594	0.0214459	0.0322916	0.0279497	0.00936234	0.00971419	0.0345262	0.00924634	0.0153425
0.0101658	0.0103466	0.0104792		0.0490008	0.0377351	0.0410355	0.0804939	0.0266736	0.0179158	0.0755501	0.0503325	0.0136952	0.0614998		0.0423333	0.0139387	0.0238485	0.0409866	0.0481512		0.0124829	0.0243304		0.0115521	0.0255587	0.0228531	0.0320184	0.0132115	0.081701	0.00990721	0.0642741	0.0114966	0.0233573	0.0224567		0.018244	0.0263947	0.0147629	0.0120243	0.0185287	0.0132864	0.0160727	0.0355594	0.0647301	0.00937425	0.0124578	0.0299527	0.00929838	0.0158719
0.0105578	0.0105597	0.0103941		0.0609585	0.036488	0.0286777	0.106494	0.0414335	0.0318216	0.0642402	0.0443874	0.0123598	0.0615571		0.0430621	0.0133707	0.0192401	0.0483888	0.044412		0.0126766	0.0256743		0.0144555	0.0390238	0.0274869	0.0231332	0.0137629	0.0652996	0.0114755	0.061898	0.0134589	0.02327	0.0255195		0.0174023	0.0767634	0.0349267	0.0133731	0.018628	0.0118509	0.0118145	0.0397165	0.0766589	0.00980537	0.00930867	0.0358363	0.0087036	0.015294
0.00978252	0.0103367	0.0103473		0.053551	0.040005	0.0388215	0.0581703	0.0456624	0.0331997	0.0703739	0.0639119	0.0121808	0.0243254		0.0372508	0.0120286	0.0262198	0.0423437	0.0515486		0.0127604	0.0190513		0.0125853	0.0391674	0.031648	0.0395644	0.0144026	0.0738879	0.012931	0.0532438	0.0150988	0.0212394	0.0261472		0.0141715	0.0315304	0.0270093	0.0126355	0.0188831	0.0136517	0.0164853	0.0271624	0.0591219	0.0103067	0.0111442	0.0315241	0.00926108	0.014974
0.0093746	0.010679	0.0101611		0.0931334	0.0452954	0.0266689	0.0922556	0.0446439	0.0262434	0.0730134	0.0761697	0.0108159	0.0509759		0.0372073	0.0112471	0.0185658	0.0808719	0.0481446		0.0123944	0.0301274		0.0146687	0.0314625	0.0303953	0.0254811	0.0152105	0.0860469	0.0115779	0.0450239	0.0123601	0.0210013	0.0158675		0.0165176	0.0953257	0.0370385	0.0119131	0.0205747	0.0122836	0.0128369	0.0310735	0.0719016	0.0102417	0.0125921	0.0303964	0.00977416	0.0160694
0.0101798	0.0102712	0.0101337		0.0632723	0.028123	0.0364257	0.0740142	0.0307349	0.027298	0.0953736	0.0537026	0.0120985	0.0516249		0.0317927	0.0122181	0.033069	0.0527662	0.064719		0.0115498	0.0228322		0.015452	0.0384959	0.0322154	0.0417205	0.0129459	0.0738147	0.0133301	0.0567566	0.0104831	0.0177779	0.0326355		0.0266458	0.0365195	0.0228134	0.011681	0.0159676	0.0132349	0.0195909	0.0335264	0.0466023	0.0102099	0.0100152	0.0252256	0.00887652	0.0155428
0.0104794	0.0100624	0.0101062		0.0706941	0.0347743	0.036594	0.0669963	0.0334377	0.0209396	0.0914506	0.0494366	0.0119263	0.0417062		0.0341828	0.0163717	0.0272645	0.0430881	0.0511356		0.0126242	0.0247453		0.0142432	0.0309066	0.0236147	0.0285377	0.0138664	0.0553168	0.0110076	0.0515963	0.0108698	0.0210512	0.0357666		0.0113761	0.0395619	0.0292585	0.0154154	0.0196774	0.0139769	0.0165877	0.030809	0.0244935	0.00994965	0.0147892	0.0360509	0.0090255	0.0154348
0.00974543	0.0101458	0.0103518		0.0731626	0.0245019	0.0420872	0.0518984	0.0282692	0.0248438	0.108457	0.0762409	0.00988411	0.066578		0.0327951	0.0121495	0.0284035	0.0599371	0.0541581		0.0111417	0.027207		0.0120927	0.0422139	0.0309345	0.0303388	0.0144387	0.0553194	0.0147185	0.0481812	0.00977414	0.0185933	0.0249035		0.0238292	0.0392429	0.0223719	0.0170032	0.0161576	0.0134831	0.0184503	0.0361004	0.0231548	0.010257	0.00995071	0.0306945	0.00893611	0.0158988
0.0105923	0.0103541	0.0104196		0.0990302	0.0201003	0.0420943	0.0844416	0.0271183	0.0139823	0.0872704	0.0616359	0.0104432	0.0566863		0.0459845	0.0119434	0.0248521	0.0725521	0.0506834		0.013591	0.0224861		0.0150642	0.0322124	0.0378644	0.0426276	0.0137805	0.0695732	0.0110501	0.0459161	0.00981471	0.0213171	0.0258166		0.0203591	0.0418938	0.0428315	0.0169221	0.016385	0.020775	0.019561	0.0354189	0.0784476	0.0103725	0.00975375	0.0344053	0.00912798	0.0148485
0.0101412	0.0102189	0.0104753		0.0759591	0.0219264	0.0521788	0.055091	0.0305731	0.016939	0.0819246	0.0618175	0.0113213	0.0562423		0.0302176	0.0186058	0.0272858	0.0441257	0.0525103		0.0170067	0.0264285		0.0122682	0.0463282	0.0326612	0.0261791	0.0143922	0.0514038	0.010092	0.0431108	0.0098347	0.0178796	0.0263235		0.0159639	0.077641	0.0227953	0.010981	0.0181859	0.0243805	0.0219652	0.0293743	0.0486438	0.0102491	0.00903566	0.0556801	0.00853695	0.0139899
0.0100075	0.0103145	0.0103495		0.0889207	0.0300221	0.0562275	0.0634568	0.0348223	0.0193283	0.0997513	0.0595139	0.0106536	0.045306		0.0510601	0.0181597	0.0224926	0.0550777	0.064666		0.0144308	0.0184913		0.0164814	0.0413384	0.0316637	0.0383312	0.0150156	0.07667	0.0114143	0.0511283	0.011446	0.0204109	0.026976		0.0122025	0.0359082	0.0230094	0.010779	0.0183526	0.0154313	0.0233525	0.0280306	0.0523453	0.0102573	0.0114791	0.045365	0.00875298	0.0149751
0.0100012	0.0111377	0.00958107		0.0662405	0.0249822	0.0364388	0.0683149	0.0307687	0.0234483	0.0969922	0.0578116	0.00999115	0.0718537		0.0336123	0.0185386	0.0326911	0.0454404	0.0441663		0.0193243	0.0186042		0.0140802	0.0347358	0.046118	0.0514991	0.0156985	0.062064	0.0119521	0.0507636	0.0101053	0.0179937	0.0360935		0.0195838	0.037361	0.0171798	0.0116006	0.0157082	0.0300142	0.0213142	0.0203053	0.0466103	0.0103185	0.00955673	0.0254998	0.00821549	0.016131
0.0108043	0.0103894	0.0099256		0.0742021	0.034896	0.0432613	0.076949	0.0205601	0.0204363	0.108404	0.0479569	0.0116476	0.0540557		0.0317789	0.0159179	0.0417613	0.0496283	0.0557371		0.0150333	0.0179799		0.0127586	0.0534357	0.0282481	0.019279	0.0148029	0.0842344	0.0114555	0.0410488	0.0103945	0.0194609	0.0292749		0.0260515	0.029577	0.0206621	0.0129116	0.0145299	0.0178288	0.0217454	0.0224648	0.0547023	0.0105209	0.00974606	0.0318193	0.00933993	0.0142525
0.0104975	0.0105975	0.00965693		0.135143	0.0335678	0.0554248	0.07528	0.0292037	0.0226135	0.0892558	0.0548292	0.0126212	0.0391505		0.0517332	0.0163384	0.028239	0.0506346	0.0790002		0.0181526	0.0217927		0.0115467	0.0502736	0.0380673	0.0201414	0.0148344	0.0833954	0.0119449	0.026232	0.0123865	0.0210624	0.0259525		0.0119345	0.0248958	0.0169213	0.0135767	0.0175196	0.0121043	0.0203896	0.0278038	0.0482325	0.0105072	0.0107501	0.0409936	0.0101122	0.013188
0.0100638	0.0104782	0.0100489		0.0834273	0.0353002	0.0327978	0.0786069	0.0372865	0.0254966	0.0748315	0.0594978	0.0125434	0.0412924		0.0427651	0.0122125	0.0262083	0.0496242	0.0643982		0.0147559	0.01693		0.0118567	0.0361275	0.0344285	0.0294594	0.0146769	0.0791183	0.011325	0.0363	0.0119199	0.0203029	0.0302917		0.0189948	0.0221172	0.0163583	0.0124974	0.0224701	0.0147516	0.0284501	0.0267343	0.0434516	0.0107846	0.0121947	0.0478451	0.00958242	0.0144264
0.0105016	0.0100928	0.0101161		0.104817	0.0326192	0.043355	0.0981918	0.0507573	0.0198866	0.0653074	0.0330689	0.0126767	0.0369182		0.0369161	0.0135716	0.0293682	0.0420917	0.0701553		0.0164071	0.0184907		0.0142958	0.024667	0.0301962	0.0236753	0.0140542	0.0702321	0.0112134	0.0631936	0.0105031	0.0200769	0.0416163		0.0140288	0.0391109	0.0292974	0.0113057	0.0199807	0.0122346	0.0252094	0.0247779	0.0170816	0.0103806	0.0104352	0.0474545	0.00931117	0.0153016
0.0100965	0.0103612	0.010247		0.0979971	0.0177422	0.0346634	0.0863121	0.0312152	0.0151944	0.0910212	0.0567686	0.0136096	0.0365533		0.0467397	0.0192052	0.0275667	0.0514791	0.0663926		0.0174469	0.0166751		0.0128315	0.0256102	0.0408374	0.0210764	0.0149632	0.0518915	0.011849	0.0532204	0.00963853	0.0202991	0.0352405		0.0179463	0.0664291	0.014025	0.0200111	0.0164802	0.0121313	0.0304267	0.0179365	0.0337772	0.0100474	0.0103472	0.0636357	0.00888552	0.0150064
0.0100496	0.00987171	0.00988226		0.0852192	0.0215508	0.0311616	0.0856566	0.0610242	0.013079	0.0635138	0.0661532	0.0118676	0.0435414		0.0339438	0.0143708	0.0259635	0.0491213	0.0820525		0.0133107	0.0169321		0.011008	0.037143	0.0673001	0.0181268	0.0141057	0.0399825	0.0115063	0.0592883	0.00971613	0.0183951	0.0215401		0.0208061	0.0397475	0.0246298	0.0131685	0.0166269	0.0212977	0.0221783	0.0222427	0.0278764	0.00978465	0.0109187	0.0269661	0.00912744	0.0134637
0.0105303	0.00970274	0.0100198		0.0895134	0.0221131	0.0455855	0.0695566	0.0492214	0.0189577	0.0828495	0.0627604	0.0119816	0.0592388		0.0342597	0.0114453	0.0355776	0.0546185	0.0701684		0.0165016	0.0207897		0.0129328	0.0242995	0.0374788	0.0171685	0.0144093	0.0794398	0.0133187	0.0480989	0.0114638	0.0184417	0.0207491		0.0198936	0.0677685	0.0429606	0.0135458	0.021143	0.0152448	0.0333174	0.0236274	0.0447569	0.00998036	0.0183096	0.0817588	0.0110062	0.0130847
0.0107877	0.0100504	0.0102464		0.0909732	0.0212907	0.0370415	0.0848568	0.0367728	0.0146966	0.0684118	0.0581328	0.0107719	0.0424601		0.047531	0.0160523	0.0280418	0.046316	0.0505484		0.013848	0.0225602		0.0126286	0.0384397	0.0424807	0.0259584	0.0144879	0.0658838	0.0121388	0.0665192	0.00998682	0.0177222	0.0279987		0.0175952	0.0522458	0.0220736	0.0114922	0.0237247	0.012146	0.0309953	0.0377834	0.0477111	0.0103339	0.0114923	0.0836095	0.0105932	0.0126957
0.0103631	0.0101035	0.00984225		0.0961059	0.0186656	0.0305748	0.103757	0.0261517	0.0170068	0.0815925	0.0501747	0.0112145	0.0711806		0.0319278	0.0129461	0.0380458	0.0905719	0.0730565		0.0231523	0.0176463		0.0112359	0.0363684	0.0308979	0.0245022	0.0140702	0.0743325	0.0116649	0.0731271	0.0111271	0.0179624	0.0226987		0.0138426	0.0888414	0.0228761	0.0119425	0.0229374	0.0123283	0.029134	0.0191165	0.0255426	0.00984557	0.0100315	0.0220776	0.00984573	0.0143454
0.0102094	0.0103465	0.010108		0.0974335	0.0214473	0.0483667	0.0820286	0.0266705	0.0193629	0.0836885	0.0720901	0.0113475	0.0449483		0.0349028	0.0164746	0.0372174	0.071974	0.0570284		0.0221225	0.0199357		0.0130469	0.0424126	0.0370486	0.0334722	0.0141876	0.0468569	0.012071	0.0784634	0.0101396	0.0193801	0.0253516		0.0132597	0.0620737	0.031715	0.0124339	0.0179097	0.0122539	0.0314088	0.0281739	0.143349	0.00968359	0.0128246	0.0352125	0.00953283	0.0150235
0.0103989	0.0109818	0.0100411		0.0898487		0.0389121	0.0899582	0.0288648	0.0180569	0.0708594	0.082382	0.0128763	0.0374343		0.0384875	0.0157887	0.0227064	0.0805195	0.0478958		0.0187951	0.0238837		0.0125783	0.0492634	0.0275313	0.0408382	0.0136715	0.0610012	0.0143357	0.0840983	0.014439	0.0165632	0.0139645		0.0133069	0.0873274	0.0341457	0.0122568	0.0199266	0.0112951	0.0161803	0.024203	0.0377812	0.00977554	0.00997776	0.0512212	0.00869006	0.016068
0.0099675	0.010235	0.00961469		0.107095		0.0352285	0.090624	0.0298611	0.0171543	0.0966004	0.066574	0.0117836	0.0428608		0.0398191	0.0157769	0.0288792	0.0696435	0.0588461		0.0151568	0.0205307		0.0125381	0.034458	0.0560591	0.0211521	0.0134524	0.0689139	0.0118261	0.0637852	0.0121498	0.0188336	0.0225815		0.0127121	0.0443912	0.0474358	0.0110944	0.0164053	0.0125302	0.0317926	0.0234982	0.10229	0.00999319	0.0125371	0.0288926	0.0101775	0.0130575
0.0102547	0.0113421	0.00988899		0.104598		0.0450487	0.0693755	0.0323207	0.0219781	0.0918915	0.0869516	0.0123546	0.0438216		0.0341844	0.0110021	0.0310974	0.0422229	0.0641321		0.0181801	0.019463		0.0137072	0.0348897	0.0356512	0.0291418	0.0134978	0.0675357	0.0124669	0.0376403	0.0167822	0.0190617	0.0230755		0.0158241	0.0570928	0.0411401	0.0174242	0.0196392	0.0114378	0.0237053	0.0256462	0.0469183	0.00979381	0.009991	0.0198813	0.00937466	0.0138411
0.0104139	0.0104046	0.00984411		0.0589088		0.0454829	0.0621967	0.0328012	0.0175489	0.109625	0.0663222	0.0120613	0.0354085		0.0290039	0.0113495	0.0240046	0.0681646	0.0643167		0.0116447	0.0240048		0.0118649	0.0343332	0.0400256	0.01941	0.0134881	0.054096	0.0105843	0.0576781	0.0111362	0.0185168	0.027233		0.019585	0.0315386	0.0321638	0.0124987	0.0189291	0.0125857	0.0152637	0.0243514	0.0303448	0.0102649	0.00933969	0.0309126	0.00936839	0.0147967
	0.010094	0.00990112		0.0285177		0.054978	0.0806113	0.0215993	0.0269805	0.0519694	0.0693348	0.0113992	0.0284122		0.032684	0.0115322	0.0235407	0.0891724	0.0698931		0.0119693	0.0206637		0.0121834	0.0387221	0.040362	0.0318167	0.0137492	0.0640743	0.0115966	0.0471471	0.0127871	0.0165473	0.0328863		0.0180221	0.0544472	0.0315366	0.019687	0.0141621	0.0120023	0.0233135	0.0245638	0.028981	0.00977265	0.0123096	0.0478746	0.00949935	0.0150311
	0.0102001	0.0100962		0.0863947		0.0279118	0.0687696	0.0416803	0.0158471	0.0473357	0.073138	0.0125818	0.0365377		0.0449578	0.0124023	0.0257212	0.0817948	0.0642265		0.0133091	0.0216231		0.0122571	0.0376278	0.0535998	0.0374501	0.0145047	0.0665239	0.0120277	0.0476303	0.0125228	0.0196453	0.0395675		0.0137839	0.0549048	0.0388207	0.012444	0.0167588	0.0123866	0.0159503	0.02801	0.037625	0.0100099	0.00994763	0.0601103	0.0102038	0.0138931
	0.00985327	0.00971126		0.0824965		0.0257495	0.0620197		0.0202527	0.0824779	0.0698197	0.0119723	0.0343432		0.04437	0.0144532	0.0220904	0.0943965	0.0714567		0.013589	0.0237888		0.0107815	0.0418244	0.0385261	0.0303394	0.0145965	0.0710683	0.0115578	0.0601645	0.0116656	0.0161304	0.0309012		0.0107887	0.0434834	0.0290861	0.0133138	0.0209911	0.0125477	0.0197087	0.0391131	0.0480044	0.0108396	0.0101233	0.054721	0.00970963	0.015633
	0.00988594	0.0102423		0.0668035		0.0367397	0.0920501		0.0124244	0.0706224	0.073439	0.0129663	0.0345526		0.0219396	0.0137784	0.0262528	0.0450687	0.0438591		0.0151899	0.0195786		0.0116259	0.033482	0.0490545	0.0336577	0.0137609	0.084488	0.0115114	0.0550065	0.0123835	0.0187214	0.0239754		0.014256	0.0620858	0.0214092	0.0106343	0.0162219	0.0167113	0.0147809	0.0282815	0.0485425	0.0101675	0.00996249	0.0271375	0.0090101	0.0149136
	0.0106432	0.0102159		0.0600325		0.0257968	0.0923479		0.027671	0.0573156	0.0695539	0.0128445	0.0337085		0.0215534	0.011436	0.02225	0.0442142	0.0568535		0.0141577	0.0279858		0.0114836	0.0550126	0.0404068	0.030308	0.0136237	0.0799699	0.0116871	0.0527002	0.0102219	0.0181438	0.020741		0.0110811	0.0383652	0.029945	0.0111084	0.0176596	0.0115886	0.0170927	0.0330948	0.110309	0.0105952	0.0109361	0.0354736	0.00944202	0.0166006
	0.0106062	0.010217		0.0663917		0.0336579	0.0891622		0.0200196	0.0960385	0.044229	0.0116444	0.0365876		0.0229596	0.011076	0.0336245	0.0673531	0.0473216		0.0130352	0.0218606		0.0130506	0.0305367	0.0451949	0.031593	0.0147105	0.119062	0.012021	0.0571466	0.0129119	0.0171653	0.0259587		0.0186248	0.0336066	0.0373431	0.0110147	0.017475	0.0133419	0.0164687	0.0183204	0.098973	0.0104175	0.0103146	0.0317256	0.00900803	0.0156173
	0.0102798	0.0103393		0.101914		0.0285307	0.0815813		0.0253622	0.112341	0.0513075	0.011284	0.0371033		0.0209964	0.0147534	0.02242	0.083427	0.0515614		0.0144012	0.0265501		0.0131469	0.0346537	0.038573	0.0251824	0.0144737	0.101392	0.0110791	0.0606287	0.0111142	0.0146636	0.028839		0.016777	0.0441483	0.0199551	0.0118412	0.0196708	0.0115502	0.0136514	0.0269008	0.0496596	0.0103229	0.0100831	0.043379	0.0108138	0.0138746
	0.00988022	0.0103833		0.072414		0.0316723	0.0899373		0.0239837	0.090081	0.0454334	0.0122015	0.0382621		0.0273186	0.0160848	0.0319764	0.0495163	0.0503683		0.017086	0.023515		0.0120404	0.0558724	0.0400139	0.0473914	0.0134153	0.0828371	0.0111827	0.0525178	0.0119523	0.0200676	0.0283787		0.0125164	0.0394768	0.0311221	0.0131688	0.0166763	0.0131673	0.00973895	0.0204137	0.0374236	0.0107498	0.00973822	0.0486837	0.00978454	0.0151211
	0.00989855	0.0101812		0.0631923		0.0375825	0.0877548		0.0143036	0.111872	0.0388728	0.0116249	0.0292651		0.0400013	0.0135618	0.0322666	0.0629614	0.0600833		0.0148133	0.0215355		0.0117915	0.0275653	0.0215626	0.0545731	0.0152231	0.0526311	0.0148163	0.0524841	0.0113236	0.0179511	0.0240504		0.0110578	0.0377474	0.0182688	0.0140655	0.0156596	0.0171984	0.00950513	0.0267521	0.0596064	0.0103573	0.0110486	0.031925	0.00963742	0.0133461
	0.00962511	0.0104053		0.0746096		0.0336481	0.0881614		0.013808	0.084435	0.075973	0.0127425	0.0653051		0.0228525	0.0134161	0.0294456	0.078004	0.0628298		0.0158541	0.0246199		0.011024	0.0367204	0.0274026	0.0258433	0.0143321	0.0745981	0.0136688	0.0505903	0.0109308	0.0212931	0.0209209		0.0180592	0.0588286	0.0232997	0.0169878	0.0178394	0.0188341	0.0126151	0.0293747	0.0332847	0.0097822	0.00990819	0.028395	0.0104598	0.0153122
	0.00997385	0.0105354		0.0570688		0.0370325	0.052421		0.020393	0.077546	0.078132	0.0137941	0.0422428		0.0255035	0.0114288	0.0334605	0.0555121	0.0638987		0.0123316	0.0259519		0.0116362	0.0259569	0.0201297	0.022948	0.013814	0.0701809	0.0131739	0.038457	0.0107868	0.0142341	0.0206324		0.0147834	0.0576293	0.0237576	0.0111365	0.0185038	0.0118142	0.00956865	0.0322234	0.0281801	0.00961921	0.00937244	0.0279565	0.0099365	0.0137936
	0.0101651	0.0103472		0.0709366		0.0324514	0.0678127		0.0220677	0.0818153	0.076882	0.0121981	0.0396707		0.0297634	0.0120591	0.0313631	0.063302	0.068565		0.0154566	0.0186714		0.0119865	0.0377723	0.0271076	0.017777	0.0140495	0.0796814	0.0137197	0.0342538	0.0128333	0.0201771	0.0265109		0.0134952	0.0655693	0.0195317	0.0117316	0.0170407	0.0150018	0.0126087	0.0282487	0.0346104	0.0101752	0.0111977	0.0662539	0.0107281	0.0130165
	0.0101468	0.0104574		0.048916		0.0507042	0.0535628		0.0208932	0.120715	0.073506	0.0106485	0.0284018		0.0276099	0.0133106	0.031448	0.0523245	0.0489235		0.0150111	0.021043		0.0114121	0.0313045	0.0257158	0.0318683	0.0133943	0.0430503	0.01339	0.0501154	0.0107938	0.0175003	0.0190518		0.0114296	0.0477592	0.0216564	0.0129302	0.0183483	0.0137905	0.00964133	0.0294701		0.00964782	0.0107965	0.0220776	0.00902977	0.011328
	0.01052	0.0105501		0.07132		0.0479421	0.0775007		0.0222679	0.100124	0.0663802	0.0117174	0.0408881		0.0334065	0.0132684	0.0295171	0.049265	0.0495392		0.0165213	0.0215383		0.0138823	0.0321674	0.0354283	0.0330174	0.015292	0.0718353	0.0132572	0.0320021	0.0122601	0.0189588	0.023528		0.0190858	0.0662917	0.0161935	0.0111843	0.019986	0.0138792		0.0373066		0.0097229	0.0125456	0.0239735	0.00992877	0.0111605
	0.00989946	0.0104468		0.0621375		0.0512366	0.0767348		0.0264178	0.120832	0.0772745	0.0138275	0.0456261		0.0335328	0.0117849	0.0297338	0.0702244	0.0473608		0.0112459	0.0264214		0.0154119	0.0384283	0.0409538	0.0249383	0.0150655	0.0631429	0.0120845	0.0336397	0.0101657	0.0190219	0.0258366		0.0176861	0.0381999	0.0151691	0.0137083	0.019366	0.0127636		0.0309463		0.00949648	0.00974166	0.0738228	0.00921557	0.0115762
	0.0099732	0.0104615		0.062242		0.0384256	0.104728		0.0237682	0.0734425	0.0683924	0.0144343	0.0488758		0.0248846	0.0118507	0.0294826	0.0540397	0.0403908		0.0101337	0.0199566		0.0117196	0.034733	0.0437756	0.0423222	0.0144316	0.0550591	0.0117437	0.0446247	0.0132626	0.017261	0.0350667		0.0137725	0.050529	0.017738	0.0132463	0.017901	0.0140657		0.0357646		0.00957385	0.0103802	0.0269802	0.00921738	0.0119466
	0.0101185	0.0105696		0.069524		0.0353628	0.112169		0.0168437	0.0722604	0.0692197	0.0137162	0.0389031		0.0325576	0.0112666	0.0259077	0.0780869	0.0506085		0.0127313	0.0201341		0.0126205	0.0404942	0.0330883	0.0476506	0.0162448	0.0498215	0.0114999	0.0378665	0.010284	0.0176406	0.0263083		0.0124215	0.0339236	0.0230921	0.0137875	0.0309619	0.0115375		0.0280401		0.0101825	0.0149872	0.0405498	0.00914868	0.0125338
	0.0111973	0.0102258		0.0342126		0.0374611	0.0953246		0.0184291	0.103798	0.0514452	0.0122165	0.051194		0.0380628	0.0121674	0.029898	0.0645243	0.0591298		0.012358	0.0217406		0.0123935	0.0380859	0.0402932	0.0269132	0.0168991	0.0483692	0.0129314	0.0408684	0.00966615	0.0193404	0.0464267		0.0111246	0.0457202	0.0171153	0.0109394	0.0400221	0.0137576		0.017538		0.00950149	0.0100811	0.042388	0.00906864	0.0127592
	0.0111153	0.010277		0.0729111		0.0385012	0.07762		0.0277191	0.117584		0.0133247	0.0308135		0.0378178		0.0278411	0.0726012	0.0504552		0.0128964	0.0207096		0.0115927	0.0284511	0.0363674	0.0298441	0.0197441	0.0657815	0.0134326	0.0458025	0.00954004	0.0188674	0.0277544		0.0140887	0.0633737	0.0124962	0.0114775	0.0208253	0.014186		0.02365		0.00963884	0.0100982	0.030418	0.0098297	0.0136191
	0.0109593	0.0104413		0.0485057		0.0469685	0.0788333		0.0281526	0.10813		0.0123123	0.0392405		0.0349546		0.0383656	0.0656017	0.0512583		0.0132596	0.0218414		0.0115392	0.0373431	0.0431367	0.0121623	0.0161697	0.0764854	0.0128821	0.0521548	0.0100333	0.0182425	0.0336128		0.0131253	0.02515	0.0214386	0.0116407	0.0173119	0.0125896		0.0161934		0.00971119	0.00937581	0.0382056	0.0106666	0.0130118
	0.00942807	0.0102822		0.0860409		0.0400803	0.0872121		0.0221628	0.102172		0.0134121	0.0453879		0.0355228		0.034996	0.0909359	0.0668584		0.0119141	0.0174216		0.0118599	0.041982	0.0534	0.033469	0.0182607	0.0792258	0.0117641	0.0330731	0.0110791	0.0198034	0.0455186		0.0112288	0.0486868	0.0242362	0.0128542	0.0171677	0.0130346		0.0235992		0.00988633	0.0109746	0.0199066	0.00974538	0.01228
	0.0101085	0.0104388		0.0404937		0.0399624	0.0991545		0.0264562	0.109275		0.0121837	0.0352938		0.027212		0.0314409	0.0995651	0.0743033			0.0174866		0.014437	0.0353011	0.030605	0.0388017	0.0145261	0.0584485	0.0112522	0.0527252	0.0121701	0.0182176	0.0281362		0.0113169	0.0812765	0.0229318	0.0115616	0.0175181	0.0145509		0.02811		0.00927614	0.00835115	0.0326803	0.010121	0.0164373
	0.0103965	0.0102944		0.0451007		0.0456536	0.102697		0.0184475	0.11368		0.0122605	0.030542		0.0492408		0.0331839	0.0616429	0.0532519			0.0184828		0.0134704	0.0361617	0.0456813	0.0344956	0.0168376	0.100165	0.0123078	0.0495103	0.00996375	0.0298177	0.0252308		0.0135589	0.0874194	0.0177336	0.0131002	0.0214841	0.0133736		0.0286179		0.0101772	0.00839779	0.0314406	0.00941378	0.0126553
	0.0100457	0.0104026		0.0635051		0.0307925	0.0753561		0.0192814	0.0879713		0.0144054	0.0241207		0.0264922		0.0258402	0.0710454	0.0392219			0.0237645		0.0128943	0.0592822	0.0360876	0.041917	0.0171151	0.0792357	0.0121918	0.0832367	0.0140204	0.027891	0.0374973		0.0133783	0.103032	0.0212357	0.0116298	0.021222	0.0131609		0.040233		0.00996742	0.00889409	0.0503249	0.00919809	0.0123736
	0.0106414	0.0103824		0.0425474		0.0331395	0.0833578		0.0267367	0.0748202		0.0132002	0.0327526		0.0207511		0.0291884	0.0533312	0.0677297			0.0250119		0.0132434	0.0181432	0.0418661	0.0452333	0.0141509	0.083007	0.0113986	0.0562867	0.0108074	0.026133	0.0273692		0.0108291	0.027411	0.0274117	0.00969736	0.0207723	0.013762		0.0290389		0.00962294	0.00969541	0.0181175	0.0098883	0.0131477
	0.0108187	0.0105137		0.075365		0.0252131	0.0853254		0.0202127	0.0939646		0.0141759	0.0272688		0.0272655		0.0251451	0.0660533	0.0612519			0.0268353		0.012738	0.0436995	0.040871	0.0362572	0.0145603	0.0919149	0.017605	0.0737497	0.0100811	0.0266252	0.0491176		0.012326	0.0790844	0.033222	0.0105572	0.0211937	0.0143782		0.0204108		0.0102848	0.00908414	0.0433554	0.0102151	0.0135431
	0.00982228	0.0101871		0.0626025		0.0354515	0.0912079		0.0161581	0.0869635		0.0118292	0.0326356		0.0391754		0.025607	0.0477513	0.0375854			0.0205603		0.0121723	0.0322338	0.0364201	0.0387125	0.0145373	0.0649955	0.0126446	0.0479574	0.0126587	0.0292299	0.0274844		0.0150783	0.0452257	0.0248351	0.0102769	0.0292117	0.0165678		0.0252481		0.0103116	0.00841254	0.0254567	0.0117056	0.014362
	0.0109977			0.0540998		0.0279018	0.0861741		0.0160791	0.0718187		0.0138288	0.0283016		0.0240581		0.0379053	0.0729399	0.0519319			0.0219325		0.0119096	0.0472646	0.0399473	0.043624	0.0152719	0.0662446	0.0127511	0.0511839	0.00993049	0.0263977	0.0202066		0.0134466	0.0571451	0.0290146	0.010024	0.0216103	0.0151876		0.0232974		0.0103249	0.00942134	0.026516	0.00993629	0.0133594
	0.0105744			0.0630571		0.0377371	0.0727539		0.016724	0.0825706			0.0231425		0.0230265		0.0311714	0.0880741	0.0663644			0.0202985		0.0115242	0.0296275	0.0340043	0.0397653	0.0145447	0.0605112	0.0171917	0.0603871	0.00980538	0.0277186	0.031706		0.017117	0.0157341	0.0102136	0.0105257	0.019077	0.0115896		0.0260005		0.0113411	0.00947523	0.0218707	0.0101075	0.0152432
	0.0102584			0.0772977		0.0376634	0.0902624		0.0152339	0.0883507			0.0295399		0.0286427		0.0339226	0.0875779	0.0426693			0.0286923		0.0112554	0.0543577	0.0525485	0.0201338	0.0151782	0.0737819	0.0123453	0.0566586	0.0158	0.0269522	0.0275063		0.014321	0.0305321	0.0344595	0.0100064	0.0223126	0.0133212		0.0325623		0.0108393	0.00895839	0.037749	0.0090212	0.0158145
	0.0103242			0.0651263		0.03441	0.0844296		0.0201955	0.082834			0.0329836		0.0385964		0.0179193	0.0839512	0.0396872			0.0265564		0.0119958	0.0455652	0.0445923	0.0304067	0.0140289	0.058991	0.0143675	0.0851648	0.017836	0.0273962	0.0305702		0.0115259	0.0522046	0.0354743	0.010674	0.0158278	0.0141222		0.0234591		0.0107146	0.00999408	0.0284945	0.00934681	0.0143518
	0.0102216			0.0850585		0.031933	0.0973899		0.0176848	0.0971477			0.0325957		0.0392166		0.027974	0.0802993	0.0405038			0.0207957		0.012578	0.0354517	0.053872	0.0261376	0.0135419	0.0689572	0.0123431	0.0489113	0.0109557	0.026717	0.0296812		0.017796	0.0471478	0.0201541	0.00998917	0.0217221	0.0155815		0.0278243		0.0101412	0.0100518	0.054248	0.0114713	0.0133211
	0.0100412			0.06478		0.0301756	0.0726925		0.0237143	0.0844925			0.0373895		0.0466947		0.0220253	0.0534529	0.057254			0.0213093		0.012353	0.0287067	0.0246915	0.0348606	0.0141982	0.0886836	0.0145549	0.0584457	0.0142817	0.0281808	0.0144602		0.0173119	0.0479286	0.0377614	0.0107869	0.0207266	0.0145228		0.0308023		0.0111603	0.0093597	0.0433192	0.00913344	0.0155072
	0.00971782			0.0686032		0.029816	0.0910241		0.0146119	0.126067			0.0373974		0.0287735		0.0268193	0.12466	0.0474134			0.023537		0.0117639	0.0289232	0.0317934	0.0340673	0.0137541	0.057271	0.0160506	0.0630888	0.0101686	0.0255653	0.0152225		0.0127076	0.0370081	0.0234952	0.0113412	0.0185484	0.0108499		0.0203184		0.0105388	0.00924053	0.0425282	0.00970361	0.01469
	0.00984414			0.0876002		0.0315382	0.100202		0.018483	0.108937			0.0367303		0.0365886		0.0269044	0.0402871	0.0537229			0.0230298		0.0121777	0.0476568	0.0301876	0.0241425	0.0149771	0.0815004	0.0133488	0.0532747	0.0106103	0.0313051	0.0172923		0.0156293	0.0665509	0.0195031	0.0119569	0.0217637	0.0117217		0.0215938		0.0101895	0.00946824	0.0253255	0.00908447	0.0146593
	0.0100128			0.040632		0.0374447	0.082921		0.0243228	0.108344			0.0323512		0.0274853		0.0278068	0.0599449	0.0584138			0.0214646		0.01111	0.0279455	0.0293319	0.0386859	0.0142911	0.0612306	0.0134721	0.0526557	0.0122334	0.022835	0.0163846		0.0158644	0.0397507	0.0331357	0.0134601	0.0206505	0.0118006		0.0177587		0.0106898	0.00972161	0.0324102	0.00935092	0.0139536
	0.0100412			0.0593552		0.0311348	0.0821422		0.0234056	0.108882			0.0380355		0.042888		0.026754	0.0905283	0.0522547			0.0319064		0.0124146	0.0492271	0.0267824	0.0234353	0.0137209	0.0688054	0.0102702	0.0707129	0.0122913	0.0204409	0.0136104		0.0123699	0.0388093	0.0219401	0.0102931	0.0263155	0.0134728		0.0227012		0.0109105	0.00988352	0.0218587	0.0092321	0.0162492
	0.0104253			0.0772748		0.0374474	0.093223		0.0182913	0.100088			0.057002		0.0403273		0.025412	0.0863368	0.0517364			0.0200248		0.0117717	0.0571142	0.0277088	0.0370735	0.0140506	0.0770543	0.0128403	0.0383761	0.0110096	0.0252895	0.0126061		0.0141564	0.0544358	0.0202076	0.011997	0.0250112	0.0127328		0.0184757		0.0107084	0.00861993	0.0187474	0.00916592	0.0154785
	0.0103347			0.0729271		0.0498982	0.102787		0.024983	0.10717			0.0370906		0.0304962		0.0237069	0.0926142	0.0449177			0.0199245		0.0108343	0.0260889	0.0435807	0.0475722	0.014088	0.0737278	0.0109256	0.0604907	0.0103184	0.0263767	0.0148986		0.0133477	0.0455851	0.0283063	0.0110864	0.0150689	0.011552		0.0186258		0.0103167	0.00894083	0.0298669	0.00933865	0.0127036
	0.0106039			0.0473401		0.0250902	0.110827		0.0195439	0.095907			0.0331467		0.0331635		0.0259323	0.0766397	0.060658			0.0256124		0.0110309	0.0433954	0.0373824	0.0537574	0.0145973	0.0756818	0.0135465	0.0378196	0.0106309	0.0252874	0.01462		0.0131447	0.0583995	0.015757	0.0105717	0.0304529	0.0118643		0.0278124		0.0101926	0.0088102	0.0250102	0.00986116	0.0127556
	0.0102602			0.0442766		0.0321846	0.101167		0.0193581	0.0902633			0.0346455		0.0252703		0.0261396	0.116126	0.0478378			0.0299929		0.0124061	0.0366404	0.0370118	0.0378784	0.0158438	0.0543088	0.0149801	0.0615136	0.0100617	0.0216151	0.0160247		0.0139252	0.0661458	0.0257006	0.0104968		0.012316		0.0311622		0.0101294	0.00900658	0.0212798	0.00937872	0.012725
	0.0104347			0.0501733		0.0421799	0.0994393		0.0218626	0.0771228			0.0370859		0.0349566		0.0286694	0.11121	0.0506423			0.0193591		0.0131588	0.0282412	0.0391137	0.0498565	0.0152736	0.0946716	0.014026	0.0653297	0.0106046	0.0185364	0.0180482		0.0138365	0.0477617	0.0151829	0.0105691		0.0130357		0.0254293		0.0101058	0.00796746	0.0427995	0.00878444	0.0150608
	0.0101401			0.0627313		0.050709	0.117266		0.0263833	0.0830217			0.029688		0.0231928		0.0256454	0.0647446	0.050462			0.0203501		0.0109183	0.0447554	0.0416701	0.068561	0.0147926	0.0925052	0.0112857	0.0521566	0.00976409		0.0152435		0.0152689	0.0434357	0.0282335	0.0109943		0.0117589		0.0288395		0.0103659	0.00832627	0.0400153	0.00898135	0.0135195
	0.0104667			0.0514619		0.035454	0.113379		0.0236634	0.118653			0.0315759		0.0229712		0.0254364	0.103737	0.051111			0.0211124		0.0109268	0.0363127	0.0262558	0.0744301	0.0162245	0.0969138	0.0120171	0.0572734	0.0099323		0.0173677		0.0116891	0.0467815	0.029244	0.0110807		0.0140735		0.0347423		0.00954861	0.00882314	0.0270902	0.00890399	0.0131579
	0.0103323			0.0395011		0.0316183	0.107262		0.0176906	0.0723528			0.0259962		0.0266098		0.0205689	0.0688985	0.0645439			0.0228945		0.0124335	0.0299931	0.022354	0.0629483	0.0149675	0.0981536	0.0152601	0.100045	0.0103101		0.0168507		0.0148648	0.0420646	0.0223733	0.0108561		0.0123553		0.0383169		0.0103387	0.00877755	0.0345314	0.00895528	0.0149453
	0.0100972			0.061054		0.0349363	0.118588		0.023148	0.0871498			0.0298166		0.0279201		0.0263502	0.0791673	0.0524278			0.0204065		0.0121276	0.0410212	0.0170813	0.0358284	0.0144439	0.0693848	0.013735	0.0638317	0.0119281		0.0148169		0.0144725	0.0326026	0.0254853	0.0109118		0.0139177		0.0322556		0.0104982	0.00861336	0.0340055	0.00898583	0.0140269
	0.0100099			0.0543173		0.0345494	0.122483		0.0190918	0.0910976			0.0254275		0.0313332		0.0309975	0.095714				0.0178962		0.0106673	0.0428587	0.0189998	0.0210953	0.0161999	0.0827532	0.0142951	0.0525127	0.0149345		0.0163042		0.0172454	0.112347	0.0355985	0.0105749		0.0155432		0.0326643		0.0104115	0.00918947	0.0513919	0.0094747	0.0158443
	0.00950934			0.0635511		0.0294781	0.113367		0.0234579	0.0983608			0.0365609		0.029767		0.0318421	0.0516884				0.0208271		0.011806	0.0180023	0.0227582	0.0222423	0.0145505	0.0977254	0.0136121	0.0555023	0.0122754		0.0134552		0.0118688	0.0405504	0.0166924			0.0210992		0.0298643		0.0099072	0.00849983	0.0359314	0.0100768	0.0165565
	0.00983492			0.0668586		0.0268142			0.0197835	0.107159			0.0311669		0.0306501		0.025751	0.0784912				0.0182976		0.0128049	0.0322	0.0301812	0.0283829	0.0152648	0.0804179	0.0148021	0.0387228	0.0144082		0.0166618		0.0178906	0.114954	0.0314181			0.013595		0.0381207		0.0101566	0.00831608	0.0428712	0.00890709	0.0192322
	0.00984682			0.0556871		0.0354818			0.0204811	0.104626			0.0260905		0.0391324		0.0244472	0.0814593				0.0208708		0.0104917	0.0330534	0.0316669	0.0300354	0.0160572	0.055779	0.0131068	0.0421627	0.0122116		0.0133483		0.011301		0.0207183			0.0147796		0.0184439		0.0103044	0.00916402	0.0295011	0.00966728	0.0144332
	0.0101323			0.071684		0.0269175			0.0288788	0.110421			0.0265477		0.03205		0.0268054	0.0738103				0.028105		0.011766	0.0418052	0.0323607	0.0278243	0.0155525	0.0663263	0.0129201	0.0365945	0.013058		0.0168228		0.011949		0.0211347			0.0136404		0.0297393		0.0105899	0.00830686	0.0300287	0.00899997	0.014804
	0.0105985			0.0721651		0.0307535			0.021419	0.0972565			0.0190094		0.038459		0.0262505	0.0659994				0.0364262		0.0110519	0.0345549	0.0294779	0.0357624	0.0148564	0.0651783	0.0112078	0.0323823	0.0106668		0.0185208		0.0160303		0.0369167			0.0170468		0.0244432		0.010455	0.00911486	0.0267419	0.00961714	0.0146712
	0.0105546			0.0756257		0.0299565			0.0190264	0.099541			0.0263562		0.0320353		0.0220576	0.0889613				0.0218564		0.0127085	0.0474567	0.0287171	0.0303576	0.0157893		0.0142882	0.0275984	0.014065		0.0184294		0.0166267		0.037185			0.0136936		0.027012		0.0102977	0.00841297	0.0675277	0.00954232	0.0141862
	0.0104947			0.118065		0.0302719			0.018247	0.0793567			0.0365833		0.043808		0.0218341	0.0947163				0.0326923		0.0113748	0.0333492	0.0289289	0.0280675	0.0177294		0.0130528	0.0462249	0.0111737		0.0231518		0.0144795		0.0278975			0.0143112		0.0388777		0.0101529	0.00903629	0.0375743	0.0108191	0.016384
	0.0103265			0.0907693		0.0340096			0.0148323				0.0342633		0.037508		0.0221949	0.00856377				0.0208173		0.0120418	0.0389453	0.0441786	0.0347894	0.0208427		0.010929	0.0513481	0.0115407		0.0225165		0.0139333		0.0411827			0.0164648		0.0301376		0.0102079	0.00888886	0.0480431	0.00931474	0.0138193
	0.0101643			0.115948		0.0277387			0.0183244				0.0330402		0.0479609		0.0157434	0.0088304				0.0310699		0.0118822	0.0364783	0.0272322	0.0297298	0.0168605		0.0128529	0.0556196	0.0110505		0.0255195		0.0142443		0.0450039			0.0191076		0.0369639		0.0106446	0.00842603	0.0472144	0.0112222	0.0151202
	0.010243			0.039876		0.0243008			0.0178995				0.0284174		0.0496769		0.0166755	0.0086749				0.0236722		0.0113939	0.0341385	0.0352922	0.0322209	0.0149363		0.0128872	0.042923	0.0114705		0.021573		0.013196		0.022561			0.0136677		0.0318801		0.0105831	0.00873304	0.0445354	0.00970462	0.0130516
	0.0104491			0.038073		0.035189			0.0221854				0.0329112		0.0352075		0.0162507	0.00873972				0.0219538		0.0113105	0.034616	0.0283524		0.0169406		0.0123522	0.0673494	0.0102574		0.030004		0.0202291		0.0188393			0.0144302		0.0306507		0.0103003	0.00866494	0.0280478	0.00952374	0.0144769
	0.00832614			0.0417257		0.0331148			0.0234082				0.0264725		0.0358906		0.0183101	0.008569				0.0218861		0.0120733	0.0397813	0.0306352		0.0138253		0.0122799	0.078582			0.0257198		0.0118744		0.0211405			0.0141778		0.0344529		0.0112017	0.00866586	0.0200403	0.00922361	0.0123751
	0.00816873			0.0664657		0.0330313			0.0218354				0.040448		0.0366573		0.0243327	0.00882178				0.0221739		0.0116267	0.0381847	0.024578		0.0198426		0.0119025	0.042229			0.0253756		0.0191078		0.0192886			0.0126856		0.0343935		0.0102142	0.00847642	0.0387494	0.0103781	0.0119932
	0.00844404			0.0356952		0.0497426			0.0152797				0.0333295		0.0283458		0.0198868	0.00851192				0.0252082		0.0130059	0.0393245	0.030172		0.0161096		0.0118939	0.0549039			0.0274097		0.0108163		0.0224915			0.0136167		0.0290479		0.0108003	0.00836777	0.0198666	0.0100879	0.014333
	0.00848108			0.045445		0.0272313			0.0163567				0.0377149		0.0195424		0.022345	0.0083592				0.0205658		0.0112306	0.0273745	0.0182953		0.0183081		0.0122364	0.0519997					0.0121865		0.0225419			0.0210374		0.0201393		0.0104618	0.00840628	0.0209444	0.00897487	0.0128838
	0.00837531			0.0325109		0.0524602			0.0256903				0.0345244		0.0286255		0.0209645	0.00857234				0.0188934		0.0111538	0.0384701	0.0284314		0.0164117		0.0126692	0.0405419					0.0129094		0.0273167			0.014096		0.0324581		0.0109186	0.00898824	0.0199755	0.0104197	0.0124171
	0.00846849			0.0263584		0.0291604			0.0149526				0.0263567		0.0215832		0.0211272	0.008775				0.0234655		0.0129112	0.0298542	0.0194216		0.018049		0.013043	0.0446693					0.0143452		0.0238682			0.0119475		0.0324773		0.0108513	0.00797123	0.0232186	0.0104407	0.0137537
	0.00857143			0.0609123		0.0305263			0.0187218				0.0215949		0.0220161		0.0208451	0.00863429				0.0180661		0.0119433	0.0392397	0.0191094		0.0169645		0.0168007	0.0450159					0.0125132		0.0218037			0.0127249		0.0204662		0.00976152	0.00907552	0.0377154	0.00982024	0.0149888
	0.00852382			0.0353248		0.0245748			0.0253708				0.0236528		0.0401801		0.0260091	0.00869846				0.0202308		0.0110376	0.0258389	0.0235705		0.0171212		0.0122945	0.0430083					0.010577		0.0255635			0.0158536		0.0214959		0.010316	0.00816759	0.0271434	0.00971583	0.0158611
	0.00860846			0.0437416		0.0368114			0.0234032				0.0283168		0.0236634		0.019219	0.00862986				0.0203077		0.0107577	0.031282	0.0277854		0.0149463		0.0151689	0.0358025					0.0120529		0.0291035			0.012764		0.0336711		0.0098639	0.00832094	0.0322276	0.0103764	0.0178645
	0.00863238			0.0404855		0.0339504			0.0252976				0.0340747		0.0417145		0.0211873	0.00869293				0.0195563			0.0261079	0.0213799		0.0138997		0.0144748	0.0294544					0.0142012		0.0301856			0.0135662		0.0256943		0.0109887	0.00904328	0.0513804	0.00887804	0.0138906
	0.00849811			0.0287503		0.0396566			0.0207071				0.031577		0.0242511		0.0226563	0.00852232				0.0207134			0.0310149	0.0261122		0.0129319		0.0138521	0.0189333					0.0133551		0.0247742			0.0135489		0.02841		0.0102407	0.00845414	0.0362122	0.00918186	0.0131238
	0.00863915			0.0223158		0.0309702			0.0148185				0.0337089		0.0554458		0.026427	0.00841445				0.0219009			0.0476124	0.020746		0.0129407		0.0104123	0.0183331					0.0143393		0.0174816			0.0124576		0.0231919		0.00961479	0.00842944	0.0335299	0.00849776	0.0144386
	0.00848643			0.0334927		0.0369294			0.0221519				0.0298848		0.0529505		0.0238798	0.00843461				0.0174492			0.0373493	0.0312678		0.015629		0.016288	0.0320752					0.0137172		0.0227818			0.0174348		0.0228645		0.00934953	0.00842731	0.029253	0.00914535	0.0145987
	0.00857809			0.0240014		0.0455512			0.0259698				0.0230764		0.0452476		0.0207494	0.00820456				0.019887			0.0381182	0.0304035		0.014634		0.0112266	0.0214932					0.0137847		0.0240785			0.0174446		0.0460651		0.00972637	0.00933952	0.040535	0.00882962	0.0146792
	0.00853385			0.0180737		0.0466986			0.0202033				0.0283273		0.0454773		0.019122	0.00841842				0.0234113			0.0290835	0.0366356		0.0133916		0.0150442	0.0245829					0.0133195		0.0300813			0.0133567		0.0268161		0.00994277	0.00906254	0.0370766	0.00986877	0.0144721
	0.00833219			0.0329748		0.0671551			0.016612				0.0224866		0.0469032		0.0237541	0.00831037				0.0205504			0.0325424	0.039608		0.0150811		0.0108642	0.0172305					0.0149443		0.0201737			0.0116061		0.0276134		0.0100322	0.0083535	0.0261062	0.0091261	0.0164758
	0.00846824			0.059118		0.0441648			0.0184538				0.0238703		0.024983		0.0218985	0.00846367				0.0198489			0.0354367	0.0326734		0.0147788		0.0144725	0.0251007					0.0123188		0.021146			0.0118716		0.0229559		0.00978257	0.0105018	0.0380546	0.0108114	0.0139438
	0.00814976			0.0615661		0.0731065			0.0176805				0.0197459		0.0408363		0.0227573	0.00851917				0.0243745			0.033537	0.0382999		0.0180566		0.011551	0.0273626					0.0147561		0.0194477			0.0129406		0.0207129		0.0104557	0.00972308	0.052295	0.0104554	0.0145004
	0.00823092			0.0371177		0.0378283			0.0182065				0.0462865		0.0519564		0.0244549	0.00898908				0.027072			0.0405376	0.040706		0.0159604		0.0120217	0.0198322					0.0132062		0.020695			0.0193857		0.0232586		0.00998281	0.00871603	0.0391975	0.00879308	0.0149534
	0.00813966			0.0301677		0.0645301			0.015583				0.0457674		0.0444946		0.0203471					0.020705			0.0310814	0.0325733		0.0155856		0.0119409	0.0302808					0.0130662		0.0286663			0.0144235		0.0194349		0.0100738	0.00879036	0.0297186	0.0105689	0.0141771
	0.00844515			0.0337784		0.0341821			0.0177945				0.0345352		0.0313041		0.0136831					0.0199433				0.0282256		0.0145224		0.0140118	0.0296086					0.0124875		0.0218281			0.0152217		0.0170246		0.0102646	0.00962428	0.02335	0.00954574	0.0146752
	0.00817096			0.04352		0.051701			0.0182039				0.0267427		0.0321037		0.021738					0.0216482				0.0275661		0.0139293		0.0119377	0.0251904					0.0139883		0.0227784			0.0118474		0.0216069		0.0101256	0.00928595	0.0512245	0.00893326	0.019466
	0.00843297			0.0416676		0.0425001			0.018764				0.0299925		0.035026		0.0193545					0.0278956				0.0377084		0.0145909		0.0123619	0.0269852					0.0114708		0.039348			0.0221007		0.0235224		0.0100647	0.00837797	0.0298261	0.0119635	0.0144685
	0.00851235			0.0354009		0.0471986			0.0158291				0.0351054		0.0267716		0.0141544					0.0260627				0.0271088		0.0142294		0.0127575	0.0250669					0.0134485		0.0177718			0.0147002		0.0295701		0.0102653	0.00790233	0.0405035	0.00896448	0.0177191
	0.00839807			0.0389254		0.0290222			0.0176299				0.0414664		0.0197679		0.020115					0.0196082				0.0354073		0.0145946		0.0147878	0.0240791					0.0140674		0.0195527			0.017237		0.0294432		0.0100639	0.00791108	0.0219979	0.00966801	0.0127257
	0.00839589					0.0376278			0.0145444						0.0300523		0.0176016					0.0214986				0.0437284		0.0145604		0.0127043	0.0235024					0.0139081		0.0240278			0.0152446		0.0318737		0.0103239	0.00805563	0.0264189	0.00921304	0.0178886
	0.00860032					0.0374901			0.0187968						0.0282705		0.0160913					0.0284854				0.0404538		0.0152966		0.0190851	0.0247277					0.0131786		0.0127273			0.0183622		0.0262468		0.0104077	0.00803438	0.0202475	0.0123538	0.0129631
	0.00857807					0.0417457			0.0192605						0.0358354		0.0190099					0.0348101				0.0230963		0.014856		0.0188559	0.032689					0.0129859		0.0256924			0.0143192		0.0242084		0.00994709	0.00814769	0.0249549	0.00963233	0.0152802
	0.0082863					0.0347001			0.0210677						0.031051		0.0205252					0.022947				0.0154558		0.013636		0.015571	0.0206459					0.0115683		0.0276301			0.0193228		0.0235252		0.0099211	0.00804371	0.0187063	0.00934215	0.0171972
	0.00856353					0.0478798			0.0207697						0.0365738		0.0203214					0.0184604				0.0203769		0.0174398		0.0120806	0.0231111					0.0120751		0.0234581			0.0143983		0.0310357		0.0100996	0.00811333		0.0093999	0.015316
	0.00848375					0.0300977			0.0206457						0.0449376		0.0213387					0.017849				0.0191713		0.0149632		0.010082	0.0168341					0.0120042		0.0294569			0.0160647		0.021661		0.0100094	0.00814967		0.00978524	0.0140558
	0.00849011								0.0213642						0.0440058		0.0241944					0.0187701				0.0180411		0.0139335		0.0186158	0.0251846					0.0126189		0.0271443			0.0180233		0.0335177		0.00980294	0.00811171		0.0131545	0.012337
	0.00827938								0.0217324						0.0464733		0.0240914					0.0192759				0.0210762		0.0147457		0.0184501	0.0238729					0.0177582		0.0239498			0.0141375		0.0242996		0.0100842	0.00820956		0.0103847	0.0128868
	0.00849622								0.0265037						0.0349293		0.0203778					0.0182301				0.0245266		0.0167387		0.0111978	0.0294128					0.0196901		0.0266661			0.0130532				0.0100583	0.00810216		0.00906333	0.014061
	0.00822137								0.0232036						0.0351124		0.0208106					0.0170255				0.0295575		0.0136516		0.0115941	0.024586					0.0101386		0.0294832			0.0147758				0.0100199	0.00815123		0.00941788	0.0127419
	0.00849121								0.0148975						0.0462542		0.0217015					0.0265295				0.0293299		0.0128959			0.0157765					0.0127854		0.0419498			0.0168106				0.010525	0.00816891		0.0110166	0.0141791
	0.00841876								0.0176763						0.0434973		0.0218969					0.0316031				0.0303281		0.0151671			0.0283917					0.0140733		0.0221552			0.0162813				0.0101582	0.00794006		0.0120011	0.0149856
	0.00846305								0.0174663						0.042511		0.0237476					0.0213275				0.0319458		0.0130388			0.0198327					0.0129405		0.0282308			0.0289006				0.00915582	0.00796467		0.00970535	0.0147796
	0.00845769								0.0203508						0.0287928		0.0193656					0.0161282				0.0365856		0.0127576			0.0320986					0.0149745		0.0229089			0.0137306				0.00949123	0.00800395		0.01233	0.0146509
	0.00857849								0.016671						0.0234712		0.0154981					0.0187291				0.0342398		0.0128799			0.0179191					0.0166501		0.0291417			0.0132553				0.00974964	0.00815959		0.0115212	0.0146711
	0.00846213								0.0153088						0.0284836		0.0201515					0.0217104				0.0381598		0.0130963			0.022354							0.0285859			0.0151414				0.0094637	0.00827344		0.0131481	0.0138638
	0.0083613								0.014502						0.0276353		0.0204727					0.0189956						0.0122594			0.0209504							0.0233081			0.0150468				0.00986866	0.0081705		0.0118264	0.0162505
	0.00857095								0.0169871						0.0271351		0.0225584					0.0210361						0.0125084			0.0152161							0.0350521			0.0124276				0.0101431	0.00825142		0.0104169	0.0162187
	0.00858507								0.017117						0.031591		0.0147798					0.0308104						0.0141657			0.017629							0.0259764			0.0125359				0.0096793	0.0082387		0.0163236	0.0148118
	0.00845526								0.0149487						0.039395		0.0164205					0.0264437						0.0131858			0.0238129							0.0316368			0.0125134				0.0100166	0.0082533		0.0196831	0.0171019
	0.00831527								0.0234313						0.0286503		0.0198803					0.0174905						0.014048			0.0226462							0.021052			0.0136287				0.010204	0.00831536		0.0139568	0.0145694
	0.00848307								0.0209079						0.0287906		0.017875					0.0222118						0.0135847			0.029816							0.0255138			0.020153				0.0102059	0.00827215		0.0170113	0.0140713
	0.00846132								0.0160168						0.0334234		0.0195786					0.0301821						0.0140236			0.0263747							0.0331953			0.0117151				0.0100336	0.00839835		0.0163986	0.0121784
	0.00839178								0.012764						0.0371165		0.018709					0.0273251						0.0132893			0.0180211							0.0267871			0.0128179				0.0102105	0.00840488		0.0192612	0.0133029
	0.00849975								0.0140541						0.035539		0.0175853					0.0206205						0.0144606			0.0211384							0.0246317			0.0144317				0.0101725	0.00832138		0.0101392	0.0141739
	0.0082964								0.0157476						0.0237057		0.0150418					0.0246977						0.0132391			0.0277019							0.0264281			0.011462				0.0103779	0.00827225		0.0196235	0.0149677
	0.00846717								0.017002						0.0316503		0.0154545					0.0224755						0.0138373			0.0191303							0.0375855			0.0125574				0.010197	0.00829705		0.0132539	0.0150345
	0.00819978								0.0188748						0.0282888		0.0193811					0.0160209						0.0142008			0.0212873							0.0248749			0.0129769				0.0101974	0.00826128			0.0150013
	0.00835224								0.023996						0.0427209		0.0189993					0.0160261						0.0138729			0.0211228							0.0163042			0.0192793				0.009645	0.00827024			0.0140987
	0.00806225								0.0175704						0.0523374		0.0205536					0.0199168						0.0164303			0.0168968							0.0234029			0.0120002				0.0102912				0.0166624
	0.00819769								0.028009						0.0407638		0.0166845					0.0171845						0.0146974			0.0145736							0.0139772			0.0124015				0.00971053				0.0152162
	0.00833517								0.0202693						0.0283289		0.0189006					0.0164757						0.0164077			0.0325342							0.02644			0.0149765								0.0134145
	0.00822365								0.0227867						0.0420095		0.0166141					0.021077						0.01432			0.0209787							0.0200227			0.0148455								0.0145689
	0.00849622								0.016797						0.0489734		0.018678					0.020452						0.0152255			0.0234961							0.0372666			0.0132601								0.0149511
	0.00857903								0.0213492						0.0300536		0.0184258					0.0174487						0.0132212			0.0371996							0.0328465			0.0133147								0.0146788
	0.00842142								0.0165106						0.0424088		0.0234433					0.0159171						0.0120101			0.0229924							0.0207564			0.0132535								0.0158713
	0.00857541								0.0170014								0.0179519					0.0159068						0.0121072			0.0178405							0.033218			0.0122428								0.0134657
	0.00850101								0.0138095								0.0205413					0.0194839						0.013201			0.0232983							0.0227818			0.0125971								0.015792
	0.0085811								0.0181289								0.0215035					0.0203816						0.0127859			0.0245694							0.0302255			0.0169561								0.015254
	0.00857582								0.0144783								0.0228533					0.0177217						0.0125135			0.0151635							0.0238402			0.0137214								0.018813
	0.00839152								0.0189714								0.021196					0.0219343						0.0137864			0.0237405							0.021517			0.0131481								0.0150424
	0.00858921								0.0177045								0.0234924					0.0186669						0.0156938			0.0225001							0.0422083			0.0143313								0.0148377
	0.00854008								0.0145606								0.0213277					0.020331						0.0133119			0.0170166							0.0270615			0.0154972								0.0161852
	0.00837515								0.0176514								0.0181344					0.0182383						0.0164394			0.0208906							0.0281627			0.0191233								0.0140359
	0.00836897								0.0179929								0.0210666					0.0178137						0.0135631			0.0242162							0.047835			0.0184341								0.0174867
	0.00859185								0.0161688								0.0170434					0.0195226						0.0138897			0.0250299							0.070896			0.0164215								0.0145961
	0.00843785								0.0206348								0.0223879					0.0197143						0.0138388			0.0186703							0.0715392			0.0188667								0.0141684
	0.00843962								0.0175952								0.0207603					0.0175154						0.0138316			0.0269531							0.0294062			0.0124784								0.0143484
	0.00827816								0.0157767								0.0224293					0.0180581						0.012489			0.0173524							0.0254455			0.0131695								0.0137378
	0.0084789								0.0159199								0.0168483					0.0243635						0.0142309			0.0180072							0.0415115			0.0111835								0.0111346
	0.0083441								0.0231974								0.0186446					0.0154524						0.013072			0.021679							0.0307083			0.0137425								0.0123144
	0.008538								0.0154432													0.0237283						0.0136357			0.0154067							0.0366517			0.0116957								0.0136554
	0.00824305								0.0192198													0.0192585						0.0115394			0.0275749							0.028538			0.0121396								0.0170507
	0.00850557								0.018544													0.0172255						0.011844			0.0192803							0.0254171			0.0117524								0.0180301
	0.00846086								0.0198735													0.0201062						0.0124203			0.0201647							0.0309545			0.016131								0.0219299
	0.00850139																					0.020917						0.012821			0.0195432							0.0118707			0.0112651								0.0145525
	0.00858052																					0.0210025						0.0122847			0.0199678							0.0132417			0.0110932								0.0160541
	0.00841254																					0.0218004						0.0123045			0.0180152							0.0173337			0.0109688								0.0183877
	0.00832596																					0.018491						0.0135113			0.0193281							0.0141768			0.0115372								0.0137222
	0.00859899																					0.0227182						0.0133173			0.0238478							0.0142187			0.0122154								0.0168148
	0.00857917																					0.0172148						0.0133286			0.023259							0.015923			0.0129378								0.0187246
	0.00835467																					0.0173717						0.0129308			0.0203636							0.02004			0.0111877
	0.00862148																					0.0159181						0.0134864			0.0178954							0.0176097			0.0127924
	0.00842199																					0.0158563						0.0146788			0.0199842							0.0344427			0.0116633
	0.00855689																					0.0164828						0.0148785			0.0172701							0.0232293			0.0116163
	0.00859977																					0.0175848						0.0127976			0.0171407							0.0145561			0.0141024
	0.00858198																					0.0173952						0.0141894			0.0187712							0.0247417			0.0113044
	0.00848404																					0.0158255						0.0132574			0.0155691							0.097155			0.012163
	0.00855496																					0.0182634						0.0145922			0.0195534							0.0164924			0.0148804
	0.00832013																					0.0188468						0.0126916			0.0206276							0.0266493			0.0165479
	0.00824052																					0.0184655						0.0127211			0.0159366							0.0400865			0.012427
	0.00846528																					0.0181313									0.0207804							0.0212764			0.0125075
	0.00859606																					0.0189494									0.0164807							0.0284856			0.0131207
	0.00815091																					0.0213537									0.0235175							0.0248868			0.012913
	0.00823209																					0.0221455									0.0206322							0.0278582			0.0118715
	0.0082995																					0.0209711									0.0198868							0.0288051			0.0126243
	0.00833396																					0.0198533									0.0178338							0.0267462			0.0125514
	0.00828604																					0.0160295									0.0168999							0.0206646			0.0143474
	0.0083615																														0.0156999							0.0465518			0.0128872
	0.00844513																																					0.0191456			0.0122777
	0.00840669																																					0.0274576			0.0138857
	0.00850255																																					0.0263373			0.0130175
	0.00852276																																					0.0242089			0.0132779
	0.00837855																																					0.0188456			0.0130049
	0.00853859																																					0.0282191			0.0144528
	0.00842207																																					0.0385006			0.0111794
	0.00841777																																					0.0174348			0.016112
	0.00849658																																					0.0331176			0.010963
	0.00842881																																					0.0265959			0.0131069
	0.008357																																					0.0274648			0.0115093
	0.00835361																																					0.015848			0.0116717
	0.00848131																																					0.0305216			0.0114676
	0.00844159																																					0.0126863			0.0119307
	0.00855313																																					0.0162181			0.0112856
	0.00861921																																					0.0177963			0.0115261
	0.00799552																																					0.0134216			0.0128475
	0.00825888																																					0.0171819			0.0117902
	0.00809692																																					0.0249631			0.011777
	0.00823153																																					0.0152432			0.0142525
	0.00849676																																					0.0320199			0.0131222
	0.00848458																																					0.0149688			0.0121314
	0.00859752																																					0.0295988			0.0129886
	0.00840786																																					0.0153184			0.0125041
	0.00820395																																					0.0207802			0.0121922
	0.00849953																																					0.0175117			0.013822
	0.00845457																																					0.0221218			0.0115834
	0.00825597																																					0.0212528			0.0118479
	0.00857059																																					0.0264923			0.0133711
	0.00847934																																					0.0232228			0.0117118
	0.00837903																																					0.0220387			0.0111441
	0.00830602																																					0.0213451			0.0115574
	0.00855652																																					0.0242871			0.011308
	0.00848034																																					0.0167732			0.0123869
	0.00843373																																					0.0219222			0.012835
	0.00846105																																					0.0194747			0.0146821
	0.00829594																																					0.0419491			0.0119664
																																						0.0224676			0.0118813
																																						0.0224537			0.0129169
																																						0.0243184			0.0121975
																																						0.0348019			0.0134682
																																						0.0227091			0.0125974
																																						0.0266538			0.0123181
																																						0.0168499			0.0142125
																																						0.0244976			0.0125775
																																						0.0154838			0.0116039
																																						0.0216619			0.0124958
																																						0.0121746			0.0125278
																																						0.0194168			0.0127909
																																						0.0177317			0.0127707
																																						0.0241281			0.0126581
																																						0.0141693			0.0136604
																																						0.0198659			0.0122341
																																						0.0247766			0.0211891
																																						0.0173617			0.0132404
																																						0.0166391			0.0131151
																																						0.0266428			0.0189206
																																						0.0159263			0.0152327
																																						0.0169095			0.0186434
																																						0.022653			0.0140473
																																						0.0238488			0.0125915
																																						0.033604			0.0326519
																																						0.0194078			0.0211291
																																						0.0373322			0.0197208
																																						0.0269215
																																						0.0360609
																																						0.0251349
																																						0.0278806
																																						0.013787
																																						0.0161652
																																						0.0193236
																																						0.0184267
																																						0.0129616
																																						0.0205571
																																						0.0188375
																																						0.0243447
																																						0.0169469
																																						0.0199172
																																						0.0300437
																																						0.0162647
																																						0.0175394
																																						0.0191349
																																						0.0238641
																																						0.0649482
																																						0.0195527
																																						0.0196739
																																						0.0228943
																																						0.024781
																																						0.0301522
[truncated: 19 more columns]

## Sheet: Fig2b
negativeCTR			NP interactors																					NS1 interactors															HA interactors
			NP-PB2			NP-FUS			NP-NF45			NP-HNRNPM			NP-HNRNPA2B1			NP-SFPQ			NP-NONO			NS1-CCAR2			NS1-HNRNPA1			NS1-HNRNPK			NS1_NONO			NS1-SFPQ			HA-B4GALAT1			HA-Erp29			HA-LMAN1			HA-LMAN2
Rep1	Rep2	Rep3	Rep1	Rep2	Rep3	Rep1	Rep2	Rep3	Rep1	Rep2	Rep3	Rep1	Rep2	Rep3	Rep1	Rep2	Rep3	Rep1	Rep2	Rep3	Rep1	Rep2	Rep3	Rep1	Rep2	Rep3	Rep1	Rep2	Rep3	Rep1	Rep2	Rep3	Rep1	Rep2	Rep3	Rep1	Rep2	Rep3	Rep1	Rep2	Rep3	Rep1	Rep2	Rep3	Rep1	Rep2	Rep3	Rep1	Rep2
1	0	0	118	84		490	180	855	37	392	635	65	92		85	1	96	64	397		20	70		155	7	238	25	295	97	12	39	127	131	82		82	348	43	6	14	9	284	4	120	0	15	127	0	17
1	0	0	156	139		504	271	388	45	410	550	25	167		217	110	138	4	304		21	31		165	21	202	26	99	167	8	97	150	140	96		46	296	28	11	43	16	87	24	363	0	14	134	17	28
1	0	0	221	166		409	116	702	37	230	796	65	113		37	32	72	75	106		11	62		232	30	366	18	197	305	29	46	34	100	103		23	320	70	38	80	5	97	2	321	0	6	403	20	20
1	0	0	174	405		503	129	821	103	419	1243	32	185		65	40	135	12	205		7	65		334	28	223	26	119	380	3	162	131	130	121		49	98	38	27	108	16	140	8	572	0	17	304	35	25
1	0	0	139	100		474	223	673	94	373	781	29	162		104	34	83	8	369		17	65		728	77	167	29	420	217	5	54	174	111	46		146	360	141	50	110	1	170	10	342	0	57	244	42	7
1	0	0	184	156		220	130	728	151	403	401	44	224		101	47	139	10	554		18	32		237	11	274	41	67	430	6	46	184	134	37		154	249	153	47	57	6	189	18	376	0	17	4	4	20
1	0	0	236	464		263	206	1022	84	168	498	22	109		314	67	131	40	574		18	38		577	15	305	25	233	442	23	30	252	105	76		59	366	16	77	96	17	112	8	372	0	21	236	24	26
0	0	0	245	353		412	77	623	70	433	423	26	210		131	42	153	19	399		23	28		598	71	194	34	322	642	16	91	388	139	102		45	230	28	84	83	2	128	17	168	0	2	8	47	39
0	0	0	245	221		556	143	496	85	71	429	25	168		68	31	137	30	332		5	29		353	49	139	21	173	295	0	72	171	186	165		26	415	136	14	61	12	93	27	230	0	32	318	50	41
0	0	0	226	430		488	211	550	78	114	382	33	195		341	10	170	14	223		23	15		436	20	217	23	265	642	53	126	288	112	124		93	327	66	27	60	1	172	16	400	0	45	351	34	16
0	0	0	150	153		719	248	586	75	264	695	42	126		52	7	64	5	325		18	126		461	36	290	25	334	471	1	132	288	132	291		146	532	124	67	84	7	119	10	460	0	66	164	86	38
0	0	0	181	216		429	320	426	225	374	775	14	125		166	146	110	13	68		32	72		326	30	118	46	316	345	2	64	167	120	106		25	254	20	6	58	7	162	16	185	0	3	65	117	20
0	0	0	152	70		580	230	498	195	303	766	37	151		55	135	20	25	179		17	37		325	15	257	35	184	359	4	81	257	154	177		38	254	132	123	50	7	100	50	343	0	104	409	65	20
0	0	0	154	178		772	131	374	135	269	854	31	209		164	9	58	41	112		10	28		554	5	331	47	421	485	15	104	217	74	95		62	387	184	17	109	9	56	77	368	0	37	271	77	21
0	0	0	243	361		446	374	322	124	278	809	43	172		403	11	53	85	373		26	28		251	15	80	21	192	430	9	44	106	90	77		244	375	73	70	68	5	158	17	266	0	91	134	65	16
0	0	0	103	224		477	281	837	148	152	1116	24	48		349	13	44	88	390		26	39		192	9	156	65	334	108	22	119	320	59	180		80	337	426	116	114	1	148	27	0	0	87	220	12	20
0	0	0	51	382		251	222	446	82	136	411	48	187		91	2	127	29	231		6	25		162	40	120	26	192	78	23	81	216	47	75		80	316	77	63	105	5	64	50	7	0	19	310	64	6
0	0	0	87	131		392	275	647	139	247	819	31	94		212	3	99	76	406		26	26		372	72	200	15	154	43	12	53	351	58	118		226	154	318	24	144	4	184	6	0	1	8	246	5	24
0	0	0	200	518		148	128	616	159	336	247	44	124		111	9	100	46	411		15	22		502	44	232	17	300	171	4	93	352	169	125		96	117	188	23	118	125	118	14	0	0	110	336	2	19
0	0	0	247	61		341	108	476	144	108	812	50	179		223	20	50	64	491		22	23		173	16	185	53	357	678	12	73	284	44	180		161	241	345	53	69	37	163	14	9	0	45	476	3	14
0	0	0	152	68		275	88	752	125	373	776	24	148		145	17	61	15	442		13	30		286	43	141	18	147	542	14	88	257	44	114		103	238	293	105	51	6	119	62	514	0	8	184	78	6
0	0	0	128	132		357	161	730	156	180	978	46	83		208	61	95	49	544		46	137		406	68	164	16	304	401	0	61	316	111	188		57	295	240	74	112	12	207	36	0	0	28	435	17	36
0	0	0	171	48		305	101	423	196	168	1078	28	166		225	26	54	45	441		15	107		293	23	131	28	155	108	10	33	400	139	66		195	287	114	69	78	21	147	79	1	0	0	45	124	26
0	0	0	241	124		332	142	597	99	217	627	28	149		236	37	32	51	414		22	57		407	19	268	14	412	102	75	54	282	104	101		59	101	127	56	73	10	161	22	0	0	0	119	0	21
0	0	0	90	167		231	226	504	140	60	409	22	189		89	31	72	125	439		17	36		166	21	491	45	290	552	15	31	261	154	58		186	295	164	76	91	9	85	49	0	0	0	339	0	11
0	0	0	158	87		278	355	659	85	211	534	30	99		126	10	40	143	322		41	111		476	40	301	25	258	219	30	25	230	83	72		66	252	109	2	52	13	133	36	0	0	0	177	0	28
0	0	0	163	155		276	163	837	102	116	974	20	146		187	16	68	133	329		2	39		595	10	148	25	384	274	34	28	182	59	216		90	51	125	18	94	6	102	11	39	0	1	219	0	4
0	0	0	251	145		627	282	568	72	143	644	9	183		104	18	131	102	248		1	64		369	47	165	45	300	78	102	50	337	167	141		88	205	238	20	57	44	36	38	234	0	0	353	0	15
0	0	0	300	273		700	275	1025	143	370	1011	12	168		164	46	58	74	155		0	67		357	70	194	52	356	134	25	14	228	136	75		66	223	193	73	95	36	171	35	197	0	3	326	2	27
0	0	0	133	311		768	276	363	164	296	709	20	191		73	63	33	19	409		2	125		423	12	141	27	288	227	2	78	207	59	84		57	86	45	100	104	108	104	38	604	0	0	206	0	23
0	0	0	331	110		403	229	272	60	606	834	53	151		116	12	123	204	181		29	31		741	21	216	23	360	346	18	43	117	68	75		57	270	135	31	73	23	96	26	655	0	0	268	1	31
0	0	0	280	289		831	419	129	70	643	789	23	136		153	46	140	369	263		12	49		176	19	280	31	155	287	5	49	228	97	37		26	272	111	82	65	29	78	58	587	0	16	264	0	2
0	0	0	237	219		410	200	481	64	321	665	28	233		131	5	97	421	550		8	70		92	14	76	43	355	425	0	35	147	99	231		27	133	142	39	97	35	117	61	398	0	2	528	3	60
0	0	0	137	523		327	243	232	34	146	575	27	153		89	33	99	226	511		32	25		49	22	198	40	354	504	4	89	128	135	48		84	369	145	140	40	78	162	7	244	0	8	86	0	21
0	0	0	219	107		248	183	204	37	512	246	13	265		128	37	120	207	327		119	37		336	13	132	12	438	89	2	61	194	59	193		135	167	220	48	34	107	85	23	201	0	17	215	0	29
0	0	0	168	459		675	133	150	33	304	280	22	159		207	6	55	80	527		122	62		112	22	131	17	26	298	12	51	182	73	70		78	175	111	223	138	22	104	46	297	0	10	202	0	11
0	0	0	161	75		227	382	230	53	356	494	8	175		234	19	30	67	395		18	56		158	45	176	12	310	107	11	103	218	91	204		25	178	137	74	65	79	126	35	342	0	1	131	0	30
0	0	0	202	314		420	181	295	39	366	567	34	138		263	34	93	165	130		18	24		92	7	246	16	368	182	21	48	48	145	102		84	193	245	60	78	38	316	72	117	0	23	240	0	16
0	0	0	182	107		440	213	622	54	460	685	38	191		134	32	43	91	574		43	11		68	26	293	26	253	278	20	62	119	29	146		45	159	179	29	81	85	38	94	303	0	12	242	0	12
0	0	0	106	48		601	194	787	55	276	830	51	39		245	22	72	80	184		61	20		321	18	201	10	249	238	3	40	309	109	82		13	307	118	41	104	36	148	32	38	0	10	267	0	17
0	0	0	183	120		325	189	734	43	518	528	25	93		162	55	36	159	360		55	25		231	20	142	24	358	244	25	61	231	34	217		33	186	202	22	51	49	53	53	169	0	33	369	0	19
0	0	0	76	258		355	221	644	60	498	1047	19	50		282	34	78	267	345		43	56		146	18	146	13	315	191	47	25	36	24	180		31	353	119	40	84	40	229	51	109	0	0	296	0	23
0	0	0	200	223		360	70	667	29	399	592	23	130		236	52	91	217	460		49	35		307	31	210	6	392	186	0	23	38	158	104		22	210	69	41	71	55	207	56	357	0	19	259	0	43
0	0	0	231	112		378	269	1141	121	423	774	52	154		121	51	76	152	334		72	27		417	12	221	13	194	199	3	60	35	63	110		116	130	30	39	51	21	254	22	467	0	14	297	0	40
0	0	0	338	413		404	281	841	40	373	556	29	351		253	46	88	237	211		108	63		234	8	248	31	152	337	0	13	219	79	116		19	163	31	66	71	15	168	13	54	0	13	341	0	35
0	0	0	227	258		489	78	1078	97	447	600	49	105		308	21	122	199	299		12	19		253	23	331	11	158	251	7	165	375	119	63		19	176	16	106	63	123	226	83	41	0	10	180	0	23
0	0	0	123	91		106	258	501	131	167	575	24	160		238	20	124	128	267		16	106		264	12	140	33	193	125	5	13	64	181	167		39	241	44	118	41	40	72	26	471	0	22	418	0	8
0	0	0	238	309		272	337	440	172	383	573	29	114		91	14	127	278	246		28	13		334	13	44	45	211	543	53	20	177	127	149		8	133	67	43	41	36	66	41	322	0	0	362	0	7
0	0	0	164	87		284	530	958	99	299	995	48	106		173	26	212	153	289		46	64		501	15	163	21	221	142	35	41	525	125	131		253	159	11	48	53	38	73	21	96	0	1	77	0	32
0	0	0	7	124		491	330	484	146	318	493	13	195		106	56	143	140	400		23	101		349	14	302	14	120	292	7	53	320	130	148		32	203	64	61	94	12	82	89	230	3	0	106	0	15
0	0	0	289	171		357	398	939	103	247	842	16	194		171	43	168	137	448		44	60		323	50	194	23	323	173	9	53	198	139	198		16	330	96	37	49	65	87	36	106	0	1	182	0	61
0	0	0	10	209		307	179	98	65	245	883	26	170		23	42	134	120	574		50	78		283	34	119	11	247	260	6	52	412	114	160		63	271	47	83	43	21	158	94	482	0	1	133	0	54
0	0	0	30	268		421	218	492	153	420	789	9	93		191	30	71	217	457		48	55		334	35	126	13	230	263	1	7	279	165	151		15	148	61	78	115	61	105	49	71	0	1	193	0	19
0	0	0	135	274		442	301	1028	224	279	511	33	76		140	19	109	206	300		21	71		273	9	163	13	436	402	0	35	385	117	146		13	412	62	90	107	14	141	73	132	0	1	163	0	9
0	0	0	358	165		354	216	585	115	267	566	50	143		115	20	93	355	321		14	93		435	16	242	17	151	204	6	11	483	118	116		11	217	175	18	52	42	171	103	111	0	15	278	0	42
0	0	0	271	74		414	326	873	180	395	491	12	98		228	30	174	358	626		24	56		303	47	326	18	369	6	17	61	361	66	122		27	252	111	50	81	51	168	73	199	0	13	194	0	50
0	0	0	173	81		438	305	968	87	282	357	34	194		225	18	89	297	364		18	89		640	77	246	9	206	15	36	27	403	154	33		40	205	278	54	21	6	170	95	88	0	4	169	0	42
0	0	0	267	80		260	342	558	83	222	436	42	449		176	19	64	341	422		32	58		24	17	48	16	308	298	20	6	548	157	141		80	113	19	42	76	31	215	73	262	0	30	191	0	57
0	0	0	76	105		413	248	963	121	266	262	37	257		162	31	46	77	423		44	68		164	40	301	12	225	77	53	18	244	65	186		101	365	160	50	65	25	190	35	293	1	1	243	0	49
0	0	0	207	273		535	363	450	160	229	767	28	57		248	14	90	52	350		42	33		140	24	329	31	283	248	44	58	468	66	214		41	165	291	55	32	41	143	75	187	0	16	210	0	58
0	0	0	149	363		595	225	580	120	197	775	13	204		255	6	30	107	323		28	92		142	40	198	28	451	144	25	29	262	121	38		89	372	147	26	43	23	125	38	411	0	15	175	0	50
0	0	0	180	107		201	255	483	92	434	487	32	229		239	16	139	132	599		14	54		98	27	184	10	341	296	5	71	167	64	176		237	219	136	27	42	35	224	114	242	0	3	132	0	21
0	0	0	248	203		276	245	681	127	368	468	26	187		247	38	153	87	418		31	55		94	23	144	19	274	167	12	21	247	102	233		17	245	203	85	31	31	156	79	72	0	85	289	0	18
0	0	0	169	305		300	297	253	119	328	653	11	381		215	16	98	142	528		10	57		86	12	245	11	368	221	1	86	250	73	141		151	213	110	64	54	19	209	54	99	0	16	143	0	35
0	0	0	55	307		176	367	534	40	195	728	12	301		309	14	121	148	279		31	48		388	42	259	7	381	313	3	12	139	148	135		120	160	277	117	34	107	197	77	273	0	17	113	0	22
0	0	0	48	250		314	163	428	76	300	696	22	229		243	55	161	118	354		33	44		240	22	192	16	268	166	2	8	163	103	178		113	437	161	21	101	62	161	127	257	1	1	270	0	31
0	0	0	286	402		325	289	262	108	336	610	26	236		357	39	98	146	507		44	17		177	27	318	24	377	347	11	11	376	104	153		44	165	119	15	73	38	242	98	392	0	17	206	0	49
0	0	0	270	340		227	222	263	63	304	546	8	303		205	61	227	265	311		42	30		282	45	96	23	394	479	6	22	347	39	202		83	177	99	6	35	82	57	110	257	0	5	98	0	30
0	0	0	213	328		86	291	628	52	344	472	40	302		172	32	307	132	322		47	32		200	34	352	27	289	21	2	19	185	29	171		164	96	78	54	30	77	54	114	402	0	2	71	0	36
0	0	0	223	376		251	148	341	154	251	774	59	163		419	17	158	114	475		52	28		362	12	335	27	201	58	32	19	80	48	164		21	80	41	56	105	21	166	114	319	0	28	178	0	23
0	0	0	191	297		324	128	253	127	175	962	30	110		238	11	78	157	312		41	11		128	16	216	21	446	210	23	21	186	47	202		133	47	54	64	71	69	118	145	163	0	35	305	0	22
0	0	0	251	276		509	206	647	32	94	162	21	210		221	29	136	166	478		58	29		174	28	107	27	380	125	4	10	242	101	250		34	226	173	26	63	23	101	198	8	0	18	537	0	29
0	0	0	90	165		302	245	770	38	274	571	79	150		376	44	83	76	233		35	9		490	34	82	31	90	80	0	21	364	94	233		48	299	40	69	74	36	87	105	147	0	5	521	0	33
0	0	0	184	383		805	293	491	39	98	668	28	264		270	28	126	82	290		23	23		368	3	262	35	132	13	3	24	351	26	88		83	198	200	55	57	150	125	93	155	0	42	153	0	29
0	0	0	174	149		402	341	599	86	150	526	13	190		170	9	195	94	444		33	15		369	38	48	19	327	6	16	28	314	48	90		106	342	209	77	115	64	142	79	294	0	66	405	0	39
0	0	0	123	167		394	355	751	61	98	509	10	186		131	41	51	122	442		29	59		392	17	340	17	509	162	1	38	193	66	195		142	415	94	24	165	25	369	102	318	0	42	385	0	32
0	0	0	78	355		202	171	732	92	280	525	13	225		204	25	123	307	477		87	17		139	6	247	12	498	122	19	26	181	77	141		71	378	132	33	167	13	106	199	113	0	12	101	0	31
0	0	0	57	330		222	405	854	51	182	635	24	178		97	44	187	75	303		73	48		301	26	276	17	199	174	0	25	269	96	165		47	279	147	22	92	8	211	94	555	0	67	204	1	58
0	0	0		342		223	304	889	75	216	374	25	108		120	43	147	139	381		56	55		217	20	320	11	333	197	58	38	225	76	19		62	292	295	33	87	22	72	77	304	0	11	329	0	61
0	0	0		484		230	246	874	40	137	910	27	264		141	35	145	52	491		34	55		402	26	219	3	396	54	24	13	446	125	104		49	171	249	23	86	28	160	242	515	0	56	158	0	26
0	0	0		523		336	149	531	118	306	283	48	287		263	7	158	330	432		64	21		366	43	299	10	330	147	83	11	227	141	157		43	269	300	101	81	20	176	142	374	0	13	42	0	54
0	0	0		316		236	420	585	74	299	840	36	75		107	8	90	130	337		20	58		240	24	258	8	307	59	15	13	418	109	128		110	131	237	45	94	20	74	81	169	0	5	159	0	34
	0	0		70		117	260	761	186	50	679	22	71		213	16	73	176	384		14	28		214	8	329	5	305	225	19	17	284	101	202		31	317	147	128	45	19	193	210	160	0	33	256	0	67
	0	0		397		365	216	639	25	47	818	56	157		256	19	81	107	448		33	74		480	11	228	6	389	254	17	30	96	128	284		26	355	204	57	63	24	170	89	193	0	7	363	0	50
	0	0		151			209	560	147	306	749	39	111		211	39	108	188	576		27	63		286	3	194	11	437	261	13	13	209	78	123		13	226	233	69	114	32	289	163	243	2	12	329	0	94
	0	0		180			296	947	29	205	968	46	108		73	34	163	66	309		40	47		443	6	246	12	393	169	18	10	418	130	143		63	340	124	24	27	107	229	70	268	0	13	162	0	61
	0	0		271			163	826	228	61	695	60	147		89	13	82	131	371		39	161		305	6	421	8	151	112	7	36	101	113	98		18	195	131	30	77	26	224	109	322	0	21	202	0	75
	0	0		125			212	674	117	337	459	43	117		51	12	186	112	400		24	53		415	35	130	7	394	248	24	19	249	105	106		78	148	203	29	57	57	35	100	227	1	9	213	0	54
	0	7		332			115	573	172	309	479	30	192		55	38	98	157	403		42	105		193	23	196	6	284	99	11	12	625	51	147		92	291	75	29	73	12	143	65	307	0	6	315	0	43
	0	0		183			133	801	142	443	452	29	142		105	41	179	88	406		51	78		462	11	420	6	215	472	26	18	354	120	102		22	203	296	39	68	42	135	10	212	0	7	213	0	53
	0	0		238			301	711	26	320	327	32	116		276	31	202	182	449		38	42		50	12	124	8	167	616	20	104	275	77	70		10	156	75	86	25	66	121	11	322	0	15	192	0	30
	0	0		299			254	754	26	132	1188	56	270		109	43	127	100	318		39	96		188	12	296	7	286	174	13	75	363	118	89		98	415	79	92	21	142	216	52	239	0	6	215	0	50
	0	0		216			379	321	113	99	886	86	152		109	18	112	104	369		15	78		87	12	100	7	391	95	8	59	99	23	118		53	277	94	29	91	17	319	3	183	0	4	165	0	49
	0	0		293			282	457	118	254	918	47	212		186	22	160	89	466		37	38		177	20	353	5	273	36	29	45	76	64	135		38	298	66	17	65	94	215	58	192	1	17	480	0	33
	0	0		71			241	325	89	374	696	11	108		151	32	105	47	343		31	41		191	9	155	3	120	347	8	57	169	33	39		7	312	132	42	32	42	221	1		0	14	102	0	5
	0	0		213			159	754	224	539	697	39	133		198	36	115	67	350		40	25		389	50	149	29	359	341	24	71	71	79	84		80	568	28	30	36	53	314			0	38	98	1	10
	0	0		238			256	496	165	452	1040	75	106		236	18	134	142	240		10	69		380	65	181	25	160	131	4	32	92	88	103		104	157	26	53	81	24	200			0	2	574	0	13
	0	0		109			295	266	110	178	751	68	238		124	24	130	112	171		2	20		293	16	144	8	289	329	40	24	202	33	166		37	308	76	39	79	40	311			0	3	128	0	13
	0	0		235			324	475	86	195	760	75	167		215	15	144	78	238		20	57		314	21	217	34	269	235	2	38	95	48	110		22	134	103	53	118	22	159			0	54	239	0	27
	0	0		107			270	954	104	321	521	32	143		207	25	158	110	311		13	61		479	27	213	21	149	105	0	35	180	112	282		7	329	76	13	262	44	15			0	11	260	0	12
	0	0		269			247	822	131	322		61	122		137		175	93	364		18	50		282	13	176	29	235	174	1	49	107	67	63		61	405	15	18	66	51	180			0	17	122	2	26
	0	0		241			340	588	75	363		49	156		94		215	214	341		19	67		389	18	198	83	391	5	0	23	310	74	152		39	116	59	17	53	23	54			0	0	292	9	38
	0	0		407			352	546	66	359		49	135		202		186	91	497		11	17		407	32	192	38	219	204	18	31	150	123	267		4	300	151	55	61	29	84			0	31	92	0	24
	0	0		121			352	1009	133	467		18	161		129		221	160	304			18		366	73	193	11	213	322	18	19	139	75	149		8	425	66	14	71	24	78			0	0	265	2	63
	0	0		130			327	528	76	276		23	140		394		167	87	395			33		385	53	207	37	408	251	2	34	250	288	149		59	390	73	33	136	39	179			0	0	146	0	16
	0	0		297			284	485	90	222		70	67		172		142	152	216			71		300	27	259	67	458	439	84	30	244	228	189		36	430	125	24	94	21	196			0	0	351	0	27
	0	0		161			212	405	148	111		67	125		79		148	123	491			50		482	24	47	11	427	500	24	17	277	163	109		10	90	90	1	83	50	247			0	4	106	0	42
	0	0		357			183	777	82	272		66	80		197		156	59	340			57		304	48	293	22	446	262	2	116	337	128	384		40	391	271	6	84	72	136			1	0	267	8	57
	0	0		282			311	662	40	206		36	145		341		131	176	182			47		270	34	172	12	196	425	16	16	160	170	121		76	264	174	2	92	47	163			1	0	157	11	55
		0		243			209	621	68	248		65	71		117		257	61	390			41		433	18	375	16	275	359	2	16	96	131	81		42	262	168	8	90	28	147			0	5	214	3	44
		0		284			357	503	97	329			88		95		163	67	407			64		338	11	140	23	152	315	2	130	331	161	262		92	21	4	8	83	4	202			4	1	98	8	66
		0		230			375	597	31	267			106		204		140	171	186			94		433	16	288	35	380	6	58	42	236	133	204		57	102	175	3	86	29	257			2	0	342	0	57
		0		233			289	436	149	141			148		269		67	153	225			68		342	18	349	4	223	106	87	119	306	194	206		21	285	240	8	44	45	161			2	1	232	0	36
		1		223			102	644	77	195			96		137		114	81	175			41		346	26	216	12	319	92	16	42	322	187	225		79	268	112	13	66	52	331			0	5	607	11	25
		0		263			184	399	212	284			178		168		83	72	256			72		215	21	131	12	337	262	99	64	392	188	78		38	243	194	9	85	24	300			0	4	359	0	36
		0		158			258	481	45	300			131		134		96	162	267			67		494	24	201	8	235	155	5	111	215	159	85		34	191	155	26	70	3	100			0	5	341	0	27
		0		222			242	930	92	288			159		195		139	214	321			57		278	13	306	18	321	63	8	61	359	208	89		68	451	50	22	97	8	170			0	6	163	0	47
		0		128			316	681	151	426			127		113		144	86	319			65		419	18	188	5	150	208	25	42	255	180	79		59	73	256	60	77	19	42			2	0	262	5	43
		0		213			281	357	132	184			136		371		100		176			127		396	25	254	10	286	49	32	5	346	117	56		25	66	75	10	98	34	154			3	3	160	4	82
		0		222			299	767	108	200			161		278		73		138			28		400	21	491	9	443	259	14	48	153	174	28		58	240	112	35	187	34	18			1	0	91	5	58
		0		305			182	855	203	238			205		207		76		299			6		375	6	91	14	346	165	3	16	142	225	65		57	190	153	15	43	27	74			1	0	192	0	31
		0		93			182	623	136	182			135		288		95		373			84		617	13	396	21	431	341	11	60	145	197	46		41	190	58	13	93	17	209			0	2	158	0	47
		0		159			278	735	147	304			129		208		103		226			120		457	43	182	31	254	254	2	92	293	195	71		69	319	289	10		16	239			0	3	91	2	28
		0		162			285	777	132	370			123		259		107		299			40		441	48	159	21	225	187	8	90	339	97	102		51	170	55	23		31	139			0	0	330	0	38
		0		222			191	304	148	287			124		139		104		389			51		618	7	418	25	168	233	1	21	169		53		87	191	151	27		25	178			1	0	211	0	60
		0		217			159	1055	134	274			137		139		123		265			36		176	10	172	8	255	596	2	32	275		105		25	284	139	8		45	293			0	0	98	0	45
		0		141			279	820	86	294			96		90		48		324			73		84	32	175	22	284	427	2	120	304		80		46	155	95	4		21	228			4	0	148	0	38
		0		119			258	973	138	296			122		170		119		390			59		131	24	245	16	395	262	13	55	298		92		71	165	109	7		19	217			3	0	230	0	60
		0		213			270	904	92	439			63		56		66		0			45		138	3	344	21	520	113	49	87	335		73		88	485	198	4		33	213			0	1	269	2	43
		0		170			229	862	117	360			113		186		68		0			51		172	35	49	15	132	141	6	63	198		26		20	147	55			128	218			0	0	260	2	73
		0		325			179		128	273			82		213		91		0			43		250	47	188	15	270	199	43	103	155		47		66	412	168			30	273			0	0	269	1	48
		0		75			273		178	298			148		231		91		0			69		247	3	168	44	287	308	24	68	152		25		7		97			20	112			3	4	231	3	68
		0		269			170		185	390			176		159		119		0			85		536	34	158	20	387	250	29	66	294		42		11		95			46	206			0	0	235	0	82
		0		309			263		70	344			99		245		96		0			107		307	13	327	15	212	346	8	22	175		70		41		128			94	125			3	5	134	6	64
		0		180			199		129	427			134		196		99		0			78		423	39	163	29		318	56	62	128		71		53		161			39	193			3	0	573	3	57
		0		354			277		123	290			151		330		46		0			46		410	18	168	22		288	13	41	336		137		50		208			32	222			1	0	206	22	136
		0		220			302		52				180		313		65		0			71		632	8	256	55		301	20	24	169		110		57		133			65	255			4	2	398	1	70
		0		267			81		180				168		379		18		0			93		339	28	193	46		235	9	68	265		181		58		191			58	196			5	0	380	10	71
		0		162			70		116				166		349		31		0			71		407	8	174	32		273	15	66	489		165		34		129			30	213			2	1	267	7	35
		0		93			251		130				120		251		45		0			70		347	33	199	41			5	31	612		264		128		52			22	171			4	0	139	7	88
		0		99			306		283				132		243		56		0			68		459	18	266	14				39	657		208		18		59			33	186			5	0	36	1	31
		0		178			209		104				208		247		95		0			64		229	11	192	46				36	386		173		101		79			32	198			1	0	256	16	23
		0		78			217		86				194		138		70		0			118		386	29	141	30				34	409		214		4		226			23	180			4	0	28	10	46
		0		93			182		102				194		81		93		0			48		93	18	106	42				43	211				35		169			56	125			1	0	67	3	47
		0		55			173		270				269		101		86		0			51		377	9	258	54				25	290				48		247			52	207			8	0	120	21	13
		0		46			254		79				121		115		106		0			54		153	35	101	24				50	207				47		243			30	229			1	0	53	9	37
		0		196			251		128				102		79		73		0			31		142	30	154	37				62	301				28		198			27	72			0	0	218	9	57
		0		144			105		196				163		246		95		0			51		235	12	81	56				46	264				5		299			28	124			1	0	252	8	68
		0		175			359		103				98		63		55		0			37		370	4	118	11				57	181				32		469			17	165			0	0	192	8	56
		0		123			224		126				146		320		41		0			48		229		150	22				40	237				51		335			43	183			0	1	184	2	61
		0		72			215		154				239		72		56		0			52		246		134	16				54	48				43		254			18	196			0	0	209	8	34
		0		49			217		55				194		347		108		0			52		132		236	11				7	92				52		116			28	142			0	0	125	0	66
		0		111			254		63				125		386		70		0			19		416		164	24				86	250				44		235			41	149			0	0	234	3	50
		0		46			289		98				46		323		71		0			48		393		294	9				8	127				62		172			83	340			0	2	306	3	59
		0		39			392		76				63		297		67		0			64		420		85	17				31	155				42		166			38	171			0	0	246	13	54
		0		43			534		93				80		175		77		0			38		498		232	21				13	50				45		160			27	155			0	0	147	0	66
		0		68			200		65				75		117		61		0			60		393		222	25				65	68				25		169			34	107			1	14	258	22	56
		0		151			198		110				55		97		49		0			48		511		172	77				24	186				56		77			22	135			0	9	312	27	46
		0		66			226		155				197		397		110		0			105		566		362	45				25	63				33		168			49	147			0	0	284	2	58
		0		60			530		81				154		249		67					35		357		251	57				31	136				29		195			46	106			1	0	161	16	33
		0		60			270		54				158		175		12					40		361			21				100	191				29		169			76	70			3	9	132	6	55
		0		82			443		52				175		186		31					60		371			18				33	77				50		139			9	165			1	3	267	1	83
		0		38			343		135				175		253		56					117		621			39				53	161				4		385			101	276			0	0	200	35	19
		0		93			270		40				166		132		36					75		386			27				23	165				34		86			46	194			1	0	181	2	39
		0		93			185		114				171		114		87					61		632			21				103	137				51		51			73	309			0	0	42	8	8
		0					368		41						251		74					70		608			20				34	93				52		154			48	239			1	0	209	2	45
		0					397		131						109		19					116		567			52				135	186				31		2			89	262			1	0	120	30	47
		0					439		132						125		89					207		54			19				113	92				47		109			54	156			1	0	165	8	79
		0					333		241						223		99					56		51			19				110	84				19		343			132	156			0	0	42	4	53
		0					432		145						117		85					58		90			47				27	111				27		87			43	216			1	0		2	57
		0					188		105						303		78					44		122			28				7	36				25		339			66	140			0	0		10	78
		0							176						160		105					42		87			19				106	65				24		269			84	227			0	0		72	28
		0							148						301		69					70		191			21				104	77				166		207			18	178			0	0		16	16
		0							265						222		102					59		239			50				13	274				139		292			16				0	0		3	63
		0							207						230		118					49		353			12				18	162				0		233			43				0	0		6	33
		0							114						211		71					112		371			4					38				35		269			113				0	0		24	75
		0							143						105		55					160		531			29					125				56		193			91				1	0		39	106
		0							30						283		101					94		424			11					62				37		273			141				0	0		6	66
		0							160						152		86					28		373			22					223				106		212			32				0	0		43	50
		0							165						47		12					44		560			21					90				119		352			19				0	0		17	70
		0							130						117		54					85		542			18					242						260			38				0	0		35	63
		0							136						148		62					56					9					121						178			29				0	0		23	78
		0							115						77		53					77					12					66						227			9				1	0		9	92
		0							139						170		10					110					19					95						325			20				0	0		118	64
		0							77						85		30					77					20					143						224			20				0	0		76	102
		0							229						166		63					49					44					205						202			33				0	0		79	63
		0							206						154		36					90					21					153						345			170				0	0		40	67
		0							119						129		42					153					39					170						315			19				1	0		106	33
		0							33						65		44					122					24					116						253			41				2	0		52	64
		0							37						90		35					52					48					86						223			66				0	0		10	76
		0							128						156		13					115					37					204						255			17				0	0		130	73
		0							157						177		20					78					44					74						383			34				0	0		47	56
		0							159						163		36					45					47					160						217			36				1	0			53
		0							130						290		101					40					37					112						16			73				0	0			89
		0							115						466		139					54					65					91						103			18				0				112
		0							259						335		53					44					16					44						13			12				0				76
		0							180						206		55					34					25					183						183			26								43
		0							160						186		56					63					24					88						41			29								97
		0							164						272		64					54					26					116						348			28								64
		0							228						128		63					21					41					282						214			38								66
		0							130						260		124					15					8					136						124			33								98
		0							78								47					34					13					93						339			22								48
		0							75								113					38					18					164						140			20								91
		0							143								126					42					33					304						308			52								58
		0							73								88					42					33					64						259			31								148
		0							156								93					70					27					114						115			25								70
		0							120								132					45					54					161						239			34								33
		0							101								89					67					29					92						168			65								45
		0							126								81					66					65					110						149			46								71
		0							142								100					60					43					243						166			147								133
		0							102								64					83					36					163						273			55								86
		0							169								65					89					48					62						217			70								58
		0							166								72					25					47					201						227			21								77
		0							90								61					54					17					48						139			33								51
		0							146								27					86					56					78						526			12								20
		0							196								47					17					17					114						269			29								46
		0							72													61					28					71						480			31								86
		0							97													44					5					155						164			19								87
		0							103													40					3					122						247			12								98
		0							105													54					25					75						197			53								203
		0																				55					28					92						0			14								97
		0																				84					22					141						1			7								119
		0																				82					20					85						17			2								154
		0																				83					26					100						4			13								76
		0																				104					31					197						2			27								113
		0																				63					50					163						3			49								138
		0																				62					17					82						29			8
		0																				53					28					56						47			16
		0																				12					49					69						266			17
		0																				28					66					71						120			18
		0																				64					32					72						11			55
		0																				33					27					56						171			14
		0																				14					21					74						477			40
		0																				88					52					125						32			53
		0																				92					17					156						195			86
		0																				48					22					65						301			17
		0																				14										171						83			19
		0																				71										64						149			26
		0																				63										146						185			44
		0																				78										120						144			15
		0																				60										133						207			24
		0																				51										96						145			29
		0																				39										87						82			40
		0																														47						311			31
		0																																				38			29
		0																																				117			35
		0																																				131			48
		0																																				145			69
		0																																				45			40
		0																																				111			52
		0																																				270			13
		0																																				33			67
		0																																				71			15
		0																																				176			42
		0																																				106			17
		0																																				44			16
		0																																				124			16
		0																																				16			37
		0																																				33			26
		0																																				59			13
		0																																				7			42
		0																																				60			23
		0																																				274			13
		0																																				40			53
		0																																				223			55
		0																																				48			14
		0																																				243			55
		0																																				52			20
		0																																				158			33
		0																																				96			25
		0																																				172			33
		0																																				132			24
		0																																				169			48
		0																																				163			19
		0																																				248			12
		0																																				185			13
		0																																				175			9
		0																																				111			28
		0																																				164			37
		0																																				107			58
		0																																				459			11
																																						117			32
																																						192			41
																																						92			29
																																						262			18
																																						93			21
																																						223			14
																																						76			45
																																						163			31
																																						36			11
																																						228			26
																																						11			27
																																						95			30
																																						78			39
																																						124			51
																																						38			45
																																						108			25
																																						86			102
																																						69			29
																																						99			43
																																						178			73
																																						35			66
																																						48			87
																																						135			32
																																						136			35
																																						462			171
																																						155			114
																																						349			131
																																						267
																																						374
																																						292
																																						452
																																						8
																																						39
																																						70
																																						91
																																						8
																																						156
																																						78
																																						116
																																						104
																																						106
																																						159
																																						70
																																						109
																																						113
																																						252
																																						699
																																						118
																																						209
																																						173
																																						194
																																						268
[truncated: 19 more columns]

## Sheet: Fig2h
	siNACA_1		siNACA_9		siTXN_1		siTXN_3		siERP29_2		siERP29_3		siRPL35_5		siRPL35_6		siHNRNPA1_1		siHNRNPA1_11		siEEF1A1_11		siEEF1A1_12		siSET_3		siSET_5		siENO1_5		siENO1_6		siBTF3_5		siBTF3_10		siTKT_5		siTKT_6		siSSB_9		siSSB_10		siSRP9_11		siSRP9_12		siRBMX_5
Replicate1	0.374618	0.464225	0.0998731	0.0882457	0.143821	0.0355087	-0.102845	0.0467821	-0.237683	-0.242592	-0.33607	-0.310297	-1.12768	-1.16134	-0.510955	-0.526108	-0.103794	-0.128608	0.0847015	0.20503	-0.0676489	-0.0300267	0.0240997	-0.0699742	0.0286832	0.129916	-0.178871	-0.0203641	0.169948	0.508467	0.242112	0.453045	-0.306202	-0.375849	0.166175	0.437851	-0.0221371	-0.0989479	-0.245219	0.0141262	0.140386	0.201753	0.287963	0.162771	0.00800623	0.00177221	0.166956	-0.0706807	-0.10946
Replicate2	-0.0786335	-0.242282	-0.199351	-0.019742	-0.00387814	-0.0906788	-0.502374	-0.451225	-0.176703	-0.173383	-0.502687	-0.380622	-0.90735	-0.91457	-0.502218	-0.592487	-0.291365	-0.52151	-0.200132	-0.266358	-0.279431	-0.446584	-0.227976	-0.218001	0.0462571	0.178367	-0.135403	-0.297243	0.176315	0.0112189	0.0153883	-0.187863	-0.28066	-0.297243	-0.0816137	0.0870353	0.00555414	-0.045069	-0.569051	-0.733409	0.132354	-0.203928	0.164853	0.281141	-0.131516	-0.201044	0.122408	0.402065	-0.112232
Replicate3	0.323406	0.204493	0.229883	0.216853	-0.379788	-0.281712	-0.26857	-0.210806	-0.034971	-0.0866079	-0.281948	-0.122406	-1.09189	-1.02609	-0.753396	-0.850098	-0.214198	-0.443852	-0.090058	-0.112146	-0.711764	-0.628843	0.152114	-0.0667998	0.238423	0.0586644	0.295906	0.0189001	0.104095	0.0144033	0.607593	0.413097	-0.273263	-0.101248	0.0204458	0.0407131	0.0187284	-0.0265918	-0.402697	-0.667907	0.0423455	0.0412035	0.116091	-0.123117	0.173586	0.369713	0.422955	0.320624	0.0550762
Replicate4	-0.606344	-0.485321	-0.0421653	-0.12751	-0.243737	-0.0601544	-0.34314	-0.20502	-0.222026	-0.314589	-0.710048	-0.504127	-0.150636	-1.54259	-0.781254	-0.56424	-0.558526	-0.445081	-0.264839	-0.171581	-0.650353	-0.537526	-0.283196	-0.251982	-0.0783785	-0.266167	-0.415927	-0.612381	-0.081302	0.0423881	0.14057	0.132941	-0.602218	-0.62062	-0.168127	0.1155	-0.501622	-0.372766	-0.740535	-0.971799	-0.439613	-0.698172	-0.641576	-0.397428	-0.123787	0.13706	0.124301	0.259042	-0.22053
Replicate5	-0.273182	-0.361479	0.0536354	0.0349151	-0.0253488	0.183119	-0.29226	-0.241491	-0.0408326	-0.0591908	-0.723941	-0.618746	-0.972369	-1.1145	-0.760093	-0.664681	-0.426337	-0.309018	0.0486872	0.178054	-0.168811	-0.360444	-0.383479	-0.374735	-0.337891	-0.490799	-0.396214	-0.809341	-0.100638	-0.217576	-0.0482672	0.0137382	-0.617263	-0.589186	-0.0858272	-0.15454	-0.518407	-0.495424	-0.704809	-0.871918	-0.588113	-0.618935	-0.337836	-0.46082	-0.31734	-0.0546043	0.127586	0.0894218	-0.20565
Table Analyzed	Log2 transformed normalised against siNT
Data sets analyzed	A-BS
ANOVA summary
F	9.582
P value	<0,0001
P value summary	****
Significant diff. among means (P < 0.05)?	Yes
R squared	0.6974
Brown-Forsythe test
F (DFn, DFd)	1,576 (70, 291)
P value	0.0053
P value summary	**
Are SDs significantly different (P < 0.05)?	Yes
Bartlett's test
Bartlett's statistic (corrected)
P value
P value summary
Are SDs significantly different (P < 0.05)?
ANOVA table	SS	DF	MS	F (DFn, DFd)	P value
Treatment (between columns)	333.6	70	4.765	F (70, 291) = 9,582	P<0,0001
Residual (within columns)	144.7	291	0.4973
Total	478.3	361
Data summary
Number of treatments (columns)	71
Number of values (total)	362
Number of families	1
Number of comparisons per family	70
Alpha	0.05
Dunnett's multiple comparisons test	Mean Diff,	95,00% CI of diff,	Below threshold?	Summary	Adjusted P Value	AS-?
siNT vs. siNACA_1	0.2202	-0,9434 to 1,384	No	ns	>0,9999	A	siNACA_1
siNT vs. siNACA_9	-0.117	-1,281 to 1,047	No	ns	>0,9999	B	siNACA_9
siNT vs. siTXN_1	0.2342	-0,9294 to 1,398	No	ns	>0,9999	C	siTXN_1
siNT vs. siTXN_3	0.8482	-0,3154 to 2,012	No	ns	0.5565	D	siTXN_3
siNT vs. siERP29_2	0.5218	-0,6418 to 1,685	No	ns	0.9995	E	siERP29_2
siNT vs. siERP29_3	1.486	0,3223 to 2,650	Yes	**	0.0014	F	siERP29_3
siNT vs. siRPL35_5	3.319	2,155 to 4,483	Yes	****	<0,0001	G	siRPL35_5
siNT vs. siRPL35_6	2.155	0,9916 to 3,319	Yes	****	<0,0001	H	siRPL35_6
siNT vs. siHNRNPA1_1	1.138	-0,02599 to 2,301	No	ns	0.0641	I	siHNRNPA1_1
siNT vs. siHNRNPA1_11	0.1897	-0,9740 to 1,353	No	ns	>0,9999	J	siHNRNPA1_11
siNT vs. siEEF1A1_11	1.284	0,1199 to 2,447	Yes	*	0.0145	K	siEEF1A1_11
siNT vs. siEEF1A1_12	0.5588	-0,6048 to 1,722	No	ns	0.9977	L	siEEF1A1_12
siNT vs. siSET_3	0.1579	-1,006 to 1,321	No	ns	>0,9999	M	siSET_3
siNT vs. siSET_5	0.8415	-0,3221 to 2,005	No	ns	0.5749	N	siSET_5
siNT vs. siENO1_5	-0.2143	-1,378 to 0,9494	No	ns	>0,9999	O	siENO1_5
siNT vs. siENO1_6	-0.598	-1,762 to 0,5657	No	ns	0.9912	P	siENO1_6
siNT vs. siBTF3_5	1.344	0,1805 to 2,508	Yes	**	0.0074	Q	siBTF3_5
siNT vs. siBTF3_10	-0.1313	-1,295 to 1,032	No	ns	>0,9999	R	siBTF3_10
siNT vs. siTKT_5	0.6773	-0,4863 to 1,841	No	ns	0.9387	S	siTKT_5
siNT vs. siTKT_6	1.952	0,7882 to 3,115	Yes	****	<0,0001	T	siTKT_6
siNT vs. siSSB_9	0.6554	-0,5082 to 1,819	No	ns	0.9608	U	siSSB_9
siNT vs. siSSB_10	0.309	-0,8546 to 1,473	No	ns	>0,9999	V	siSSB_10
siNT vs. siSRP9_11	0.04002	-1,124 to 1,204	No	ns	>0,9999	W	siSRP9_11
siNT vs. siSRP9_12	-0.6585	-1,822 to 0,5051	No	ns	0.958	X	siSRP9_12
siNT vs. siRBMX_5	0.3321	-0,8315 to 1,496	No	ns	>0,9999	Y	siRBMX_5
siNT vs. siRBMX_10	0.9765	-0,1872 to 2,140	No	ns	0.2507	Z	siRBMX_10
siNT vs. siRALY_1	1.972	0,8084 to 3,136	Yes	****	<0,0001	AA	siRALY_1
siNT vs. siRALY_7	0.7393	-0,4243 to 1,903	No	ns	0.8369	AB	siRALY_7
siNT vs. siHNRNPK_1	0.6379	-0,5257 to 1,802	No	ns	0.9738	AC	siHNRNPK_1
siNT vs. siHNRNPK_2	-0.06856	-1,232 to 1,095	No	ns	>0,9999	AD	siHNRNPK_2
siNT vs. siHNRNPA2B1_5	0.201	-0,9626 to 1,365	No	ns	>0,9999	AE	siHNRNPA2B1_5
siNT vs. siHNRNPA2B1_8	1.825	0,6618 to 2,989	Yes	****	<0,0001	AF	siHNRNPA2B1_8
siNT vs. siPFN_5	0.5981	-0,5655 to 1,762	No	ns	0.9912	AG	siPFN_5
siNT vs. siPFN_7	3.71	2,546 to 4,874	Yes	****	<0,0001	AH	siPFN_7
siNT vs. siCALM1_5	0.2274	-0,9363 to 1,391	No	ns	>0,9999	AI	siCALM1_5
siNT vs. siCALM1_6	2.211	1,048 to 3,375	Yes	****	<0,0001	AJ	siCALM1_6
siNT vs. siCALM2_6	-0.3419	-1,506 to 0,8217	No	ns	>0,9999	AK	siCALM2_6
siNT vs. siCALM2_8	0.5176	-0,6460 to 1,681	No	ns	0.9996	AL	siCALM2_8
siNT vs. siCALM3_5	0.1503	-1,013 to 1,314	No	ns	>0,9999	AM	siCALM3_5
siNT vs. siCALM3_7	-0.3033	-1,467 to 0,8603	No	ns	>0,9999	AN	siCALM3_7
siNT vs. siS100A4_10	-0.11	-1,274 to 1,054	No	ns	>0,9999	AO	siS100A4_10
siNT vs. siS100A4_11	0.5173	-0,6463 to 1,681	No	ns	0.9996	AP	siS100A4_11
siNT vs. siS100A6_7	0.9049	-0,2588 to 2,068	No	ns	0.4063	AQ	siS100A6_7
siNT vs. siS100A6_8	0.6754	-0,4883 to 1,839	No	ns	0.9409	AR	siS100A6_8
siNT vs. siANP32A_2	0.1011	-1,355 to 1,557	No	ns	>0,9999	AT	siANP32A_2
siNT vs. siANP32A_5	0.1696	-1,286 to 1,626	No	ns	>0,9999	AU	siANP32A_5
siNT vs. siRAB11A_5	2.327	0,8706 to 3,783	Yes	****	<0,0001	AV	siRAB11A_5
siNT vs. siRAB11A_7	2.891	1,435 to 4,347	Yes	****	<0,0001	AW	siRAB11A_7
siNT vs. siRPL24_8	0.4971	-0,6665 to 1,661	No	ns	0.9999	AX	siRPL24_8
siNT vs. siRPL24_9	0.8161	-0,3475 to 1,980	No	ns	0.6453	AY	siRPL24_9
siNT vs. siPDIA3_1	0.957	-0,2066 to 2,121	No	ns	0.2884	AZ	siPDIA3_1
siNT vs. siPDIA3_4	1.726	0,5627 to 2,890	Yes	****	<0,0001	BA	siPDIA3_4
siNT vs. siDHX9_12	0.345	-0,8186 to 1,509	No	ns	>0,9999	BB	siDHX9_12
siNT vs. siDHX9_13	0.1197	-1,044 to 1,283	No	ns	>0,9999	BC	siDHX9_13
siNT vs. siRPL10A_5	2.169	1,005 to 3,332	Yes	****	<0,0001	BD	siRPL10A_5
siNT vs. siRPL10A_8	1.81	0,6465 to 2,974	Yes	****	<0,0001	BE	siRPL10A_8
siNT vs. siILF2_5	1.259	0,09538 to 2,423	Yes	*	0.0189	BF	siILF2_5
siNT vs. siILF2_10	1.643	0,4797 to 2,807	Yes	***	0.0002	BG	siILF2_10
siNT vs. siMATR3_6	0.2972	-0,8664 to 1,461	No	ns	>0,9999	BH	siMATR3_6
siNT vs. siMATR3_13	0.07998	-1,084 to 1,244	No	ns	>0,9999	BI	siMATR3_13
siNT vs. siNONO_6	-2.09	-3,546 to -0,6339	Yes	***	0.0001	BJ	siNONO_6
siNT vs. siNONO_7	-0.5238	-1,980 to 0,9322	No	ns	>0,9999	BK	siNONO_7
siNT vs. siSFPQ_6	2.504	1,048 to 3,960	Yes	****	<0,0001	BL	siSFPQ_6
siNT vs. siSFPQ_9	2.302	0,8458 to 3,758	Yes	****	<0,0001	BM	siSFPQ_9
siNT vs. siLMAN2_7	0.8591	-0,3046 to 2,023	No	ns	0.5265	BN	siLMAN2_7
siNT vs. siLMAN2_8	1.234	0,07032 to 2,398	Yes	*	0.0246	BO	siLMAN2_8
siNT vs. siALYREF_7	-0.4545	-1,618 to 0,7091	No	ns	>0,9999	BP	siALYREF_7
siNT vs. siALYREF_9	1.043	-0,1210 to 2,206	No	ns	0.1494	BQ	siALYREF_9
siNT vs. siSLC3A2_2	-0.6278	-1,791 to 0,5359	No	ns	0.9796	BR	siSLC3A2_2
siNT vs. siSLC3A2_8	-0.558	-1,722 to 0,6057	No	ns	0.9978	BS	siSLC3A2_8
Test details	Mean 1	Mean 2	Mean Diff,	SE of diff,	n1	n2	q	DF
siNT vs. siNACA_1	-0.005877	-0.2261	0.2202	0.3424	28	5	0.6431	291
siNT vs. siNACA_9	-0.005877	0.1112	-0.117	0.3424	28	5	0.3418	291
siNT vs. siTXN_1	-0.005877	-0.2401	0.2342	0.3424	28	5	0.6842	291
siNT vs. siTXN_3	-0.005877	-0.8541	0.8482	0.3424	28	5	2.477	291
siNT vs. siERP29_2	-0.005877	-0.5277	0.5218	0.3424	28	5	1.524	291
siNT vs. siERP29_3	-0.005877	-1.492	1.486	0.3424	28	5	4.34	291
siNT vs. siRPL35_5	-0.005877	-3.325	3.319	0.3424	28	5	9.694	291
siNT vs. siRPL35_6	-0.005877	-2.161	2.155	0.3424	28	5	6.295	291
siNT vs. siHNRNPA1_1	-0.005877	-1.144	1.138	0.3424	28	5	3.323	291
siNT vs. siHNRNPA1_11	-0.005877	-0.1955	0.1897	0.3424	28	5	0.554	291
siNT vs. siEEF1A1_11	-0.005877	-1.289	1.284	0.3424	28	5	3.749	291
siNT vs. siEEF1A1_12	-0.005877	-0.5647	0.5588	0.3424	28	5	1.632	291
siNT vs. siSET_3	-0.005877	-0.1637	0.1579	0.3424	28	5	0.4611	291
siNT vs. siSET_5	-0.005877	-0.8474	0.8415	0.3424	28	5	2.458	291
siNT vs. siENO1_5	-0.005877	0.2084	-0.2143	0.3424	28	5	0.6258	291
siNT vs. siENO1_6	-0.005877	0.5921	-0.598	0.3424	28	5	1.746	291
siNT vs. siBTF3_5	-0.005877	-1.35	1.344	0.3424	28	5	3.926	291
siNT vs. siBTF3_10	-0.005877	0.1254	-0.1313	0.3424	28	5	0.3835	291
siNT vs. siTKT_5	-0.005877	-0.6832	0.6773	0.3424	28	5	1.978	291
siNT vs. siTKT_6	-0.005877	-1.958	1.952	0.3424	28	5	5.701	291
siNT vs. siSSB_9	-0.005877	-0.6613	0.6554	0.3424	28	5	1.914	291
siNT vs. siSSB_10	-0.005877	-0.3149	0.309	0.3424	28	5	0.9026	291
siNT vs. siSRP9_11	-0.005877	-0.04589	0.04002	0.3424	28	5	0.1169	291
siNT vs. siSRP9_12	-0.005877	0.6527	-0.6585	0.3424	28	5	1.923	291
siNT vs. siRBMX_5	-0.005877	-0.338	0.3321	0.3424	28	5	0.97	291
siNT vs. siRBMX_10	-0.005877	-0.9823	0.9765	0.3424	28	5	2.852	291
siNT vs. siRALY_1	-0.005877	-1.978	1.972	0.3424	28	5	5.76	291
siNT vs. siRALY_7	-0.005877	-0.7452	0.7393	0.3424	28	5	2.159	291
siNT vs. siHNRNPK_1	-0.005877	-0.6438	0.6379	0.3424	28	5	1.863	291
siNT vs. siHNRNPK_2	-0.005877	0.06269	-0.06856	0.3424	28	5	0.2003	291
siNT vs. siHNRNPA2B1_5	-0.005877	-0.2069	0.201	0.3424	28	5	0.5872	291
siNT vs. siHNRNPA2B1_8	-0.005877	-1.831	1.825	0.3424	28	5	5.332	291
siNT vs. siPFN_5	-0.005877	-0.6039	0.5981	0.3424	28	5	1.747	291
siNT vs. siPFN_7	-0.005877	-3.716	3.71	0.3424	28	5	10.84	291
siNT vs. siCALM1_5	-0.005877	-0.2332	0.2274	0.3424	28	5	0.6641	291
siNT vs. siCALM1_6	-0.005877	-2.217	2.211	0.3424	28	5	6.459	291
siNT vs. siCALM2_6	-0.005877	0.3361	-0.3419	0.3424	28	5	0.9987	291
siNT vs. siCALM2_8	-0.005877	-0.5235	0.5176	0.3424	28	5	1.512	291
siNT vs. siCALM3_5	-0.005877	-0.1562	0.1503	0.3424	28	5	0.439	291
siNT vs. siCALM3_7	-0.005877	0.2975	-0.3033	0.3424	28	5	0.886	291
siNT vs. siS100A4_10	-0.005877	0.1042	-0.11	0.3424	28	5	0.3214	291
siNT vs. siS100A4_11	-0.005877	-0.5232	0.5173	0.3424	28	5	1.511	291
siNT vs. siS100A6_7	-0.005877	-0.9107	0.9049	0.3424	28	5	2.643	291
siNT vs. siS100A6_8	-0.005877	-0.6812	0.6754	0.3424	28	5	1.973	291
siNT vs. siANP32A_2	-0.005877	-0.107	0.1011	0.4284	28	3	0.236	291
siNT vs. siANP32A_5	-0.005877	-0.1754	0.1696	0.4284	28	3	0.3958	291
siNT vs. siRAB11A_5	-0.005877	-2.332	2.327	0.4284	28	3	5.431	291
siNT vs. siRAB11A_7	-0.005877	-2.897	2.891	0.4284	28	3	6.749	291
siNT vs. siRPL24_8	-0.005877	-0.503	0.4971	0.3424	28	5	1.452	291
siNT vs. siRPL24_9	-0.005877	-0.822	0.8161	0.3424	28	5	2.384	291
siNT vs. siPDIA3_1	-0.005877	-0.9629	0.957	0.3424	28	5	2.795	291
siNT vs. siPDIA3_4	-0.005877	-1.732	1.726	0.3424	28	5	5.042	291
siNT vs. siDHX9_12	-0.005877	-0.3509	0.345	0.3424	28	5	1.008	291
siNT vs. siDHX9_13	-0.005877	-0.1256	0.1197	0.3424	28	5	0.3497	291
siNT vs. siRPL10A_5	-0.005877	-2.175	2.169	0.3424	28	5	6.334	291
siNT vs. siRPL10A_8	-0.005877	-1.816	1.81	0.3424	28	5	5.287	291
siNT vs. siILF2_5	-0.005877	-1.265	1.259	0.3424	28	5	3.677	291
siNT vs. siILF2_10	-0.005877	-1.649	1.643	0.3424	28	5	4.8	291
siNT vs. siMATR3_6	-0.005877	-0.3031	0.2972	0.3424	28	5	0.868	291
siNT vs. siMATR3_13	-0.005877	-0.08586	0.07998	0.3424	28	5	0.2336	291
siNT vs. siNONO_6	-0.005877	2.084	-2.09	0.4284	28	3	4.878	291
siNT vs. siNONO_7	-0.005877	0.5179	-0.5238	0.4284	28	3	1.223	291
siNT vs. siSFPQ_6	-0.005877	-2.51	2.504	0.4284	28	3	5.844	291
siNT vs. siSFPQ_9	-0.005877	-2.308	2.302	0.4284	28	3	5.373	291
siNT vs. siLMAN2_7	-0.005877	-0.8649	0.8591	0.3424	28	5	2.509	291
siNT vs. siLMAN2_8	-0.005877	-1.24	1.234	0.3424	28	5	3.604	291
siNT vs. siALYREF_7	-0.005877	0.4486	-0.4545	0.3424	28	5	1.328	291
siNT vs. siALYREF_9	-0.005877	-1.048	1.043	0.3424	28	5	3.045	291
siNT vs. siSLC3A2_2	-0.005877	0.6219	-0.6278	0.3424	28	5	1.834	291
siNT vs. siSLC3A2_8	-0.005877	0.5521	-0.558	0.3424	28	5	1.63	291
[truncated: 93 more columns]

## Sheet: Fig3d
Protein.ID	dataset	glycan_type	n_position	condition	quant_norm_corrected
HA	set1	fucosylated	73	ntctl	15.5041
HA	set1	high mannose	73	ntctl	13.6848
HA	set1	fucosylated	73	ntctl	13.5126
HA	set1	complex/hybrid	73	ntctl	14.8044
HA	set1	complex/hybrid	73	ntctl	15.7329
HA	set1	fucosylated	73	ntctl	12.8997
HA	set1	fucosylated	73	ntctl	13.8373
HA	set1	fucosylated	73	ntctl	12.1877
HA	set1	complex/hybrid	73	ntctl	15.5092
HA	set1	fucosylated	73	ntctl	14.1418
HA	set1	high mannose	73	ntctl	16.3719
HA	set1	complex/hybrid	73	ntctl	15.0806
HA	set1	fucosylated	73	ntctl	14.2646
HA	set1	complex/hybrid	73	ntctl	16.8382
HA	set1	fucosylated	73	ntctl	17.5712
HA	set1	high mannose	73	ntctl	19.4292
HA	set1	complex/hybrid	73	ntctl	15.1619
HA	set1	fucosylated	73	ntctl	10.8744
HA	set1	complex/hybrid	73	ntctl	15.1196
HA	set1	complex/hybrid	73	ntctl	16.9442
HA	set1	fucosylated	73	ntctl	14.3803
HA	set1	complex/hybrid	73	ntctl	14.4512
HA	set1	complex/hybrid	73	ntctl	14.8055
HA	set1	fucosylated	73	ntctl	14.8053
HA	set1	high mannose	73	ntctl	16.3371
HA	set1	complex/hybrid	73	ntctl	13.9853
HA	set1	fucosylated	73	ntctl	12.9747
HA	set1	fucosylated	73	ntctl	19.6356
HA	set1	fucosylated	73	ntctl	14.5239
HA	set1	complex/hybrid	73	ntctl	17.2289
HA	set1	fucosylated	73	ntctl	15.9855
HA	set1	fucosylated	73	ntctl	18.6427
HA	set1	fucosylated	73	ntctl	17.2447
HA	set1	complex/hybrid	73	ntctl	17.1369
HA	set1	complex/hybrid	73	ntctl	16.1625
HA	set1	fucosylated	73	ntctl	14.2844
HA	set1	fucosylated	73	ntctl	16.2073
HA	set1	high mannose	73	ntctl	18.7181
HA	set1	complex/hybrid	73	ntctl	16.6005
HA	set1	fucosylated	73	ntctl	18.0981
HA	set1	fucosylated	73	ntctl	19.1326
HA	set1	fucosylated	73	ntctl	17.0051
HA	set1	complex/hybrid	73	ntctl	21.3292
HA	set1	fucosylated	73	ntctl	20.9477
HA	set1	fucosylated	73	ntctl	21.6742
HA	set1	fucosylated	73	ntctl	13.577
HA	set1	complex/hybrid	73	ntctl	18.7392
HA	set1	complex/hybrid	73	ntctl	18.6105
HA	set1	fucosylated	73	ntctl	16.0724
HA	set1	complex/hybrid	73	ntctl	17.9024
HA	set1	fucosylated	73	ntctl	14.6204
HA	set1	high mannose	73	ntctl	19.7218
HA	set1	fucosylated	73	ntctl	15.8829
HA	set1	complex/hybrid	73	ntctl	17.6904
HA	set1	fucosylated	73	ntctl	16.6799
HA	set1	complex/hybrid	73	ntctl	14.9899
HA	set1	complex/hybrid	73	ntctl	15.4872
HA	set1	complex/hybrid	73	ntctl	16.1817
HA	set1	high mannose	73	ntctl	16.1988
HA	set1	complex/hybrid	73	ntctl	19.0207
HA	set1	fucosylated	73	ntctl	15.2018
HA	set1	complex/hybrid	73	ntctl	13.0116
HA	set1	fucosylated	73	ntctl	14.4667
HA	set1	complex/hybrid	73	ntctl	18.8432
HA	set1	complex/hybrid	73	ntctl	14.4488
HA	set1	complex/hybrid	73	ntctl	13.612
HA	set1	small	73	ntctl	16.3249
HA	set1	fucosylated	73	ntctl	14.9636
HA	set1	complex/hybrid	497	ntctl	19.2199
HA	set1	complex/hybrid	497	ntctl	12.6208
HA	set1	complex/hybrid	497	ntctl	14.1606
HA	set1	complex/hybrid	497	ntctl	13.3695
HA	set1	complex/hybrid	497	ntctl	13.9974
HA	set1	complex/hybrid	497	ntctl	13.2796
HA	set1	high mannose	142	ntctl	16.2643
HA	set1	high mannose	142	ntctl	17.9483
HA	set1	fucosylated	142	ntctl	17.5088
HA	set1	fucosylated	142	ntctl	13.8588
HA	set1	fucosylated	142	ntctl	12.7835
HA	set1	fucosylated	142	ntctl	12.1988
HA	set1	fucosylated	142	ntctl	17.6746
HA	set1	paucimannose	142	ntctl	17.2633
HA	set1	high mannose	142	ntctl	17.3883
HA	set1	fucosylated	142	ntctl	16.92
HA	set1	high mannose	142	ntctl	19.1686
HA	set1	fucosylated	142	ntctl	12.8185
HA	set1	complex/hybrid	142	ntctl	18.3509
HA	set1	fucosylated	142	ntctl	15.9306
HA	set1	high mannose	142	ntctl	20.0947
HA	set1	fucosylated	142	ntctl	18.7611
HA	set1	complex/hybrid	142	ntctl	18.9488
HA	set1	fucosylated	142	ntctl	15.8084
HA	set1	phospho	142	ntctl	16.4112
HA	set1	complex/hybrid	142	ntctl	17.4491
HA	set1	fucosylated	142	ntctl	12.7832
HA	set1	high mannose	142	ntctl	20.8716
HA	set1	fucosylated	142	ntctl	15.0012
HA	set1	fucosylated	142	ntctl	17.6353
HA	set1	complex/hybrid	142	ntctl	18.5706
HA	set1	fucosylated	142	ntctl	17.4509
HA	set1	complex/hybrid	142	ntctl	18.3699
HA	set1	fucosylated	142	ntctl	16.6139
HA	set1	complex/hybrid	142	ntctl	15.3747
HA	set1	high mannose	142	ntctl	19.2376
HA	set1	complex/hybrid	142	ntctl	16.9505
HA	set1	fucosylated	142	ntctl	16.1018
HA	set1	fucosylated	142	ntctl	16.9314
HA	set1	complex/hybrid	142	ntctl	17.182
HA	set1	fucosylated	142	ntctl	17.5563
HA	set1	complex/hybrid	142	ntctl	19.4045
HA	set1	fucosylated	142	ntctl	16.6624
HA	set1	complex/hybrid	142	ntctl	17.5602
HA	set1	high mannose	142	ntctl	19.014
HA	set1	complex/hybrid	142	ntctl	15.9124
HA	set1	fucosylated	142	ntctl	13.6987
HA	set1	fucosylated	142	ntctl	17.4563
HA	set1	complex/hybrid	142	ntctl	14.813
HA	set1	complex/hybrid	142	ntctl	17.8197
HA	set1	fucosylated	142	ntctl	16.0466
HA	set1	fucosylated	142	ntctl	17.1389
HA	set1	complex/hybrid	142	ntctl	18.2036
HA	set1	fucosylated	142	ntctl	16.4862
HA	set1	fucosylated	142	ntctl	19.7422
HA	set1	complex/hybrid	142	ntctl	18.0658
HA	set1	fucosylated	142	ntctl	18.1607
HA	set1	fucosylated	142	ntctl	16.1819
HA	set1	high mannose	142	ntctl	17.7712
HA	set1	complex/hybrid	142	ntctl	16.5747
HA	set1	fucosylated	142	ntctl	17.0325
HA	set1	fucosylated	142	ntctl	17.9348
HA	set1	sialylated	142	ntctl	15.827
HA	set1	complex/hybrid	142	ntctl	16.5641
HA	set1	complex/hybrid	142	ntctl	18.2751
HA	set1	sialylated	142	ntctl	15.7679
HA	set1	fucosylated	142	ntctl	18.0441
HA	set1	fucosylated	142	ntctl	15.9286
HA	set1	complex/hybrid	142	ntctl	18.2766
HA	set1	fucosylated	142	ntctl	14.3681
HA	set1	fucosylated	142	ntctl	15.4508
HA	set1	complex/hybrid	142	ntctl	17.7536
HA	set1	fucosylated	142	ntctl	17.6972
HA	set1	fucosylated	142	ntctl	15.2994
HA	set1	high mannose	142	ntctl	17.8439
HA	set1	complex/hybrid	142	ntctl	14.8422
HA	set1	fucosylated	142	ntctl	17.0386
HA	set1	sialylated	142	ntctl	15.1738
HA	set1	fucosylated	142	ntctl	13.4613
HA	set1	complex/hybrid	142	ntctl	14.6863
HA	set1	fucosylated	142	ntctl	12.5048
HA	set1	complex/hybrid	142	ntctl	15.5691
HA	set1	complex/hybrid	142	ntctl	17.3502
HA	set1	fucosylated	142	ntctl	13.324
HA	set1	complex/hybrid	142	ntctl	14.7562
HA	set1	fucosylated	142	ntctl	15.2151
HA	set1	sialylated	142	ntctl	14.9252
HA	set1	complex/hybrid	142	ntctl	17.2544
HA	set1	sialylated	142	ntctl	12.1612
HA	set1	complex/hybrid	142	ntctl	14.5005
HA	set1	complex/hybrid	142	ntctl	14.2173
HA	set1	complex/hybrid	142	ntctl	14.3422
HA	set1	small	142	ntctl	14.2336
HA	set1	paucimannose	142	ntctl	16.8113
HA	set1	fucosylated	142	ntctl	13.7808
HA	set1	high mannose	142	ntctl	17.237
HA	set1	complex/hybrid	142	ntctl	18.1486
HA	set1	high mannose	142	ntctl	15.4371
HA	set1	fucosylated	142	ntctl	19.6537
HA	set1	complex/hybrid	142	ntctl	21.5478
HA	set1	complex/hybrid	142	ntctl	17.3431
HA	set1	high mannose	142	ntctl	19.2638
HA	set1	fucosylated	142	ntctl	17.1958
HA	set1	fucosylated	142	ntctl	23.1884
HA	set1	complex/hybrid	142	ntctl	20.7165
HA	set1	fucosylated	142	ntctl	19.1807
HA	set1	complex/hybrid	142	ntctl	18.5308
HA	set1	complex/hybrid	142	ntctl	19.546
HA	set1	fucosylated	142	ntctl	17.638
HA	set1	fucosylated	142	ntctl	21.6657
HA	set1	fucosylated	142	ntctl	24.6945
HA	set1	complex/hybrid	142	ntctl	21.7086
HA	set1	fucosylated	142	ntctl	18.5351
HA	set1	complex/hybrid	142	ntctl	19.5754
HA	set1	fucosylated	142	ntctl	19.5683
HA	set1	complex/hybrid	142	ntctl	18.3062
HA	set1	fucosylated	142	ntctl	16.5576
HA	set1	high mannose	142	ntctl	16.5775
HA	set1	complex/hybrid	142	ntctl	16.2326
HA	set1	fucosylated	142	ntctl	21.171
HA	set1	fucosylated	142	ntctl	24.4987
HA	set1	complex/hybrid	142	ntctl	21.2587
HA	set1	fucosylated	142	ntctl	15.8442
HA	set1	fucosylated	142	ntctl	19.6325
HA	set1	complex/hybrid	142	ntctl	18.7238
HA	set1	fucosylated	142	ntctl	19.8298
HA	set1	fucosylated	142	ntctl	20.6516
HA	set1	fucosylated	142	ntctl	16.2167
HA	set1	complex/hybrid	142	ntctl	17.5958
HA	set1	fucosylated	142	ntctl	16.8594
HA	set1	complex/hybrid	142	ntctl	17.4534
HA	set1	complex/hybrid	142	ntctl	15.4679
HA	set1	small	142	ntctl	15.9309
HA	set1	paucimannose	142	ntctl	17.3348
HA	set1	high mannose	285	ntctl	13.7264
HA	set1	high mannose	285	ntctl	14.9821
HA	set1	fucosylated	285	ntctl	12.6031
HA	set1	fucosylated	285	ntctl	14.8745
HA	set1	fucosylated	285	ntctl	13.884
HA	set1	complex/hybrid	285	ntctl	13.9582
HA	set1	complex/hybrid	285	ntctl	13.8534
HA	set1	complex/hybrid	285	ntctl	15.7437
HA	set1	high mannose	285	ntctl	15.2979
HA	set1	high mannose	285	ntctl	16.0777
HA	set1	fucosylated	285	ntctl	12.581
HA	set1	complex/hybrid	285	ntctl	16.9481
HA	set1	fucosylated	285	ntctl	15.9126
HA	set1	fucosylated	285	ntctl	18.9631
HA	set1	complex/hybrid	285	ntctl	12.3751
HA	set1	complex/hybrid	285	ntctl	15.796
HA	set1	complex/hybrid	285	ntctl	14.6588
HA	set1	high mannose	285	ntctl	14.7804
HA	set1	high mannose	285	ntctl	15.4014
HA	set1	complex/hybrid	285	ntctl	19.3834
HA	set1	fucosylated	285	ntctl	15.6234
HA	set1	complex/hybrid	285	ntctl	19.7257
HA	set1	complex/hybrid	285	ntctl	15.4593
HA	set1	fucosylated	285	ntctl	15.349
HA	set1	fucosylated	285	ntctl	16.669
HA	set1	fucosylated	73	ntctl	17.0516
HA	set1	high mannose	73	ntctl	13.0456
HA	set1	fucosylated	73	ntctl	13.5703
HA	set1	complex/hybrid	73	ntctl	14.5764
HA	set1	fucosylated	73	ntctl	15.7777
HA	set1	fucosylated	73	ntctl	16.3844
HA	set1	fucosylated	73	ntctl	16.1934
HA	set1	complex/hybrid	73	ntctl	16.6065
HA	set1	fucosylated	73	ntctl	18.7899
HA	set1	high mannose	73	ntctl	14.6998
HA	set1	fucosylated	73	ntctl	18.0803
HA	set1	fucosylated	73	ntctl	21.8858
HA	set1	complex/hybrid	73	ntctl	13.2502
HA	set1	complex/hybrid	73	ntctl	15.6605
HA	set1	complex/hybrid	73	ntctl	14.3315
HA	set1	fucosylated	73	ntctl	12.3209
HA	set1	fucosylated	73	ntctl	13.8815
HA	set1	complex/hybrid	73	ntctl	16.5069
HA	set1	complex/hybrid	73	ntctl	11.5675
HA	set1	high mannose	73	ntctl	16.2922
HA	set1	complex/hybrid	73	ntctl	15.2535
HA	set1	fucosylated	73	ntctl	12.9348
HA	set1	complex/hybrid	73	ntctl	16.6053
HA	set1	complex/hybrid	73	ntctl	15.1782
HA	set1	high mannose	73	ntctl	13.8667
HA	set1	fucosylated	73	ntctl	12.3084
HA	set1	complex/hybrid	73	ntctl	11.7321
HA	set1	fucosylated	73	ntctl	13.5692
HA	set1	fucosylated	73	ntctl	13.9189
HA	set1	high mannose	73	ntctl	12.1738
HA	set1	complex/hybrid	73	ntctl	16.1443
HA	set1	complex/hybrid	73	ntctl	12.1065
HA	set1	paucimannose	73	ntctl	14.5343
HA	set1	complex/hybrid	73	ntctl	14.9844
HA	set1	high mannose	73	ntctl	14.8189
HA	set1	complex/hybrid	73	ntctl	14.8837
HA	set1	high mannose	73	ntctl	13.7634
HA	set1	high mannose	73	ntctl	16.7602
HA	set1	high mannose	73	ntctl	15.9447
HA	set1	complex/hybrid	73	ntctl	12.8762
HA	set1	complex/hybrid	73	ntctl	13.031
HA	set1	fucosylated	73	ntctl	12.806
HA	set1	small	73	ntctl	13.3183
HA	set1	paucimannose	73	ntctl	14.345
HA	set1	high mannose	497	ntctl	14.0227
HA	set1	high mannose	497	ntctl	17.537
HA	set1	fucosylated	497	ntctl	18.0239
HA	set1	complex/hybrid	497	ntctl	14.1851
HA	set1	high mannose	497	ntctl	18.5677
HA	set1	fucosylated	497	ntctl	19.2537
HA	set1	complex/hybrid	497	ntctl	14.3766
HA	set1	fucosylated	497	ntctl	14.5889
HA	set1	complex/hybrid	497	ntctl	13.2911
HA	set1	high mannose	497	ntctl	19.6771
HA	set1	high mannose	497	ntctl	13.5484
HA	set1	fucosylated	497	ntctl	13.2035
HA	set1	fucosylated	497	ntctl	17.4779
HA	set1	complex/hybrid	497	ntctl	18.3924
HA	set1	fucosylated	497	ntctl	16.9843
HA	set1	complex/hybrid	497	ntctl	17.7723
HA	set1	fucosylated	497	ntctl	13.1592
HA	set1	fucosylated	497	ntctl	13.724
HA	set1	high mannose	497	ntctl	21.4455
HA	set1	fucosylated	497	ntctl	16.3664
HA	set1	fucosylated	497	ntctl	18.4819
HA	set1	complex/hybrid	497	ntctl	16.406
HA	set1	fucosylated	497	ntctl	13.336
HA	set1	fucosylated	497	ntctl	22.5918
HA	set1	fucosylated	497	ntctl	16.7142
HA	set1	complex/hybrid	497	ntctl	16.7276
HA	set1	fucosylated	497	ntctl	16.1449
HA	set1	high mannose	497	ntctl	22.0284
HA	set1	complex/hybrid	497	ntctl	16.0834
HA	set1	fucosylated	497	ntctl	13.5139
HA	set1	fucosylated	497	ntctl	14.3234
HA	set1	fucosylated	497	ntctl	20.5061
HA	set1	fucosylated	497	ntctl	17.1369
HA	set1	complex/hybrid	497	ntctl	13.789
HA	set1	fucosylated	497	ntctl	18.0542
HA	set1	complex/hybrid	497	ntctl	15.0085
HA	set1	fucosylated	497	ntctl	17.0357
HA	set1	high mannose	497	ntctl	18.08
HA	set1	fucosylated	497	ntctl	17.4016
HA	set1	fucosylated	497	ntctl	13.4891
HA	set1	fucosylated	497	ntctl	16.2977
HA	set1	complex/hybrid	497	ntctl	12.8183
HA	set1	fucosylated	497	ntctl	14.236
HA	set1	fucosylated	497	ntctl	22.7781
HA	set1	complex/hybrid	497	ntctl	16.1017
HA	set1	fucosylated	497	ntctl	12.8201
HA	set1	fucosylated	497	ntctl	15.9616
HA	set1	high mannose	497	ntctl	13.8633
HA	set1	fucosylated	497	ntctl	12.3934
HA	set1	fucosylated	497	ntctl	12.9555
HA	set1	complex/hybrid	497	ntctl	20.2412
HA	set1	fucosylated	497	ntctl	18.9995
HA	set1	fucosylated	497	ntctl	16.7919
HA	set1	complex/hybrid	497	ntctl	13.6527
HA	set1	fucosylated	497	ntctl	16.0843
HA	set1	fucosylated	497	ntctl	15.4851
HA	set1	high mannose	497	ntctl	12.8159
HA	set1	complex/hybrid	497	ntctl	14.6703
HA	set1	complex/hybrid	497	ntctl	13.5515
HA	set1	fucosylated	497	ntctl	15.8594
HA	set1	complex/hybrid	497	ntctl	14.5437
HA	set1	fucosylated	497	ntctl	20.1981
HA	set1	high mannose	497	ntctl	13.0715
HA	set1	fucosylated	497	ntctl	11.5674
HA	set1	fucosylated	497	ntctl	11.5306
HA	set1	fucosylated	497	ntctl	16.2607
HA	set1	fucosylated	497	ntctl	13.6953
HA	set1	fucosylated	497	ntctl	14.3215
HA	set1	complex/hybrid	497	ntctl	16.0214
HA	set1	complex/hybrid	497	ntctl	12.6751
HA	set1	paucimannose	73	ntctl	13.6297
HA	set1	fucosylated	73	ntctl	15.5284
HA	set1	high mannose	73	ntctl	15.4992
HA	set1	complex/hybrid	73	ntctl	12.3117
HA	set1	high mannose	73	ntctl	17.9554
HA	set1	complex/hybrid	73	ntctl	15.7591
HA	set1	fucosylated	73	ntctl	14.6025
HA	set1	complex/hybrid	73	ntctl	12.5866
HA	set1	fucosylated	73	ntctl	15.3814
HA	set1	high mannose	73	ntctl	13.4685
HA	set1	fucosylated	73	ntctl	13.6822
HA	set1	complex/hybrid	73	ntctl	16.0559
HA	set1	fucosylated	73	ntctl	13.2555
HA	set1	fucosylated	73	ntctl	15.8636
HA	set1	high mannose	73	ntctl	18.5696
HA	set1	complex/hybrid	73	ntctl	14.1693
HA	set1	complex/hybrid	73	ntctl	13.4246
HA	set1	fucosylated	73	ntctl	14.9625
HA	set1	complex/hybrid	73	ntctl	16.5671
HA	set1	complex/hybrid	73	ntctl	15.9087
HA	set1	fucosylated	73	ntctl	19.1671
HA	set1	high mannose	73	ntctl	21.2755
HA	set1	complex/hybrid	73	ntctl	21.0135
HA	set1	fucosylated	73	ntctl	14.6946
HA	set1	fucosylated	73	ntctl	19.2785
HA	set1	complex/hybrid	73	ntctl	18.5488
HA	set1	complex/hybrid	73	ntctl	16.0586
HA	set1	complex/hybrid	73	ntctl	16.0169
HA	set1	complex/hybrid	73	ntctl	17.5021
HA	set1	fucosylated	73	ntctl	15.9493
HA	set1	fucosylated	73	ntctl	15.966
HA	set1	high mannose	73	ntctl	17.5483
HA	set1	fucosylated	73	ntctl	14.3798
HA	set1	fucosylated	73	ntctl	16.4071
HA	set1	complex/hybrid	73	ntctl	15.9228
HA	set1	complex/hybrid	73	ntctl	16.1763
HA	set1	fucosylated	73	ntctl	17.615
HA	set1	complex/hybrid	73	ntctl	15.2216
HA	set1	complex/hybrid	73	ntctl	15.066
HA	set1	fucosylated	73	ntctl	14.6321
HA	set1	fucosylated	73	ntctl	13.7464
HA	set1	high mannose	73	ntctl	19.608
HA	set1	fucosylated	73	ntctl	21.8725
HA	set1	fucosylated	73	ntctl	17.8138
HA	set1	complex/hybrid	73	ntctl	18.1866
HA	set1	fucosylated	73	ntctl	15.5212
HA	set1	fucosylated	73	ntctl	15.7667
HA	set1	fucosylated	73	ntctl	14.0488
HA	set1	complex/hybrid	73	ntctl	12.984
HA	set1	complex/hybrid	73	ntctl	13.5128
HA	set1	fucosylated	73	ntctl	14.9475
HA	set1	fucosylated	73	ntctl	15.8466
HA	set1	fucosylated	73	ntctl	15.0381
HA	set1	complex/hybrid	73	ntctl	14.9851
HA	set1	fucosylated	73	ntctl	17.2933
HA	set1	high mannose	73	ntctl	15.9686
HA	set1	complex/hybrid	73	ntctl	14.7483
HA	set1	fucosylated	73	ntctl	13.6856
HA	set1	complex/hybrid	73	ntctl	17.7407
HA	set1	fucosylated	73	ntctl	16.6346
HA	set1	complex/hybrid	73	ntctl	15.0301
HA	set1	complex/hybrid	73	ntctl	15.2112
HA	set1	complex/hybrid	73	ntctl	19.5882
HA	set1	high mannose	73	ntctl	15.3377
HA	set1	complex/hybrid	73	ntctl	15.4054
HA	set1	complex/hybrid	73	ntctl	15.442
HA	set1	complex/hybrid	73	ntctl	14.4036
HA	set1	complex/hybrid	73	ntctl	14.3692
HA	set1	sialylated	73	ntctl	13.1868
HA	set1	paucimannose	73	ntctl	16.8745
HA	set1	paucimannose	73	ntctl	15.5133
HA	set1	complex/hybrid	497	ntctl	15.9116
HA	set1	high mannose	497	ntctl	12.937
HA	set1	paucimannose	142	ntctl	16.2256
HA	set1	fucosylated	142	ntctl	16.2785
HA	set1	high mannose	142	ntctl	19.6842
HA	set1	complex/hybrid	142	ntctl	15.1385
HA	set1	high mannose	142	ntctl	18.6048
HA	set1	fucosylated	142	ntctl	16.1747
HA	set1	complex/hybrid	142	ntctl	19.571
HA	set1	complex/hybrid	142	ntctl	14.1292
HA	set1	fucosylated	142	ntctl	16.248
HA	set1	high mannose	142	ntctl	20.3688
HA	set1	fucosylated	142	ntctl	17.3771
HA	set1	complex/hybrid	142	ntctl	20.1378
HA	set1	fucosylated	142	ntctl	17.2556
HA	set1	complex/hybrid	142	ntctl	18.7654
HA	set1	complex/hybrid	142	ntctl	14.6318
HA	set1	fucosylated	142	ntctl	15.9353
HA	set1	fucosylated	142	ntctl	18.9672
HA	set1	high mannose	142	ntctl	19.8688
HA	set1	fucosylated	142	ntctl	14.2521
HA	set1	fucosylated	142	ntctl	18.5663
HA	set1	complex/hybrid	142	ntctl	19.7694
HA	set1	complex/hybrid	142	ntctl	15.6608
HA	set1	fucosylated	142	ntctl	18.3396
HA	set1	complex/hybrid	142	ntctl	21.0394
HA	set1	fucosylated	142	ntctl	17.1469
HA	set1	complex/hybrid	142	ntctl	20.068
HA	set1	fucosylated	142	ntctl	19.3894
HA	set1	fucosylated	142	ntctl	19.613
HA	set1	high mannose	142	ntctl	20.444
HA	set1	complex/hybrid	142	ntctl	20.2716
HA	set1	sialylated	142	ntctl	15.1983
HA	set1	fucosylated	142	ntctl	16.897
HA	set1	fucosylated	142	ntctl	18.7434
HA	set1	complex/hybrid	142	ntctl	18.8537
HA	set1	fucosylated	142	ntctl	16.5453
HA	set1	fucosylated	142	ntctl	19.6676
HA	set1	complex/hybrid	142	ntctl	22.8502
HA	set1	fucosylated	142	ntctl	17.537
HA	set1	fucosylated	142	ntctl	18.7699
HA	set1	complex/hybrid	142	ntctl	19.2772
HA	set1	fucosylated	142	ntctl	17.8393
HA	set1	fucosylated	142	ntctl	18.1004
HA	set1	high mannose	142	ntctl	19.775
HA	set1	complex/hybrid	142	ntctl	17.3033
HA	set1	sialylated	142	ntctl	16.3153
HA	set1	fucosylated	142	ntctl	18.5121
HA	set1	fucosylated	142	ntctl	18.5378
HA	set1	fucosylated	142	ntctl	14.6923
HA	set1	complex/hybrid	142	ntctl	17.3381
HA	set1	complex/hybrid	142	ntctl	18.62
HA	set1	fucosylated	142	ntctl	17.4864
HA	set1	fucosylated	142	ntctl	17.8499
HA	set1	complex/hybrid	142	ntctl	18.765
HA	set1	fucosylated	142	ntctl	16.2133
HA	set1	fucosylated	142	ntctl	17.7864
HA	set1	complex/hybrid	142	ntctl	19.0078
HA	set1	fucosylated	142	ntctl	16.0533
HA	set1	fucosylated	142	ntctl	18.9042
HA	set1	fucosylated	142	ntctl	16.2
HA	set1	fucosylated	142	ntctl	18.4869
HA	set1	high mannose	142	ntctl	17.6382
HA	set1	complex/hybrid	142	ntctl	16.6368
HA	set1	fucosylated	142	ntctl	17.0827
HA	set1	fucosylated	142	ntctl	21.8777
HA	set1	sialylated	142	ntctl	15.8376
HA	set1	fucosylated	142	ntctl	14.1288
HA	set1	complex/hybrid	142	ntctl	18.5268
HA	set1	complex/hybrid	142	ntctl	20.7648
HA	set1	sialylated	142	ntctl	19.4648
HA	set1	fucosylated	142	ntctl	16.7369
HA	set1	fucosylated	142	ntctl	16.3002
HA	set1	fucosylated	142	ntctl	15.6653
HA	set1	complex/hybrid	142	ntctl	15.8206
HA	set1	fucosylated	142	ntctl	17.308
HA	set1	fucosylated	142	ntctl	18.1353
HA	set1	complex/hybrid	142	ntctl	19.6874
HA	set1	fucosylated	142	ntctl	15.3018
HA	set1	fucosylated	142	ntctl	19.0565
HA	set1	high mannose	142	ntctl	18.6755
HA	set1	complex/hybrid	142	ntctl	14.7227
HA	set1	fucosylated	142	ntctl	20.9863
HA	set1	fucosylated	142	ntctl	19.1931
HA	set1	sialylated	142	ntctl	13.4662
HA	set1	complex/hybrid	142	ntctl	17.6147
HA	set1	sialylated	142	ntctl	14.4098
HA	set1	fucosylated	142	ntctl	15.7553
HA	set1	fucosylated	142	ntctl	14.7493
HA	set1	complex/hybrid	142	ntctl	15.739
HA	set1	fucosylated	142	ntctl	15.2348
HA	set1	sialylated	142	ntctl	13.5984
HA	set1	fucosylated	142	ntctl	14.9557
HA	set1	sialylated	142	ntctl	13.6516
HA	set1	fucosylated	142	ntctl	18.0631
HA	set1	complex/hybrid	142	ntctl	12.9744
HA	set1	fucosylated	142	ntctl	15.374
HA	set1	fucosylated	142	ntctl	17.1094
HA	set1	complex/hybrid	142	ntctl	18.974
HA	set1	sialylated	142	ntctl	15.4053
HA	set1	complex/hybrid	142	ntctl	14.7694
HA	set1	sialylated	142	ntctl	17.2354
HA	set1	sialylated	142	ntctl	15.1679
HA	set1	sialylated	142	ntctl	15.9325
HA	set1	complex/hybrid	142	ntctl	14.5888
HA	set1	complex/hybrid	142	ntctl	16.1876
HA	set1	fucosylated	142	ntctl	13.8836
HA	set1	high mannose	142	ntctl	13.8628
HA	set1	complex/hybrid	142	ntctl	17.7804
HA	set1	complex/hybrid	142	ntctl	14.5114
HA	set1	small	142	ntctl	18.5519
HA	set1	small	142	ntctl	14.1395
HA	set1	paucimannose	142	ntctl	16.5591
HA	set1	complex/hybrid	142	ntctl	15.4167
HA	set1	fucosylated	142	ntctl	19.3017
HA	set1	complex/hybrid	142	ntctl	20.405
HA	set1	high mannose	142	ntctl	16.903
HA	set1	fucosylated	142	ntctl	20.3005
HA	set1	complex/hybrid	142	ntctl	20.7199
HA	set1	complex/hybrid	142	ntctl	15.4739
HA	set1	complex/hybrid	142	ntctl	18.7007
HA	set1	high mannose	142	ntctl	15.4782
HA	set1	fucosylated	142	ntctl	17.7596
HA	set1	fucosylated	142	ntctl	20.9065
HA	set1	complex/hybrid	142	ntctl	19.073
HA	set1	complex/hybrid	142	ntctl	17.0951
HA	set1	fucosylated	142	ntctl	18.1244
HA	set1	complex/hybrid	142	ntctl	20.5766
HA	set1	high mannose	142	ntctl	15.6761
HA	set1	complex/hybrid	142	ntctl	18.6299
HA	set1	fucosylated	142	ntctl	16.5404
HA	set1	fucosylated	142	ntctl	21.4426
HA	set1	complex/hybrid	142	ntctl	15.4338
HA	set1	fucosylated	142	ntctl	16.6883
HA	set1	fucosylated	142	ntctl	17.7489
HA	set1	complex/hybrid	142	ntctl	22.7575
HA	set1	complex/hybrid	142	ntctl	17.6916
HA	set1	complex/hybrid	142	ntctl	15.4613
HA	set1	sialylated	142	ntctl	18.4574
HA	set1	fucosylated	142	ntctl	17.6303
HA	set1	fucosylated	142	ntctl	18.6022
HA	set1	complex/hybrid	142	ntctl	18.4414
HA	set1	paucimannose	285	ntctl	15.1556
HA	set1	fucosylated	285	ntctl	15.701
HA	set1	fucosylated	285	ntctl	15.4441
HA	set1	high mannose	285	ntctl	16.9306
HA	set1	high mannose	285	ntctl	16.0514
HA	set1	fucosylated	285	ntctl	14.79
HA	set1	fucosylated	285	ntctl	17.144
HA	set1	high mannose	285	ntctl	18.4615
HA	set1	high mannose	285	ntctl	17.7015
HA	set1	fucosylated	285	ntctl	16.8767
HA	set1	fucosylated	285	ntctl	16.4738
HA	set1	complex/hybrid	285	ntctl	15.3207
HA	set1	complex/hybrid	285	ntctl	16.1346
HA	set1	complex/hybrid	285	ntctl	16.6734
HA	set1	complex/hybrid	285	ntctl	17.1731
HA	set1	fucosylated	285	ntctl	13.7338
HA	set1	fucosylated	285	ntctl	16.2376
HA	set1	fucosylated	285	ntctl	16.9564
HA	set1	high mannose	285	ntctl	19.6382
HA	set1	high mannose	285	ntctl	19.3807
HA	set1	fucosylated	285	ntctl	16.519
HA	set1	fucosylated	285	ntctl	18.5194
HA	set1	fucosylated	285	ntctl	18.6838
HA	set1	complex/hybrid	285	ntctl	18.101
HA	set1	complex/hybrid	285	ntctl	15.776
HA	set1	fucosylated	285	ntctl	13.7393
HA	set1	fucosylated	285	ntctl	16.5042
HA	set1	complex/hybrid	285	ntctl	13.6328
HA	set1	complex/hybrid	285	ntctl	17.054
HA	set1	complex/hybrid	285	ntctl	17.5186
HA	set1	fucosylated	285	ntctl	16.374
HA	set1	fucosylated	285	ntctl	15.8262
HA	set1	high mannose	285	ntctl	19.9663
HA	set1	high mannose	285	ntctl	19.8599
HA	set1	fucosylated	285	ntctl	18.0398
HA	set1	fucosylated	285	ntctl	19.2431
HA	set1	fucosylated	285	ntctl	15.9448
HA	set1	fucosylated	285	ntctl	17.5208
HA	set1	complex/hybrid	285	ntctl	17.7786
HA	set1	complex/hybrid	285	ntctl	16.065
HA	set1	fucosylated	285	ntctl	14.965
HA	set1	fucosylated	285	ntctl	15.6929
HA	set1	fucosylated	285	ntctl	18.716
HA	set1	fucosylated	285	ntctl	19.0013
HA	set1	complex/hybrid	285	ntctl	17.786
HA	set1	complex/hybrid	285	ntctl	16.6404
HA	set1	fucosylated	285	ntctl	17.4672
HA	set1	fucosylated	285	ntctl	17.1264
HA	set1	complex/hybrid	285	ntctl	20.7637
HA	set1	complex/hybrid	285	ntctl	18.0862
HA	set1	fucosylated	285	ntctl	14.9736
HA	set1	fucosylated	285	ntctl	16.8054
HA	set1	fucosylated	285	ntctl	15.283
HA	set1	fucosylated	285	ntctl	15.0109
HA	set1	fucosylated	285	ntctl	15.6828
HA	set1	high mannose	285	ntctl	20.8223
HA	set1	high mannose	285	ntctl	21.1967
HA	set1	complex/hybrid	285	ntctl	16.9916
HA	set1	complex/hybrid	285	ntctl	16.3811
HA	set1	fucosylated	285	ntctl	17.7712
HA	set1	fucosylated	285	ntctl	16.646
HA	set1	fucosylated	285	ntctl	18.1015
HA	set1	fucosylated	285	ntctl	18.7075
HA	set1	complex/hybrid	285	ntctl	19.6576
HA	set1	complex/hybrid	285	ntctl	17.376
HA	set1	fucosylated	285	ntctl	17.4423
HA	set1	fucosylated	285	ntctl	16.1652
HA	set1	fucosylated	285	ntctl	22.266
HA	set1	fucosylated	285	ntctl	12.9278
HA	set1	fucosylated	285	ntctl	23.2399
HA	set1	complex/hybrid	285	ntctl	18.715
HA	set1	complex/hybrid	285	ntctl	12.7704
HA	set1	complex/hybrid	285	ntctl	18.6106
HA	set1	fucosylated	285	ntctl	17.1853
HA	set1	fucosylated	285	ntctl	15.0312
HA	set1	fucosylated	285	ntctl	19.5293
HA	set1	fucosylated	285	ntctl	17.9476
HA	set1	complex/hybrid	285	ntctl	21.4945
HA	set1	complex/hybrid	285	ntctl	19.2525
HA	set1	fucosylated	285	ntctl	16.8861
HA	set1	fucosylated	285	ntctl	15.7891
HA	set1	fucosylated	285	ntctl	15.0816
HA	set1	high mannose	285	ntctl	20.9899
HA	set1	high mannose	285	ntctl	21.7408
HA	set1	complex/hybrid	285	ntctl	20.0998
HA	set1	complex/hybrid	285	ntctl	20.0352
HA	set1	fucosylated	285	ntctl	14.7493
HA	set1	fucosylated	285	ntctl	15.1053
HA	set1	fucosylated	285	ntctl	16.9894
HA	set1	fucosylated	285	ntctl	16.204
HA	set1	fucosylated	285	ntctl	13.9633
HA	set1	fucosylated	285	ntctl	14.0721
HA	set1	complex/hybrid	285	ntctl	15.3617
HA	set1	complex/hybrid	285	ntctl	15.0646
HA	set1	complex/hybrid	285	ntctl	18.3322
HA	set1	complex/hybrid	285	ntctl	19.196
HA	set1	fucosylated	285	ntctl	20.0227
HA	set1	fucosylated	285	ntctl	19.9303
HA	set1	fucosylated	285	ntctl	18.6163
HA	set1	fucosylated	285	ntctl	18.367
HA	set1	complex/hybrid	285	ntctl	18.3643
HA	set1	complex/hybrid	285	ntctl	16.0372
HA	set1	fucosylated	285	ntctl	13.657
HA	set1	fucosylated	285	ntctl	16.2044
HA	set1	fucosylated	285	ntctl	18.8306
HA	set1	fucosylated	285	ntctl	17.8501
HA	set1	complex/hybrid	285	ntctl	23.794
HA	set1	complex/hybrid	285	ntctl	16.1538
HA	set1	complex/hybrid	285	ntctl	16.7584
HA	set1	fucosylated	285	ntctl	17.6417
HA	set1	fucosylated	285	ntctl	12.8394
HA	set1	high mannose	285	ntctl	18.4339
HA	set1	high mannose	285	ntctl	17.896
HA	set1	complex/hybrid	285	ntctl	16.756
HA	set1	complex/hybrid	285	ntctl	13.6504
HA	set1	complex/hybrid	285	ntctl	15.3246
HA	set1	fucosylated	285	ntctl	18.1787
HA	set1	fucosylated	285	ntctl	18.4609
HA	set1	fucosylated	285	ntctl	18.1386
HA	set1	fucosylated	285	ntctl	16.7062
HA	set1	complex/hybrid	285	ntctl	14.9024
HA	set1	complex/hybrid	285	ntctl	22.1214
HA	set1	complex/hybrid	285	ntctl	22.414
HA	set1	complex/hybrid	285	ntctl	14.0763
HA	set1	fucosylated	285	ntctl	14.9781
HA	set1	fucosylated	285	ntctl	14.6523
HA	set1	fucosylated	285	ntctl	14.9448
HA	set1	fucosylated	285	ntctl	17.0864
HA	set1	complex/hybrid	285	ntctl	21.835
HA	set1	complex/hybrid	285	ntctl	16.0136
HA	set1	fucosylated	285	ntctl	16.6555
HA	set1	fucosylated	285	ntctl	15.2999
HA	set1	fucosylated	285	ntctl	19.8153
HA	set1	fucosylated	285	ntctl	22.024
HA	set1	complex/hybrid	285	ntctl	25.3516
HA	set1	complex/hybrid	285	ntctl	17.3757
HA	set1	fucosylated	285	ntctl	16.6716
HA	set1	fucosylated	285	ntctl	14.7431
HA	set1	fucosylated	285	ntctl	13.2654
HA	set1	fucosylated	285	ntctl	15.7601
HA	set1	high mannose	285	ntctl	15.7042
HA	set1	complex/hybrid	285	ntctl	15.6933
HA	set1	complex/hybrid	285	ntctl	19.0233
HA	set1	fucosylated	285	ntctl	17.7501
HA	set1	fucosylated	285	ntctl	18.9934
HA	set1	complex/hybrid	285	ntctl	21.0472
HA	set1	complex/hybrid	285	ntctl	19.3241
HA	set1	fucosylated	285	ntctl	15.2258
HA	set1	complex/hybrid	285	ntctl	15.2646
HA	set1	complex/hybrid	285	ntctl	18.8768
HA	set1	complex/hybrid	285	ntctl	17.5125
HA	set1	fucosylated	285	ntctl	16.7128
HA	set1	fucosylated	285	ntctl	17.7748
HA	set1	fucosylated	285	ntctl	16.7829
HA	set1	fucosylated	285	ntctl	14.5125
HA	set1	fucosylated	285	ntctl	16.1375
HA	set1	fucosylated	285	ntctl	15.6934
HA	set1	fucosylated	285	ntctl	15.1394
HA	set1	fucosylated	285	ntctl	13.0201
HA	set1	high mannose	285	ntctl	13.5295
HA	set1	high mannose	285	ntctl	15.0574
HA	set1	complex/hybrid	285	ntctl	13.9219
HA	set1	fucosylated	285	ntctl	17.445
HA	set1	complex/hybrid	285	ntctl	17.3094
HA	set1	complex/hybrid	285	ntctl	14.2487
HA	set1	fucosylated	285	ntctl	16.4424
HA	set1	fucosylated	285	ntctl	15.7711
HA	set1	complex/hybrid	285	ntctl	18.517
HA	set1	complex/hybrid	285	ntctl	19.3353
HA	set1	complex/hybrid	285	ntctl	18.1219
HA	set1	complex/hybrid	285	ntctl	20.7319
HA	set1	complex/hybrid	285	ntctl	18.7329
HA	set1	fucosylated	285	ntctl	16.5311
HA	set1	fucosylated	285	ntctl	17.188
HA	set1	high mannose	285	ntctl	13.6755
HA	set1	high mannose	285	ntctl	14.1455
HA	set1	complex/hybrid	285	ntctl	12.7922
HA	set1	complex/hybrid	285	ntctl	16.7343
HA	set1	complex/hybrid	285	ntctl	19.1704
HA	set1	small	285	ntctl	17.1269
HA	set1	complex/hybrid	285	ntctl	14.3513
HA	set1	complex/hybrid	285	ntctl	15.069
HA	set1	fucosylated	285	ntctl	16.0151
HA	set1	small	285	ntctl	14.4877
HA	set1	fucosylated	285	ntctl	15.5484
HA	set1	complex/hybrid	73	ntctl	11.9036
HA	set1	high mannose	73	ntctl	16.2199
HA	set1	complex/hybrid	73	ntctl	13.2531
HA	set1	high mannose	73	ntctl	13.1014
HA	set1	complex/hybrid	73	ntctl	16.2547
HA	set1	complex/hybrid	73	ntctl	13.5197
HA	set1	complex/hybrid	73	ntctl	13.201
HA	set1	fucosylated	73	ntctl	15.4696
HA	set1	complex/hybrid	73	ntctl	15.8322
HA	set1	complex/hybrid	73	ntctl	11.8074
HA	set1	high mannose	73	ntctl	14.2441
HA	set1	complex/hybrid	73	ntctl	12.9648
HA	set1	complex/hybrid	73	ntctl	12.7349
HA	set1	high mannose	73	ntctl	16.8109
HA	set1	complex/hybrid	73	ntctl	14.528
HA	set1	fucosylated	73	ntctl	14.9577
HA	set1	fucosylated	73	ntctl	14.5214
HA	set1	complex/hybrid	73	ntctl	15.8113
HA	set1	complex/hybrid	73	ntctl	13.6863
HA	set1	sialylated	497	ntctl	13.0536
HA	set1	fucosylated	497	ntctl	16.7433
HA	set1	fucosylated	73	ntctl	16.1756
HA	set1	high mannose	73	ntctl	14.2187
HA	set1	fucosylated	73	ntctl	14.0013
HA	set1	complex/hybrid	73	ntctl	15.2926
HA	set1	complex/hybrid	73	ntctl	16.3156
HA	set1	fucosylated	73	ntctl	13.8049
HA	set1	fucosylated	73	ntctl	14.93
HA	set1	fucosylated	73	ntctl	13.9492
HA	set1	complex/hybrid	73	ntctl	15.9013
HA	set1	fucosylated	73	ntctl	14.7581
HA	set1	high mannose	73	ntctl	17.1694
HA	set1	complex/hybrid	73	ntctl	15.5315
HA	set1	fucosylated	73	ntctl	15.1464
HA	set1	complex/hybrid	73	ntctl	17.7863
HA	set1	fucosylated	73	ntctl	18.2884
HA	set1	high mannose	73	ntctl	20.1048
HA	set1	complex/hybrid	73	ntctl	16.053
HA	set1	fucosylated	73	ntctl	11.5651
HA	set1	complex/hybrid	73	ntctl	16.1198
HA	set1	complex/hybrid	73	ntctl	17.6044
HA	set1	fucosylated	73	ntctl	15.3274
HA	set1	complex/hybrid	73	ntctl	15.0803
HA	set1	complex/hybrid	73	ntctl	15.9999
HA	set1	fucosylated	73	ntctl	15.4137
HA	set1	high mannose	73	ntctl	16.9292
HA	set1	complex/hybrid	73	ntctl	14.9518
HA	set1	fucosylated	73	ntctl	14.1167
HA	set1	fucosylated	73	ntctl	20.4833
HA	set1	fucosylated	73	ntctl	15.3144
HA	set1	complex/hybrid	73	ntctl	18.1343
HA	set1	fucosylated	73	ntctl	16.7722
HA	set1	fucosylated	73	ntctl	19.5689
HA	set1	fucosylated	73	ntctl	18.1866
HA	set1	complex/hybrid	73	ntctl	17.9392
HA	set1	complex/hybrid	73	ntctl	16.8538
HA	set1	fucosylated	73	ntctl	15.1018
HA	set1	fucosylated	73	ntctl	17.1852
HA	set1	high mannose	73	ntctl	19.401
HA	set1	complex/hybrid	73	ntctl	17.4245
HA	set1	fucosylated	73	ntctl	18.9203
HA	set1	fucosylated	73	ntctl	20.07
HA	set1	fucosylated	73	ntctl	17.964
HA	set1	complex/hybrid	73	ntctl	22.2068
HA	set1	fucosylated	73	ntctl	21.8422
HA	set1	fucosylated	73	ntctl	22.6657
HA	set1	fucosylated	73	ntctl	14.3548
HA	set1	complex/hybrid	73	ntctl	19.6199
HA	set1	complex/hybrid	73	ntctl	19.2311
HA	set1	fucosylated	73	ntctl	16.9102
HA	set1	complex/hybrid	73	ntctl	18.8397
HA	set1	fucosylated	73	ntctl	15.3835
HA	set1	high mannose	73	ntctl	20.6284
HA	set1	fucosylated	73	ntctl	17.216
HA	set1	complex/hybrid	73	ntctl	18.486
HA	set1	fucosylated	73	ntctl	17.4207
HA	set1	complex/hybrid	73	ntctl	15.4669
HA	set1	complex/hybrid	73	ntctl	16.6192
HA	set1	complex/hybrid	73	ntctl	17.1272
HA	set1	high mannose	73	ntctl	16.9355
HA	set1	complex/hybrid	73	ntctl	19.6838
HA	set1	fucosylated	73	ntctl	16.0288
HA	set1	complex/hybrid	73	ntctl	13.944
HA	set1	fucosylated	73	ntctl	14.8321
HA	set1	complex/hybrid	73	ntctl	19.4796
HA	set1	complex/hybrid	73	ntctl	15.2282
HA	set1	complex/hybrid	73	ntctl	13.9749
HA	set1	small	73	ntctl	17.7059
HA	set1	fucosylated	73	ntctl	15.6967
HA	set1	complex/hybrid	497	ntctl	20.3492
HA	set1	complex/hybrid	497	ntctl	13.868
HA	set1	complex/hybrid	497	ntctl	15.1356
HA	set1	complex/hybrid	497	ntctl	14.1395
HA	set1	complex/hybrid	497	ntctl	14.9057
HA	set1	complex/hybrid	497	ntctl	14.5878
HA	set1	high mannose	142	ntctl	16.8458
HA	set1	high mannose	142	ntctl	18.2445
HA	set1	fucosylated	142	ntctl	18.3061
HA	set1	fucosylated	142	ntctl	14.4807
HA	set1	fucosylated	142	ntctl	13.2051
HA	set1	fucosylated	142	ntctl	13.5843
HA	set1	fucosylated	142	ntctl	18.3832
HA	set1	paucimannose	142	ntctl	17.7679
HA	set1	high mannose	142	ntctl	17.692
HA	set1	fucosylated	142	ntctl	17.7177
HA	set1	high mannose	142	ntctl	19.6495
HA	set1	fucosylated	142	ntctl	13.8802
HA	set1	complex/hybrid	142	ntctl	18.7626
HA	set1	fucosylated	142	ntctl	16.5174
HA	set1	high mannose	142	ntctl	20.568
HA	set1	fucosylated	142	ntctl	19.3099
HA	set1	complex/hybrid	142	ntctl	19.6088
HA	set1	fucosylated	142	ntctl	16.3868
HA	set1	phospho	142	ntctl	16.8189
HA	set1	complex/hybrid	142	ntctl	17.9191
HA	set1	fucosylated	142	ntctl	13.7479
HA	set1	high mannose	142	ntctl	21.3627
HA	set1	fucosylated	142	ntctl	15.7558
HA	set1	fucosylated	142	ntctl	18.0177
HA	set1	complex/hybrid	142	ntctl	19.2454
HA	set1	fucosylated	142	ntctl	17.9783
HA	set1	complex/hybrid	142	ntctl	18.8446
HA	set1	fucosylated	142	ntctl	16.9901
HA	set1	complex/hybrid	142	ntctl	15.8128
HA	set1	high mannose	142	ntctl	19.6913
HA	set1	complex/hybrid	142	ntctl	17.3172
HA	set1	fucosylated	142	ntctl	16.9714
HA	set1	fucosylated	142	ntctl	17.6645
HA	set1	complex/hybrid	142	ntctl	17.9427
HA	set1	fucosylated	142	ntctl	18.0136
HA	set1	complex/hybrid	142	ntctl	19.9611
HA	set1	fucosylated	142	ntctl	17.214
HA	set1	complex/hybrid	142	ntctl	17.9333
HA	set1	high mannose	142	ntctl	19.6263
HA	set1	complex/hybrid	142	ntctl	16.7309
HA	set1	fucosylated	142	ntctl	14.441
HA	set1	fucosylated	142	ntctl	18.2235
HA	set1	complex/hybrid	142	ntctl	15.1571
HA	set1	complex/hybrid	142	ntctl	18.7036
HA	set1	fucosylated	142	ntctl	16.7654
HA	set1	fucosylated	142	ntctl	17.9719
HA	set1	complex/hybrid	142	ntctl	18.725
HA	set1	fucosylated	142	ntctl	17.2793
HA	set1	fucosylated	142	ntctl	20.2376
HA	set1	complex/hybrid	142	ntctl	18.4667
HA	set1	fucosylated	142	ntctl	18.9793
HA	set1	fucosylated	142	ntctl	17.2083
HA	set1	high mannose	142	ntctl	18.3409
HA	set1	complex/hybrid	142	ntctl	16.8694
HA	set1	fucosylated	142	ntctl	17.9031
HA	set1	fucosylated	142	ntctl	18.5698
HA	set1	sialylated	142	ntctl	16.2394
HA	set1	complex/hybrid	142	ntctl	17.5346
HA	set1	complex/hybrid	142	ntctl	19.015
HA	set1	sialylated	142	ntctl	16.5063
HA	set1	fucosylated	142	ntctl	18.4997
HA	set1	fucosylated	142	ntctl	16.8798
HA	set1	complex/hybrid	142	ntctl	19.0539
HA	set1	fucosylated	142	ntctl	15.3561
HA	set1	fucosylated	142	ntctl	16.1501
HA	set1	complex/hybrid	142	ntctl	18.2833
HA	set1	fucosylated	142	ntctl	18.9127
HA	set1	fucosylated	142	ntctl	15.8625
HA	set1	high mannose	142	ntctl	17.9696
HA	set1	complex/hybrid	142	ntctl	15.304
HA	set1	fucosylated	142	ntctl	17.6992
HA	set1	sialylated	142	ntctl	16.1405
HA	set1	fucosylated	142	ntctl	14.2077
HA	set1	complex/hybrid	142	ntctl	15.302
HA	set1	fucosylated	142	ntctl	14.0954
HA	set1	complex/hybrid	142	ntctl	16.2648
HA	set1	complex/hybrid	142	ntctl	17.8123
HA	set1	fucosylated	142	ntctl	13.7997
HA	set1	complex/hybrid	142	ntctl	15.8529
HA	set1	fucosylated	142	ntctl	15.9502
HA	set1	sialylated	142	ntctl	15.4547
HA	set1	complex/hybrid	142	ntctl	18.2627
HA	set1	sialylated	142	ntctl	12.8716
HA	set1	complex/hybrid	142	ntctl	15.5091
HA	set1	complex/hybrid	142	ntctl	15.3925
HA	set1	complex/hybrid	142	ntctl	15.1049
HA	set1	small	142	ntctl	14.8807
HA	set1	paucimannose	142	ntctl	17.1599
HA	set1	fucosylated	142	ntctl	14.4656
HA	set1	high mannose	142	ntctl	17.8168
HA	set1	complex/hybrid	142	ntctl	19.2964
HA	set1	high mannose	142	ntctl	15.9896
HA	set1	fucosylated	142	ntctl	20.7073
HA	set1	complex/hybrid	142	ntctl	22.9918
HA	set1	complex/hybrid	142	ntctl	17.9892
HA	set1	high mannose	142	ntctl	20.2643
HA	set1	fucosylated	142	ntctl	18.0292
HA	set1	fucosylated	142	ntctl	24.2501
HA	set1	complex/hybrid	142	ntctl	21.98
HA	set1	fucosylated	142	ntctl	20.0824
HA	set1	complex/hybrid	142	ntctl	19.2984
HA	set1	complex/hybrid	142	ntctl	20.6054
HA	set1	fucosylated	142	ntctl	18.0825
HA	set1	fucosylated	142	ntctl	22.2781
HA	set1	fucosylated	142	ntctl	25.889
HA	set1	complex/hybrid	142	ntctl	22.7337
HA	set1	fucosylated	142	ntctl	19.4173
HA	set1	complex/hybrid	142	ntctl	20.3042
HA	set1	fucosylated	142	ntctl	20.2401
HA	set1	complex/hybrid	142	ntctl	19.3751
HA	set1	fucosylated	142	ntctl	17.5179
HA	set1	high mannose	142	ntctl	17.3015
HA	set1	complex/hybrid	142	ntctl	17.0085
HA	set1	fucosylated	142	ntctl	21.6967
HA	set1	fucosylated	142	ntctl	25.1585
HA	set1	complex/hybrid	142	ntctl	22.1388
HA	set1	fucosylated	142	ntctl	16.8948
HA	set1	fucosylated	142	ntctl	20.295
HA	set1	complex/hybrid	142	ntctl	19.448
HA	set1	fucosylated	142	ntctl	20.4066
HA	set1	fucosylated	142	ntctl	21.4493
HA	set1	fucosylated	142	ntctl	17.0471
HA	set1	complex/hybrid	142	ntctl	18.3538
HA	set1	fucosylated	142	ntctl	17.0201
HA	set1	complex/hybrid	142	ntctl	18.0321
HA	set1	complex/hybrid	142	ntctl	15.75
HA	set1	small	142	ntctl	16.413
HA	set1	paucimannose	142	ntctl	17.2036
HA	set1	high mannose	285	ntctl	14.4029
HA	set1	high mannose	285	ntctl	15.981
HA	set1	fucosylated	285	ntctl	13.7676
HA	set1	fucosylated	285	ntctl	15.5874
HA	set1	fucosylated	285	ntctl	14.9156
HA	set1	complex/hybrid	285	ntctl	14.8454
HA	set1	complex/hybrid	285	ntctl	14.4805
HA	set1	complex/hybrid	285	ntctl	17.952
HA	set1	high mannose	285	ntctl	15.993
HA	set1	high mannose	285	ntctl	17.1653
HA	set1	fucosylated	285	ntctl	14.3907
HA	set1	complex/hybrid	285	ntctl	18.0072
HA	set1	fucosylated	285	ntctl	16.801
HA	set1	fucosylated	285	ntctl	19.5963
HA	set1	complex/hybrid	285	ntctl	13.7861
HA	set1	complex/hybrid	285	ntctl	16.7625
HA	set1	complex/hybrid	285	ntctl	16.0697
HA	set1	high mannose	285	ntctl	15.3326
HA	set1	high mannose	285	ntctl	16.3423
HA	set1	complex/hybrid	285	ntctl	21.5694
HA	set1	fucosylated	285	ntctl	16.3346
HA	set1	complex/hybrid	285	ntctl	21.7868
HA	set1	complex/hybrid	285	ntctl	16.0151
HA	set1	fucosylated	285	ntctl	16.582
HA	set1	fucosylated	285	ntctl	16.3465
HA	set1	fucosylated	73	ntctl	17.6304
HA	set1	high mannose	73	ntctl	13.9949
HA	set1	fucosylated	73	ntctl	14.3739
HA	set1	complex/hybrid	73	ntctl	15.3131
HA	set1	fucosylated	73	ntctl	16.2375
HA	set1	fucosylated	73	ntctl	16.9225
HA	set1	fucosylated	73	ntctl	17.1322
HA	set1	complex/hybrid	73	ntctl	17.7393
HA	set1	fucosylated	73	ntctl	19.5035
HA	set1	high mannose	73	ntctl	15.6043
HA	set1	fucosylated	73	ntctl	19.0947
HA	set1	fucosylated	73	ntctl	23.1149
HA	set1	complex/hybrid	73	ntctl	14.4188
HA	set1	complex/hybrid	73	ntctl	16.5445
HA	set1	complex/hybrid	73	ntctl	14.7864
HA	set1	fucosylated	73	ntctl	13.9571
HA	set1	fucosylated	73	ntctl	15.0079
HA	set1	complex/hybrid	73	ntctl	17.7137
HA	set1	complex/hybrid	73	ntctl	10.9102
HA	set1	high mannose	73	ntctl	16.1916
HA	set1	complex/hybrid	73	ntctl	15.6505
HA	set1	fucosylated	73	ntctl	14.0018
HA	set1	complex/hybrid	73	ntctl	17.4768
HA	set1	complex/hybrid	73	ntctl	16.6345
HA	set1	high mannose	73	ntctl	14.5763
HA	set1	fucosylated	73	ntctl	12.9909
HA	set1	complex/hybrid	73	ntctl	12.9413
HA	set1	fucosylated	73	ntctl	15.1614
HA	set1	fucosylated	73	ntctl	15.0433
HA	set1	high mannose	73	ntctl	12.8567
HA	set1	complex/hybrid	73	ntctl	15.9673
HA	set1	complex/hybrid	73	ntctl	13.0609
HA	set1	paucimannose	73	ntctl	15.2256
HA	set1	complex/hybrid	73	ntctl	16.3667
HA	set1	high mannose	73	ntctl	15.7061
HA	set1	complex/hybrid	73	ntctl	15.8001
HA	set1	high mannose	73	ntctl	15.2198
HA	set1	high mannose	73	ntctl	17.8984
HA	set1	high mannose	73	ntctl	16.9401
HA	set1	complex/hybrid	73	ntctl	13.6191
HA	set1	complex/hybrid	73	ntctl	14.1736
HA	set1	fucosylated	73	ntctl	13.0565
HA	set1	small	73	ntctl	14.2657
HA	set1	paucimannose	73	ntctl	15.073
HA	set1	high mannose	497	ntctl	14.7985
HA	set1	high mannose	497	ntctl	19.4341
HA	set1	fucosylated	497	ntctl	18.8706
HA	set1	complex/hybrid	497	ntctl	15.4109
HA	set1	high mannose	497	ntctl	20.2561
HA	set1	fucosylated	497	ntctl	20.2154
HA	set1	complex/hybrid	497	ntctl	16.1822
HA	set1	fucosylated	497	ntctl	15.5065
HA	set1	complex/hybrid	497	ntctl	14.8905
HA	set1	high mannose	497	ntctl	21.1219
HA	set1	high mannose	497	ntctl	14.7488
HA	set1	fucosylated	497	ntctl	14.0526
HA	set1	fucosylated	497	ntctl	19.0266
HA	set1	complex/hybrid	497	ntctl	19.7557
HA	set1	fucosylated	497	ntctl	18.2393
HA	set1	complex/hybrid	497	ntctl	18.8863
HA	set1	fucosylated	497	ntctl	14.2016
HA	set1	fucosylated	497	ntctl	14.4987
HA	set1	high mannose	497	ntctl	22.4552
HA	set1	fucosylated	497	ntctl	18.3069
HA	set1	fucosylated	497	ntctl	20.1618
HA	set1	complex/hybrid	497	ntctl	17.7655
HA	set1	fucosylated	497	ntctl	15.1847
HA	set1	fucosylated	497	ntctl	23.5668
HA	set1	fucosylated	497	ntctl	17.3975
HA	set1	complex/hybrid	497	ntctl	18.1057
HA	set1	fucosylated	497	ntctl	16.8845
HA	set1	high mannose	497	ntctl	23.1125
HA	set1	complex/hybrid	497	ntctl	16.0867
HA	set1	fucosylated	497	ntctl	14.8014
HA	set1	fucosylated	497	ntctl	15.9258
HA	set1	fucosylated	497	ntctl	21.7415
HA	set1	fucosylated	497	ntctl	18.0895
HA	set1	complex/hybrid	497	ntctl	14.8906
HA	set1	fucosylated	497	ntctl	18.9374
HA	set1	complex/hybrid	497	ntctl	15.9203
HA	set1	fucosylated	497	ntctl	17.7167
HA	set1	high mannose	497	ntctl	18.8513
HA	set1	fucosylated	497	ntctl	18.7427
HA	set1	fucosylated	497	ntctl	14.9939
HA	set1	fucosylated	497	ntctl	17.0583
HA	set1	complex/hybrid	497	ntctl	13.5638
HA	set1	fucosylated	497	ntctl	15.0665
HA	set1	fucosylated	497	ntctl	23.7071
HA	set1	complex/hybrid	497	ntctl	17.0536
HA	set1	fucosylated	497	ntctl	13.647
HA	set1	fucosylated	497	ntctl	16.6631
HA	set1	high mannose	497	ntctl	14.8995
HA	set1	fucosylated	497	ntctl	13.797
HA	set1	fucosylated	497	ntctl	13.6575
HA	set1	complex/hybrid	497	ntctl	21.295
HA	set1	fucosylated	497	ntctl	20.0352
HA	set1	fucosylated	497	ntctl	17.7667
HA	set1	complex/hybrid	497	ntctl	14.7206
HA	set1	fucosylated	497	ntctl	17.0571
HA	set1	fucosylated	497	ntctl	16.5918
HA	set1	high mannose	497	ntctl	14.2119
HA	set1	complex/hybrid	497	ntctl	15.7226
HA	set1	complex/hybrid	497	ntctl	14.4108
HA	set1	fucosylated	497	ntctl	17.1394
HA	set1	complex/hybrid	497	ntctl	15.297
HA	set1	fucosylated	497	ntctl	21.312
HA	set1	high mannose	497	ntctl	13.8946
HA	set1	fucosylated	497	ntctl	12.7721
HA	set1	fucosylated	497	ntctl	12.281
HA	set1	fucosylated	497	ntctl	17.4822
HA	set1	fucosylated	497	ntctl	14.8979
HA	set1	fucosylated	497	ntctl	15.2174
HA	set1	complex/hybrid	497	ntctl	16.9041
HA	set1	complex/hybrid	497	ntctl	13.8882
HA	set1	paucimannose	73	ntctl	14.5215
HA	set1	fucosylated	73	ntctl	16.4472
HA	set1	high mannose	73	ntctl	16.0711
HA	set1	complex/hybrid	73	ntctl	12.3842
HA	set1	high mannose	73	ntctl	18.831
HA	set1	complex/hybrid	73	ntctl	16.3753
HA	set1	fucosylated	73	ntctl	15.0127
HA	set1	complex/hybrid	73	ntctl	13.5426
HA	set1	fucosylated	73	ntctl	15.8521
HA	set1	high mannose	73	ntctl	14.464
HA	set1	fucosylated	73	ntctl	14.2519
HA	set1	complex/hybrid	73	ntctl	16.506
HA	set1	fucosylated	73	ntctl	14.3354
HA	set1	fucosylated	73	ntctl	16.8599
HA	set1	high mannose	73	ntctl	19.549
HA	set1	complex/hybrid	73	ntctl	15.0516
HA	set1	complex/hybrid	73	ntctl	13.5152
HA	set1	fucosylated	73	ntctl	15.6664
HA	set1	complex/hybrid	73	ntctl	17.1325
HA	set1	complex/hybrid	73	ntctl	16.9541
HA	set1	fucosylated	73	ntctl	20.2459
HA	set1	high mannose	73	ntctl	22.0957
HA	set1	complex/hybrid	73	ntctl	21.5706
HA	set1	fucosylated	73	ntctl	15.6952
HA	set1	fucosylated	73	ntctl	19.9948
HA	set1	complex/hybrid	73	ntctl	19.2125
HA	set1	complex/hybrid	73	ntctl	16.6913
HA	set1	complex/hybrid	73	ntctl	16.8332
HA	set1	complex/hybrid	73	ntctl	18.4665
HA	set1	fucosylated	73	ntctl	16.8281
HA	set1	fucosylated	73	ntctl	16.6526
HA	set1	high mannose	73	ntctl	18.4
HA	set1	fucosylated	73	ntctl	15.1193
HA	set1	fucosylated	73	ntctl	17.0331
HA	set1	complex/hybrid	73	ntctl	16.6482
HA	set1	complex/hybrid	73	ntctl	16.8662
HA	set1	fucosylated	73	ntctl	18.3961
HA	set1	complex/hybrid	73	ntctl	15.983
HA	set1	complex/hybrid	73	ntctl	15.7053
HA	set1	fucosylated	73	ntctl	15.355
HA	set1	fucosylated	73	ntctl	14.435
HA	set1	high mannose	73	ntctl	19.8097
HA	set1	fucosylated	73	ntctl	22.4515
HA	set1	fucosylated	73	ntctl	18.4817
HA	set1	complex/hybrid	73	ntctl	18.967
HA	set1	fucosylated	73	ntctl	16.3398
HA	set1	fucosylated	73	ntctl	16.2471
HA	set1	fucosylated	73	ntctl	14.7074
HA	set1	complex/hybrid	73	ntctl	13.3053
HA	set1	complex/hybrid	73	ntctl	14.2059
HA	set1	fucosylated	73	ntctl	15.8714
HA	set1	fucosylated	73	ntctl	16.773
HA	set1	fucosylated	73	ntctl	15.7644
HA	set1	complex/hybrid	73	ntctl	15.8631
HA	set1	fucosylated	73	ntctl	17.7363
HA	set1	high mannose	73	ntctl	17.0886
HA	set1	complex/hybrid	73	ntctl	15.397
HA	set1	fucosylated	73	ntctl	13.9212
HA	set1	complex/hybrid	73	ntctl	18.3708
HA	set1	fucosylated	73	ntctl	17.6647
HA	set1	complex/hybrid	73	ntctl	15.8997
HA	set1	complex/hybrid	73	ntctl	16.5186
HA	set1	complex/hybrid	73	ntctl	20.9808
HA	set1	high mannose	73	ntctl	16.1017
HA	set1	complex/hybrid	73	ntctl	15.7393
HA	set1	complex/hybrid	73	ntctl	16.8869
HA	set1	complex/hybrid	73	ntctl	14.817
HA	set1	complex/hybrid	73	ntctl	15.2246
HA	set1	sialylated	73	ntctl	13.4194
HA	set1	paucimannose	73	ntctl	17.2841
HA	set1	paucimannose	73	ntctl	15.6002
HA	set1	complex/hybrid	497	ntctl	16.9472
HA	set1	high mannose	497	ntctl	13.4293
HA	set1	paucimannose	142	ntctl	16.7516
HA	set1	fucosylated	142	ntctl	16.7643
HA	set1	high mannose	142	ntctl	20.3494
HA	set1	complex/hybrid	142	ntctl	15.8234
HA	set1	high mannose	142	ntctl	19.461
HA	set1	fucosylated	142	ntctl	17.2914
HA	set1	complex/hybrid	142	ntctl	20.7069
HA	set1	complex/hybrid	142	ntctl	14.7409
HA	set1	fucosylated	142	ntctl	16.9435
HA	set1	high mannose	142	ntctl	21.5203
HA	set1	fucosylated	142	ntctl	18.2863
HA	set1	complex/hybrid	142	ntctl	21.2037
HA	set1	fucosylated	142	ntctl	17.8224
HA	set1	complex/hybrid	142	ntctl	19.6425
HA	set1	complex/hybrid	142	ntctl	15.2708
HA	set1	fucosylated	142	ntctl	16.5458
HA	set1	fucosylated	142	ntctl	19.3417
HA	set1	high mannose	142	ntctl	21.1671
HA	set1	fucosylated	142	ntctl	15.3545
HA	set1	fucosylated	142	ntctl	19.7166
HA	set1	complex/hybrid	142	ntctl	20.6671
HA	set1	complex/hybrid	142	ntctl	16.227
HA	set1	fucosylated	142	ntctl	18.986
HA	set1	complex/hybrid	142	ntctl	21.8261
HA	set1	fucosylated	142	ntctl	18.0992
HA	set1	complex/hybrid	142	ntctl	20.8938
HA	set1	fucosylated	142	ntctl	20.0831
HA	set1	fucosylated	142	ntctl	20.4928
HA	set1	high mannose	142	ntctl	21.7258
HA	set1	complex/hybrid	142	ntctl	21.0948
HA	set1	sialylated	142	ntctl	15.9835
HA	set1	fucosylated	142	ntctl	17.7547
HA	set1	fucosylated	142	ntctl	19.3591
HA	set1	complex/hybrid	142	ntctl	19.5395
HA	set1	fucosylated	142	ntctl	17.337
HA	set1	fucosylated	142	ntctl	20.6301
HA	set1	complex/hybrid	142	ntctl	24.1164
HA	set1	fucosylated	142	ntctl	18.3244
HA	set1	fucosylated	142	ntctl	19.3617
HA	set1	complex/hybrid	142	ntctl	20.1591
HA	set1	fucosylated	142	ntctl	18.7248
HA	set1	fucosylated	142	ntctl	19.0029
HA	set1	high mannose	142	ntctl	20.7257
HA	set1	complex/hybrid	142	ntctl	18.1455
HA	set1	sialylated	142	ntctl	17.2078
HA	set1	fucosylated	142	ntctl	19.1503
HA	set1	fucosylated	142	ntctl	19.2164
HA	set1	fucosylated	142	ntctl	15.3662
HA	set1	complex/hybrid	142	ntctl	18.4448
HA	set1	complex/hybrid	142	ntctl	19.2646
HA	set1	fucosylated	142	ntctl	18.1404
HA	set1	fucosylated	142	ntctl	18.8066
HA	set1	complex/hybrid	142	ntctl	19.8677
HA	set1	fucosylated	142	ntctl	16.974
HA	set1	fucosylated	142	ntctl	18.3389
HA	set1	complex/hybrid	142	ntctl	19.8642
HA	set1	fucosylated	142	ntctl	16.7383
HA	set1	fucosylated	142	ntctl	19.746
HA	set1	fucosylated	142	ntctl	17.0564
HA	set1	fucosylated	142	ntctl	19.5746
HA	set1	high mannose	142	ntctl	18.716
HA	set1	complex/hybrid	142	ntctl	17.3345
HA	set1	fucosylated	142	ntctl	17.7501
HA	set1	fucosylated	142	ntctl	22.7228
HA	set1	sialylated	142	ntctl	16.6323
HA	set1	fucosylated	142	ntctl	14.8107
HA	set1	complex/hybrid	142	ntctl	19.1601
HA	set1	complex/hybrid	142	ntctl	21.2932
HA	set1	sialylated	142	ntctl	20.5485
HA	set1	fucosylated	142	ntctl	17.8609
HA	set1	fucosylated	142	ntctl	17.0782
HA	set1	fucosylated	142	ntctl	16.3585
HA	set1	complex/hybrid	142	ntctl	16.4484
HA	set1	fucosylated	142	ntctl	18.3958
HA	set1	fucosylated	142	ntctl	19.1355
HA	set1	complex/hybrid	142	ntctl	20.9708
HA	set1	fucosylated	142	ntctl	16.5041
HA	set1	fucosylated	142	ntctl	20.0199
HA	set1	high mannose	142	ntctl	19.6098
HA	set1	complex/hybrid	142	ntctl	16.1461
HA	set1	fucosylated	142	ntctl	22.1307
HA	set1	fucosylated	142	ntctl	20.2374
HA	set1	sialylated	142	ntctl	14.8707
HA	set1	complex/hybrid	142	ntctl	18.3055
HA	set1	sialylated	142	ntctl	15.0837
HA	set1	fucosylated	142	ntctl	16.5493
HA	set1	fucosylated	142	ntctl	15.5292
HA	set1	complex/hybrid	142	ntctl	16.4648
HA	set1	fucosylated	142	ntctl	16.6363
HA	set1	sialylated	142	ntctl	14.4798
HA	set1	fucosylated	142	ntctl	15.8354
HA	set1	sialylated	142	ntctl	15.2308
HA	set1	fucosylated	142	ntctl	18.773
HA	set1	complex/hybrid	142	ntctl	13.5566
HA	set1	fucosylated	142	ntctl	16.1921
HA	set1	fucosylated	142	ntctl	17.6386
HA	set1	complex/hybrid	142	ntctl	19.7529
HA	set1	sialylated	142	ntctl	16.0747
HA	set1	complex/hybrid	142	ntctl	15.7891
HA	set1	sialylated	142	ntctl	18.219
HA	set1	sialylated	142	ntctl	16.3995
HA	set1	sialylated	142	ntctl	17.0232
HA	set1	complex/hybrid	142	ntctl	15.6396
HA	set1	complex/hybrid	142	ntctl	17.1216
HA	set1	fucosylated	142	ntctl	14.795
HA	set1	high mannose	142	ntctl	14.7241
HA	set1	complex/hybrid	142	ntctl	18.0272
HA	set1	complex/hybrid	142	ntctl	14.9832
HA	set1	small	142	ntctl	19.1801
HA	set1	small	142	ntctl	14.9736
HA	set1	paucimannose	142	ntctl	17.2982
HA	set1	complex/hybrid	142	ntctl	16.0486
HA	set1	fucosylated	142	ntctl	20.0116
HA	set1	complex/hybrid	142	ntctl	21.5005
HA	set1	high mannose	142	ntctl	17.4794
HA	set1	fucosylated	142	ntctl	20.9621
HA	set1	complex/hybrid	142	ntctl	21.2016
HA	set1	complex/hybrid	142	ntctl	16.1576
HA	set1	complex/hybrid	142	ntctl	19.1912
HA	set1	high mannose	142	ntctl	15.7279
HA	set1	fucosylated	142	ntctl	18.1492
HA	set1	fucosylated	142	ntctl	21.7558
HA	set1	complex/hybrid	142	ntctl	19.9037
HA	set1	complex/hybrid	142	ntctl	18.1935
HA	set1	fucosylated	142	ntctl	18.6968
HA	set1	complex/hybrid	142	ntctl	21.7109
HA	set1	high mannose	142	ntctl	16.8633
HA	set1	complex/hybrid	142	ntctl	19.3373
HA	set1	fucosylated	142	ntctl	16.9647
HA	set1	fucosylated	142	ntctl	22.0993
HA	set1	complex/hybrid	142	ntctl	15.8062
HA	set1	fucosylated	142	ntctl	17.0937
HA	set1	fucosylated	142	ntctl	18.2718
HA	set1	complex/hybrid	142	ntctl	23.695
HA	set1	complex/hybrid	142	ntctl	18.201
HA	set1	complex/hybrid	142	ntctl	16.1159
HA	set1	sialylated	142	ntctl	19.0219
HA	set1	fucosylated	142	ntctl	18.1918
HA	set1	fucosylated	142	ntctl	19.1974
HA	set1	complex/hybrid	142	ntctl	19.3998
HA	set1	paucimannose	285	ntctl	15.9727
HA	set1	fucosylated	285	ntctl	16.5154
HA	set1	fucosylated	285	ntctl	16.7382
HA	set1	high mannose	285	ntctl	18.2349
HA	set1	high mannose	285	ntctl	17.3636
HA	set1	fucosylated	285	ntctl	15.9332
HA	set1	fucosylated	285	ntctl	18.1808
HA	set1	high mannose	285	ntctl	19.6242
HA	set1	high mannose	285	ntctl	19.2295
HA	set1	fucosylated	285	ntctl	17.5747
HA	set1	fucosylated	285	ntctl	16.8592
HA	set1	complex/hybrid	285	ntctl	16.0915
HA	set1	complex/hybrid	285	ntctl	16.3607
HA	set1	complex/hybrid	285	ntctl	17.0455
HA	set1	complex/hybrid	285	ntctl	18.4785
HA	set1	fucosylated	285	ntctl	14.1853
HA	set1	fucosylated	285	ntctl	17.1409
HA	set1	fucosylated	285	ntctl	18.1856
HA	set1	high mannose	285	ntctl	20.4139
HA	set1	high mannose	285	ntctl	20.4881
HA	set1	fucosylated	285	ntctl	17.2295
HA	set1	fucosylated	285	ntctl	19.5663
HA	set1	fucosylated	285	ntctl	20.4781
HA	set1	complex/hybrid	285	ntctl	18.9965
HA	set1	complex/hybrid	285	ntctl	16.9701
HA	set1	fucosylated	285	ntctl	14.6945
HA	set1	fucosylated	285	ntctl	17.199
HA	set1	complex/hybrid	285	ntctl	14.4655
HA	set1	complex/hybrid	285	ntctl	17.9487
HA	set1	complex/hybrid	285	ntctl	18.4265
HA	set1	fucosylated	285	ntctl	17.4563
HA	set1	fucosylated	285	ntctl	16.709
HA	set1	high mannose	285	ntctl	21.108
HA	set1	high mannose	285	ntctl	21.6208
HA	set1	fucosylated	285	ntctl	19.0452
HA	set1	fucosylated	285	ntctl	20.1999
HA	set1	fucosylated	285	ntctl	17.4993
HA	set1	fucosylated	285	ntctl	18.8155
HA	set1	complex/hybrid	285	ntctl	18.9649
HA	set1	complex/hybrid	285	ntctl	17.8474
HA	set1	fucosylated	285	ntctl	15.3573
HA	set1	fucosylated	285	ntctl	16.6259
HA	set1	fucosylated	285	ntctl	19.4317
HA	set1	fucosylated	285	ntctl	19.9707
HA	set1	complex/hybrid	285	ntctl	18.4069
HA	set1	complex/hybrid	285	ntctl	17.8177
HA	set1	fucosylated	285	ntctl	18.3298
HA	set1	fucosylated	285	ntctl	18.1388
HA	set1	complex/hybrid	285	ntctl	21.4248
HA	set1	complex/hybrid	285	ntctl	18.788
HA	set1	fucosylated	285	ntctl	15.6847
HA	set1	fucosylated	285	ntctl	17.4016
HA	set1	fucosylated	285	ntctl	15.9242
HA	set1	fucosylated	285	ntctl	16.09
HA	set1	fucosylated	285	ntctl	16.9512
HA	set1	high mannose	285	ntctl	22.0273
HA	set1	high mannose	285	ntctl	23.1021
HA	set1	complex/hybrid	285	ntctl	17.8171
HA	set1	complex/hybrid	285	ntctl	17.629
HA	set1	fucosylated	285	ntctl	19.0007
HA	set1	fucosylated	285	ntctl	17.7844
HA	set1	fucosylated	285	ntctl	19.4246
HA	set1	fucosylated	285	ntctl	20.2748
HA	set1	complex/hybrid	285	ntctl	20.7108
HA	set1	complex/hybrid	285	ntctl	19.0767
HA	set1	fucosylated	285	ntctl	18.7352
HA	set1	fucosylated	285	ntctl	17.7795
HA	set1	fucosylated	285	ntctl	23.7796
HA	set1	fucosylated	285	ntctl	13.9398
HA	set1	fucosylated	285	ntctl	25.0864
HA	set1	complex/hybrid	285	ntctl	19.8831
HA	set1	complex/hybrid	285	ntctl	12.8658
HA	set1	complex/hybrid	285	ntctl	19.6204
HA	set1	fucosylated	285	ntctl	17.705
HA	set1	fucosylated	285	ntctl	16.1831
HA	set1	fucosylated	285	ntctl	20.3183
HA	set1	fucosylated	285	ntctl	19.1632
HA	set1	complex/hybrid	285	ntctl	22.4243
HA	set1	complex/hybrid	285	ntctl	19.9231
HA	set1	fucosylated	285	ntctl	18.1471
HA	set1	fucosylated	285	ntctl	16.5584
HA	set1	fucosylated	285	ntctl	16.5631
HA	set1	high mannose	285	ntctl	22.472
HA	set1	high mannose	285	ntctl	23.5585
HA	set1	complex/hybrid	285	ntctl	21.7869
HA	set1	complex/hybrid	285	ntctl	21.5625
HA	set1	fucosylated	285	ntctl	15.1546
HA	set1	fucosylated	285	ntctl	17.3359
HA	set1	fucosylated	285	ntctl	18.125
HA	set1	fucosylated	285	ntctl	17.8713
HA	set1	fucosylated	285	ntctl	14.9379
HA	set1	fucosylated	285	ntctl	15.3484
HA	set1	complex/hybrid	285	ntctl	16.0999
HA	set1	complex/hybrid	285	ntctl	16.3734
HA	set1	complex/hybrid	285	ntctl	18.9468
HA	set1	complex/hybrid	285	ntctl	20.1147
HA	set1	fucosylated	285	ntctl	21.5177
HA	set1	fucosylated	285	ntctl	21.6453
HA	set1	fucosylated	285	ntctl	19.5539
HA	set1	fucosylated	285	ntctl	20.0001
HA	set1	complex/hybrid	285	ntctl	18.8296
HA	set1	complex/hybrid	285	ntctl	16.5707
HA	set1	fucosylated	285	ntctl	15.1003
HA	set1	fucosylated	285	ntctl	17.8497
HA	set1	fucosylated	285	ntctl	19.8644
HA	set1	fucosylated	285	ntctl	19.1314
HA	set1	complex/hybrid	285	ntctl	25.4067
HA	set1	complex/hybrid	285	ntctl	16.7759
HA	set1	complex/hybrid	285	ntctl	17.424
HA	set1	fucosylated	285	ntctl	18.6686
HA	set1	fucosylated	285	ntctl	13.8703
HA	set1	high mannose	285	ntctl	19.6657
HA	set1	high mannose	285	ntctl	19.328
HA	set1	complex/hybrid	285	ntctl	17.6907
HA	set1	complex/hybrid	285	ntctl	15.0764
HA	set1	complex/hybrid	285	ntctl	15.2901
HA	set1	fucosylated	285	ntctl	18.6853
HA	set1	fucosylated	285	ntctl	19.7222
HA	set1	fucosylated	285	ntctl	19.517
HA	set1	fucosylated	285	ntctl	18.1639
HA	set1	complex/hybrid	285	ntctl	15.5676
HA	set1	complex/hybrid	285	ntctl	23.2751
HA	set1	complex/hybrid	285	ntctl	23.4952
HA	set1	complex/hybrid	285	ntctl	14.8946
HA	set1	fucosylated	285	ntctl	16.0058
HA	set1	fucosylated	285	ntctl	16.2809
HA	set1	fucosylated	285	ntctl	15.9638
HA	set1	fucosylated	285	ntctl	18.2565
HA	set1	complex/hybrid	285	ntctl	22.989
HA	set1	complex/hybrid	285	ntctl	17.3353
HA	set1	fucosylated	285	ntctl	17.6269
HA	set1	fucosylated	285	ntctl	16.3765
HA	set1	fucosylated	285	ntctl	21.0728
HA	set1	fucosylated	285	ntctl	23.6024
HA	set1	complex/hybrid	285	ntctl	26.7742
HA	set1	complex/hybrid	285	ntctl	18.3625
HA	set1	fucosylated	285	ntctl	17.7683
HA	set1	fucosylated	285	ntctl	15.2327
HA	set1	fucosylated	285	ntctl	14.2236
HA	set1	fucosylated	285	ntctl	16.8138
HA	set1	high mannose	285	ntctl	16.8856
HA	set1	complex/hybrid	285	ntctl	16.5933
HA	set1	complex/hybrid	285	ntctl	20.4428
HA	set1	fucosylated	285	ntctl	18.9498
HA	set1	fucosylated	285	ntctl	20.0549
HA	set1	complex/hybrid	285	ntctl	22.3963
HA	set1	complex/hybrid	285	ntctl	20.0618
HA	set1	fucosylated	285	ntctl	16.3628
HA	set1	complex/hybrid	285	ntctl	15.3757
HA	set1	complex/hybrid	285	ntctl	19.8322
HA	set1	complex/hybrid	285	ntctl	18.6126
HA	set1	fucosylated	285	ntctl	17.9613
HA	set1	fucosylated	285	ntctl	19.0849
HA	set1	fucosylated	285	ntctl	18.0018
HA	set1	fucosylated	285	ntctl	15.3381
HA	set1	fucosylated	285	ntctl	17.2353
HA	set1	fucosylated	285	ntctl	16.6828
HA	set1	fucosylated	285	ntctl	16.0447
HA	set1	fucosylated	285	ntctl	14.2811
HA	set1	high mannose	285	ntctl	14.5663
HA	set1	high mannose	285	ntctl	16.2491
HA	set1	complex/hybrid	285	ntctl	15.6105
HA	set1	fucosylated	285	ntctl	18.3639
HA	set1	complex/hybrid	285	ntctl	17.6508
HA	set1	complex/hybrid	285	ntctl	15.1093
HA	set1	fucosylated	285	ntctl	16.8643
HA	set1	fucosylated	285	ntctl	17.3174
HA	set1	complex/hybrid	285	ntctl	19.8118
HA	set1	complex/hybrid	285	ntctl	20.3848
HA	set1	complex/hybrid	285	ntctl	19.2751
HA	set1	complex/hybrid	285	ntctl	21.8786
HA	set1	complex/hybrid	285	ntctl	19.2107
HA	set1	fucosylated	285	ntctl	17.8671
HA	set1	fucosylated	285	ntctl	18.2759
HA	set1	high mannose	285	ntctl	14.5248
HA	set1	high mannose	285	ntctl	14.8418
HA	set1	complex/hybrid	285	ntctl	13.8919
HA	set1	complex/hybrid	285	ntctl	17.7631
HA	set1	complex/hybrid	285	ntctl	20.2435
HA	set1	small	285	ntctl	18.0143
HA	set1	complex/hybrid	285	ntctl	15.4337
HA	set1	complex/hybrid	285	ntctl	16.2855
HA	set1	fucosylated	285	ntctl	16.9165
HA	set1	small	285	ntctl	15.6579
HA	set1	fucosylated	285	ntctl	16.6581
HA	set1	complex/hybrid	73	ntctl	12.464
HA	set1	high mannose	73	ntctl	17.2324
HA	set1	complex/hybrid	73	ntctl	13.2825
HA	set1	high mannose	73	ntctl	13.069
HA	set1	complex/hybrid	73	ntctl	16.6277
HA	set1	complex/hybrid	73	ntctl	14.0624
HA	set1	complex/hybrid	73	ntctl	13.8688
HA	set1	fucosylated	73	ntctl	15.9521
HA	set1	complex/hybrid	73	ntctl	16.6591
HA	set1	complex/hybrid	73	ntctl	12.8829
HA	set1	high mannose	73	ntctl	15.4219
HA	set1	complex/hybrid	73	ntctl	13.2478
HA	set1	complex/hybrid	73	ntctl	13.823
HA	set1	high mannose	73	ntctl	16.9557
HA	set1	complex/hybrid	73	ntctl	15.2516
HA	set1	fucosylated	73	ntctl	16.1777
HA	set1	fucosylated	73	ntctl	15.3209
HA	set1	complex/hybrid	73	ntctl	16.2139
HA	set1	complex/hybrid	73	ntctl	13.1951
HA	set1	sialylated	497	ntctl	14.0567
HA	set1	fucosylated	497	ntctl	17.5937
HA	set1	fucosylated	73	ntctl	15.1158
HA	set1	high mannose	73	ntctl	13.2819
HA	set1	fucosylated	73	ntctl	12.8434
HA	set1	complex/hybrid	73	ntctl	14.3133
HA	set1	complex/hybrid	73	ntctl	15.4274
HA	set1	fucosylated	73	ntctl	12.7977
HA	set1	fucosylated	73	ntctl	13.7523
HA	set1	fucosylated	73	ntctl	12.3244
HA	set1	complex/hybrid	73	ntctl	15.1218
HA	set1	fucosylated	73	ntctl	14.0917
HA	set1	high mannose	73	ntctl	15.933
HA	set1	complex/hybrid	73	ntctl	14.8885
HA	set1	fucosylated	73	ntctl	13.481
HA	set1	complex/hybrid	73	ntctl	16.3171
HA	set1	fucosylated	73	ntctl	17.2313
HA	set1	high mannose	73	ntctl	19.0378
HA	set1	complex/hybrid	73	ntctl	14.4785
HA	set1	fucosylated	73	ntctl	10.5991
HA	set1	complex/hybrid	73	ntctl	14.8132
HA	set1	complex/hybrid	73	ntctl	15.881
HA	set1	fucosylated	73	ntctl	13.6593
HA	set1	complex/hybrid	73	ntctl	14.271
HA	set1	complex/hybrid	73	ntctl	15.1138
HA	set1	fucosylated	73	ntctl	13.9299
HA	set1	high mannose	73	ntctl	15.8607
HA	set1	complex/hybrid	73	ntctl	14.014
HA	set1	fucosylated	73	ntctl	12.9349
HA	set1	fucosylated	73	ntctl	19.3019
HA	set1	fucosylated	73	ntctl	14.2378
HA	set1	complex/hybrid	73	ntctl	16.7765
HA	set1	fucosylated	73	ntctl	15.7022
HA	set1	fucosylated	73	ntctl	18.321
HA	set1	fucosylated	73	ntctl	16.8289
HA	set1	complex/hybrid	73	ntctl	16.5722
HA	set1	complex/hybrid	73	ntctl	15.7319
HA	set1	fucosylated	73	ntctl	13.7893
HA	set1	fucosylated	73	ntctl	15.9322
HA	set1	high mannose	73	ntctl	18.6609
HA	set1	complex/hybrid	73	ntctl	16.0897
HA	set1	fucosylated	73	ntctl	17.6771
HA	set1	fucosylated	73	ntctl	18.8376
HA	set1	fucosylated	73	ntctl	16.5239
HA	set1	complex/hybrid	73	ntctl	20.8517
HA	set1	fucosylated	73	ntctl	20.5735
HA	set1	fucosylated	73	ntctl	21.2719
HA	set1	fucosylated	73	ntctl	13.269
HA	set1	complex/hybrid	73	ntctl	18.2969
HA	set1	complex/hybrid	73	ntctl	18.0131
HA	set1	fucosylated	73	ntctl	15.6004
HA	set1	complex/hybrid	73	ntctl	17.6275
HA	set1	fucosylated	73	ntctl	14.1447
HA	set1	high mannose	73	ntctl	19.2757
HA	set1	fucosylated	73	ntctl	15.8617
HA	set1	complex/hybrid	73	ntctl	17.2849
HA	set1	fucosylated	73	ntctl	16.1688
HA	set1	complex/hybrid	73	ntctl	14.8393
HA	set1	complex/hybrid	73	ntctl	15.0367
HA	set1	complex/hybrid	73	ntctl	16.0559
HA	set1	high mannose	73	ntctl	16.1886
HA	set1	complex/hybrid	73	ntctl	18.6418
HA	set1	fucosylated	73	ntctl	14.926
HA	set1	complex/hybrid	73	ntctl	12.9234
HA	set1	fucosylated	73	ntctl	14.7051
HA	set1	complex/hybrid	73	ntctl	18.6382
HA	set1	complex/hybrid	73	ntctl	14.1629
HA	set1	complex/hybrid	73	ntctl	12.6827
HA	set1	small	73	ntctl	16.2746
HA	set1	fucosylated	73	ntctl	14.7112
HA	set1	complex/hybrid	497	ntctl	20.3514
HA	set1	complex/hybrid	497	ntctl	13.8806
HA	set1	complex/hybrid	497	ntctl	15.1147
HA	set1	complex/hybrid	497	ntctl	14.2474
HA	set1	complex/hybrid	497	ntctl	14.9283
HA	set1	complex/hybrid	497	ntctl	14.2798
HA	set1	high mannose	142	ntctl	16.4859
HA	set1	high mannose	142	ntctl	17.1738
HA	set1	fucosylated	142	ntctl	17.108
HA	set1	fucosylated	142	ntctl	13.2025
HA	set1	fucosylated	142	ntctl	12.4744
HA	set1	fucosylated	142	ntctl	11.5284
HA	set1	fucosylated	142	ntctl	17.5056
HA	set1	paucimannose	142	ntctl	16.9534
HA	set1	high mannose	142	ntctl	16.9996
HA	set1	fucosylated	142	ntctl	16.8642
HA	set1	high mannose	142	ntctl	19.3063
HA	set1	fucosylated	142	ntctl	12.8768
HA	set1	complex/hybrid	142	ntctl	18.1404
HA	set1	fucosylated	142	ntctl	16.2515
HA	set1	high mannose	142	ntctl	20.217
HA	set1	fucosylated	142	ntctl	18.6562
HA	set1	complex/hybrid	142	ntctl	18.9056
HA	set1	fucosylated	142	ntctl	15.5995
HA	set1	phospho	142	ntctl	16.1489
HA	set1	complex/hybrid	142	ntctl	17.0982
HA	set1	fucosylated	142	ntctl	12.6759
HA	set1	high mannose	142	ntctl	20.5619
HA	set1	fucosylated	142	ntctl	14.6966
HA	set1	fucosylated	142	ntctl	17.3169
HA	set1	complex/hybrid	142	ntctl	18.4257
HA	set1	fucosylated	142	ntctl	17.2628
HA	set1	complex/hybrid	142	ntctl	18.1182
HA	set1	fucosylated	142	ntctl	16.4123
HA	set1	complex/hybrid	142	ntctl	15.1671
HA	set1	high mannose	142	ntctl	18.9801
HA	set1	complex/hybrid	142	ntctl	16.2297
HA	set1	fucosylated	142	ntctl	16
HA	set1	fucosylated	142	ntctl	16.6139
HA	set1	complex/hybrid	142	ntctl	16.9857
HA	set1	fucosylated	142	ntctl	17.3495
HA	set1	complex/hybrid	142	ntctl	19.0034
HA	set1	fucosylated	142	ntctl	16.3072
HA	set1	complex/hybrid	142	ntctl	17.0542
HA	set1	high mannose	142	ntctl	18.8374
HA	set1	complex/hybrid	142	ntctl	15.7651
HA	set1	fucosylated	142	ntctl	13.8373
HA	set1	fucosylated	142	ntctl	17.1361
HA	set1	complex/hybrid	142	ntctl	14.8591
HA	set1	complex/hybrid	142	ntctl	17.4979
HA	set1	fucosylated	142	ntctl	15.8092
HA	set1	fucosylated	142	ntctl	16.7603
HA	set1	complex/hybrid	142	ntctl	17.929
HA	set1	fucosylated	142	ntctl	16.3748
HA	set1	fucosylated	142	ntctl	19.192
HA	set1	complex/hybrid	142	ntctl	17.617
HA	set1	fucosylated	142	ntctl	18.5644
HA	set1	fucosylated	142	ntctl	15.6794
HA	set1	high mannose	142	ntctl	17.0763
HA	set1	complex/hybrid	142	ntctl	16.3378
HA	set1	fucosylated	142	ntctl	16.9056
HA	set1	fucosylated	142	ntctl	17.619
HA	set1	sialylated	142	ntctl	16.0536
HA	set1	complex/hybrid	142	ntctl	16.6368
HA	set1	complex/hybrid	142	ntctl	18.0162
HA	set1	sialylated	142	ntctl	15.6879
HA	set1	fucosylated	142	ntctl	18.1103
HA	set1	fucosylated	142	ntctl	15.9305
HA	set1	complex/hybrid	142	ntctl	18.0248
HA	set1	fucosylated	142	ntctl	14.2253
HA	set1	fucosylated	142	ntctl	15.0451
HA	set1	complex/hybrid	142	ntctl	17.4043
HA	set1	fucosylated	142	ntctl	16.951
HA	set1	fucosylated	142	ntctl	15.0451
HA	set1	high mannose	142	ntctl	17.9472
HA	set1	complex/hybrid	142	ntctl	14.4137
HA	set1	fucosylated	142	ntctl	16.8084
HA	set1	sialylated	142	ntctl	14.8501
HA	set1	fucosylated	142	ntctl	13.7046
HA	set1	complex/hybrid	142	ntctl	14.0811
HA	set1	fucosylated	142	ntctl	12.5469
HA	set1	complex/hybrid	142	ntctl	15.4607
HA	set1	complex/hybrid	142	ntctl	17.4797
HA	set1	fucosylated	142	ntctl	12.9489
HA	set1	complex/hybrid	142	ntctl	14.6509
HA	set1	fucosylated	142	ntctl	14.8638
HA	set1	sialylated	142	ntctl	14.6218
HA	set1	complex/hybrid	142	ntctl	17.412
HA	set1	sialylated	142	ntctl	12.1002
HA	set1	complex/hybrid	142	ntctl	14.0825
HA	set1	complex/hybrid	142	ntctl	13.7312
HA	set1	complex/hybrid	142	ntctl	13.9445
HA	set1	small	142	ntctl	13.6783
HA	set1	paucimannose	142	ntctl	16.3646
HA	set1	fucosylated	142	ntctl	13.3113
HA	set1	high mannose	142	ntctl	16.8829
HA	set1	complex/hybrid	142	ntctl	18.0021
HA	set1	high mannose	142	ntctl	15.1811
HA	set1	fucosylated	142	ntctl	19.8377
HA	set1	complex/hybrid	142	ntctl	21.201
HA	set1	complex/hybrid	142	ntctl	17.3991
HA	set1	high mannose	142	ntctl	18.9561
HA	set1	fucosylated	142	ntctl	17.6867
HA	set1	fucosylated	142	ntctl	22.9767
HA	set1	complex/hybrid	142	ntctl	20.4176
HA	set1	fucosylated	142	ntctl	18.8193
HA	set1	complex/hybrid	142	ntctl	18.4515
HA	set1	complex/hybrid	142	ntctl	18.94
HA	set1	fucosylated	142	ntctl	17.8128
HA	set1	fucosylated	142	ntctl	22.195
HA	set1	fucosylated	142	ntctl	24.6557
HA	set1	complex/hybrid	142	ntctl	21.5447
HA	set1	fucosylated	142	ntctl	17.6625
HA	set1	complex/hybrid	142	ntctl	19.5063
HA	set1	fucosylated	142	ntctl	19.0693
HA	set1	complex/hybrid	142	ntctl	17.7773
HA	set1	fucosylated	142	ntctl	16.8649
HA	set1	high mannose	142	ntctl	16.4931
HA	set1	complex/hybrid	142	ntctl	15.6631
HA	set1	fucosylated	142	ntctl	21.5936
HA	set1	fucosylated	142	ntctl	24.2192
HA	set1	complex/hybrid	142	ntctl	20.8253
HA	set1	fucosylated	142	ntctl	15.0562
HA	set1	fucosylated	142	ntctl	19.333
HA	set1	complex/hybrid	142	ntctl	18.7753
HA	set1	fucosylated	142	ntctl	18.9398
HA	set1	fucosylated	142	ntctl	20.2162
HA	set1	fucosylated	142	ntctl	16.4393
HA	set1	complex/hybrid	142	ntctl	17.9142
HA	set1	fucosylated	142	ntctl	17.2236
HA	set1	complex/hybrid	142	ntctl	17.0824
HA	set1	complex/hybrid	142	ntctl	16.0028
HA	set1	small	142	ntctl	15.5451
HA	set1	paucimannose	142	ntctl	17.2237
HA	set1	high mannose	285	ntctl	13.2234
HA	set1	high mannose	285	ntctl	14.894
HA	set1	fucosylated	285	ntctl	12.2011
HA	set1	fucosylated	285	ntctl	14.2043
HA	set1	fucosylated	285	ntctl	14.0236
HA	set1	complex/hybrid	285	ntctl	13.5683
HA	set1	complex/hybrid	285	ntctl	13.6129
HA	set1	complex/hybrid	285	ntctl	15.828
HA	set1	high mannose	285	ntctl	15.0664
HA	set1	high mannose	285	ntctl	15.8892
HA	set1	fucosylated	285	ntctl	12.7438
HA	set1	complex/hybrid	285	ntctl	16.9938
HA	set1	fucosylated	285	ntctl	15.7011
HA	set1	fucosylated	285	ntctl	18.5225
HA	set1	complex/hybrid	285	ntctl	13.0902
HA	set1	complex/hybrid	285	ntctl	15.5798
HA	set1	complex/hybrid	285	ntctl	14.6773
HA	set1	high mannose	285	ntctl	14.4165
HA	set1	high mannose	285	ntctl	15.2006
HA	set1	complex/hybrid	285	ntctl	19.3796
HA	set1	fucosylated	285	ntctl	15.4444
HA	set1	complex/hybrid	285	ntctl	19.2885
HA	set1	complex/hybrid	285	ntctl	15.0035
HA	set1	fucosylated	285	ntctl	15.3836
HA	set1	fucosylated	285	ntctl	16.4675
HA	set1	fucosylated	73	ntctl	16.8284
HA	set1	high mannose	73	ntctl	12.796
HA	set1	fucosylated	73	ntctl	13.1364
HA	set1	complex/hybrid	73	ntctl	14.2875
HA	set1	fucosylated	73	ntctl	15.1868
HA	set1	fucosylated	73	ntctl	15.9589
HA	set1	fucosylated	73	ntctl	15.9923
HA	set1	complex/hybrid	73	ntctl	16.396
HA	set1	fucosylated	73	ntctl	18.4085
HA	set1	high mannose	73	ntctl	14.6943
HA	set1	fucosylated	73	ntctl	17.6984
HA	set1	fucosylated	73	ntctl	21.6807
HA	set1	complex/hybrid	73	ntctl	12.7593
HA	set1	complex/hybrid	73	ntctl	15.6377
HA	set1	complex/hybrid	73	ntctl	14.054
HA	set1	fucosylated	73	ntctl	11.6968
HA	set1	fucosylated	73	ntctl	13.7853
HA	set1	complex/hybrid	73	ntctl	16.4447
HA	set1	complex/hybrid	73	ntctl	10.7547
HA	set1	high mannose	73	ntctl	15.686
HA	set1	complex/hybrid	73	ntctl	14.6929
HA	set1	fucosylated	73	ntctl	12.7759
HA	set1	complex/hybrid	73	ntctl	17.6286
HA	set1	complex/hybrid	73	ntctl	15.0905
HA	set1	high mannose	73	ntctl	13.1018
HA	set1	fucosylated	73	ntctl	12.0233
HA	set1	complex/hybrid	73	ntctl	11.1888
HA	set1	fucosylated	73	ntctl	13.3764
HA	set1	fucosylated	73	ntctl	13.6611
HA	set1	high mannose	73	ntctl	10.8803
HA	set1	complex/hybrid	73	ntctl	15.9168
HA	set1	complex/hybrid	73	ntctl	11.6982
HA	set1	paucimannose	73	ntctl	14.412
HA	set1	complex/hybrid	73	ntctl	14.2672
HA	set1	high mannose	73	ntctl	14.8557
HA	set1	complex/hybrid	73	ntctl	14.1132
HA	set1	high mannose	73	ntctl	13.9543
HA	set1	high mannose	73	ntctl	16.6262
HA	set1	high mannose	73	ntctl	16.1785
HA	set1	complex/hybrid	73	ntctl	12.4178
HA	set1	complex/hybrid	73	ntctl	12.4829
HA	set1	fucosylated	73	ntctl	11.988
HA	set1	small	73	ntctl	12.5565
HA	set1	paucimannose	73	ntctl	14.3716
HA	set1	high mannose	497	ntctl	14.0684
HA	set1	high mannose	497	ntctl	19.3085
HA	set1	fucosylated	497	ntctl	18.803
HA	set1	complex/hybrid	497	ntctl	14.8901
HA	set1	high mannose	497	ntctl	20.0608
HA	set1	fucosylated	497	ntctl	20.2393
HA	set1	complex/hybrid	497	ntctl	16.0384
HA	set1	fucosylated	497	ntctl	15.0852
HA	set1	complex/hybrid	497	ntctl	14.7215
HA	set1	high mannose	497	ntctl	20.8316
HA	set1	high mannose	497	ntctl	13.4203
HA	set1	fucosylated	497	ntctl	13.7092
HA	set1	fucosylated	497	ntctl	18.966
HA	set1	complex/hybrid	497	ntctl	19.8845
HA	set1	fucosylated	497	ntctl	17.7222
HA	set1	complex/hybrid	497	ntctl	19.0457
HA	set1	fucosylated	497	ntctl	13.8101
HA	set1	fucosylated	497	ntctl	14.6875
HA	set1	high mannose	497	ntctl	22.3566
HA	set1	fucosylated	497	ntctl	18.3156
HA	set1	fucosylated	497	ntctl	20.021
HA	set1	complex/hybrid	497	ntctl	17.8209
HA	set1	fucosylated	497	ntctl	15.0817
HA	set1	fucosylated	497	ntctl	23.5767
HA	set1	fucosylated	497	ntctl	16.5019
HA	set1	complex/hybrid	497	ntctl	17.377
HA	set1	fucosylated	497	ntctl	16.5316
HA	set1	high mannose	497	ntctl	22.9367
HA	set1	complex/hybrid	497	ntctl	15.8498
HA	set1	fucosylated	497	ntctl	14.7119
HA	set1	fucosylated	497	ntctl	15.8472
HA	set1	fucosylated	497	ntctl	21.6646
HA	set1	fucosylated	497	ntctl	18.0049
HA	set1	complex/hybrid	497	ntctl	15.0145
HA	set1	fucosylated	497	ntctl	18.6926
HA	set1	complex/hybrid	497	ntctl	15.6606
HA	set1	fucosylated	497	ntctl	16.9629
HA	set1	high mannose	497	ntctl	18.755
HA	set1	fucosylated	497	ntctl	18.5347
HA	set1	fucosylated	497	ntctl	14.6257
HA	set1	fucosylated	497	ntctl	16.3209
HA	set1	complex/hybrid	497	ntctl	13.6549
HA	set1	fucosylated	497	ntctl	14.6681
HA	set1	fucosylated	497	ntctl	23.6193
HA	set1	complex/hybrid	497	ntctl	16.6612
HA	set1	fucosylated	497	ntctl	13.1958
HA	set1	fucosylated	497	ntctl	16.1737
HA	set1	high mannose	497	ntctl	14.3654
HA	set1	fucosylated	497	ntctl	13.0911
HA	set1	fucosylated	497	ntctl	13.3948
HA	set1	complex/hybrid	497	ntctl	20.4641
HA	set1	fucosylated	497	ntctl	19.7488
HA	set1	fucosylated	497	ntctl	17.5947
HA	set1	complex/hybrid	497	ntctl	14.2705
HA	set1	fucosylated	497	ntctl	16.6902
HA	set1	fucosylated	497	ntctl	15.8753
HA	set1	high mannose	497	ntctl	13.513
HA	set1	complex/hybrid	497	ntctl	15.539
HA	set1	complex/hybrid	497	ntctl	13.957
HA	set1	fucosylated	497	ntctl	16.5876
HA	set1	complex/hybrid	497	ntctl	14.6506
HA	set1	fucosylated	497	ntctl	21.0726
HA	set1	high mannose	497	ntctl	13.2136
HA	set1	fucosylated	497	ntctl	11.9041
HA	set1	fucosylated	497	ntctl	11.5627
HA	set1	fucosylated	497	ntctl	17.07
HA	set1	fucosylated	497	ntctl	14.0755
HA	set1	fucosylated	497	ntctl	14.6423
HA	set1	complex/hybrid	497	ntctl	15.9841
HA	set1	complex/hybrid	497	ntctl	13.5992
HA	set1	paucimannose	73	ntctl	13.195
HA	set1	fucosylated	73	ntctl	14.8166
HA	set1	high mannose	73	ntctl	15.2128
HA	set1	complex/hybrid	73	ntctl	12.1221
HA	set1	high mannose	73	ntctl	17.959
HA	set1	complex/hybrid	73	ntctl	15.3409
HA	set1	fucosylated	73	ntctl	14.4434
HA	set1	complex/hybrid	73	ntctl	12.2751
HA	set1	fucosylated	73	ntctl	15.098
HA	set1	high mannose	73	ntctl	12.8199
HA	set1	fucosylated	73	ntctl	13.421
HA	set1	complex/hybrid	73	ntctl	15.6698
HA	set1	fucosylated	73	ntctl	13.0473
HA	set1	fucosylated	73	ntctl	15.563
HA	set1	high mannose	73	ntctl	18.3781
HA	set1	complex/hybrid	73	ntctl	13.8863
HA	set1	complex/hybrid	73	ntctl	13.7374
HA	set1	fucosylated	73	ntctl	14.5388
HA	set1	complex/hybrid	73	ntctl	16.2211
HA	set1	complex/hybrid	73	ntctl	15.8401
HA	set1	fucosylated	73	ntctl	19.026
HA	set1	high mannose	73	ntctl	21.1092
HA	set1	complex/hybrid	73	ntctl	21.0144
HA	set1	fucosylated	73	ntctl	14.8203
HA	set1	fucosylated	73	ntctl	19.629
HA	set1	complex/hybrid	73	ntctl	18.1121
HA	set1	complex/hybrid	73	ntctl	16.1308
HA	set1	complex/hybrid	73	ntctl	15.8847
HA	set1	complex/hybrid	73	ntctl	17.1686
HA	set1	fucosylated	73	ntctl	15.8771
HA	set1	fucosylated	73	ntctl	15.5527
HA	set1	high mannose	73	ntctl	17.101
HA	set1	fucosylated	73	ntctl	13.693
HA	set1	fucosylated	73	ntctl	16.1637
HA	set1	complex/hybrid	73	ntctl	15.4919
HA	set1	complex/hybrid	73	ntctl	16.1241
HA	set1	fucosylated	73	ntctl	17.9845
HA	set1	complex/hybrid	73	ntctl	15.077
HA	set1	complex/hybrid	73	ntctl	14.4608
HA	set1	fucosylated	73	ntctl	14.6166
HA	set1	fucosylated	73	ntctl	13.2486
HA	set1	high mannose	73	ntctl	20.4017
HA	set1	fucosylated	73	ntctl	21.7053
HA	set1	fucosylated	73	ntctl	17.576
HA	set1	complex/hybrid	73	ntctl	17.9608
HA	set1	fucosylated	73	ntctl	15.5079
HA	set1	fucosylated	73	ntctl	15.7489
HA	set1	fucosylated	73	ntctl	13.4862
HA	set1	complex/hybrid	73	ntctl	12.515
HA	set1	complex/hybrid	73	ntctl	13.8279
HA	set1	fucosylated	73	ntctl	14.789
HA	set1	fucosylated	73	ntctl	16.2563
HA	set1	fucosylated	73	ntctl	14.6997
HA	set1	complex/hybrid	73	ntctl	14.4982
HA	set1	fucosylated	73	ntctl	17.9967
HA	set1	high mannose	73	ntctl	15.6139
HA	set1	complex/hybrid	73	ntctl	14.3304
HA	set1	fucosylated	73	ntctl	12.8259
HA	set1	complex/hybrid	73	ntctl	17.0498
HA	set1	fucosylated	73	ntctl	16.308
HA	set1	complex/hybrid	73	ntctl	14.7953
HA	set1	complex/hybrid	73	ntctl	15.6795
HA	set1	complex/hybrid	73	ntctl	19.6069
HA	set1	high mannose	73	ntctl	14.814
HA	set1	complex/hybrid	73	ntctl	14.962
HA	set1	complex/hybrid	73	ntctl	15.7183
HA	set1	complex/hybrid	73	ntctl	13.6962
HA	set1	complex/hybrid	73	ntctl	15.8489
HA	set1	sialylated	73	ntctl	12.4142
HA	set1	paucimannose	73	ntctl	16.2305
HA	set1	paucimannose	73	ntctl	15.5646
HA	set1	complex/hybrid	497	ntctl	16.1993
HA	set1	high mannose	497	ntctl	12.8488
HA	set1	paucimannose	142	ntctl	16.2411
HA	set1	fucosylated	142	ntctl	16.2247
HA	set1	high mannose	142	ntctl	19.4002
HA	set1	complex/hybrid	142	ntctl	15.1692
HA	set1	high mannose	142	ntctl	18.7354
HA	set1	fucosylated	142	ntctl	16.3266
HA	set1	complex/hybrid	142	ntctl	19.1082
HA	set1	complex/hybrid	142	ntctl	14.4275
HA	set1	fucosylated	142	ntctl	16.3979
HA	set1	high mannose	142	ntctl	20.5312
HA	set1	fucosylated	142	ntctl	17.5483
HA	set1	complex/hybrid	142	ntctl	19.8146
HA	set1	fucosylated	142	ntctl	17.1837
HA	set1	complex/hybrid	142	ntctl	18.2585
HA	set1	complex/hybrid	142	ntctl	14.4077
HA	set1	fucosylated	142	ntctl	16.0951
HA	set1	fucosylated	142	ntctl	18.6581
HA	set1	high mannose	142	ntctl	19.9679
HA	set1	fucosylated	142	ntctl	14.3365
HA	set1	fucosylated	142	ntctl	18.473
HA	set1	complex/hybrid	142	ntctl	19.5027
HA	set1	complex/hybrid	142	ntctl	15.8387
HA	set1	fucosylated	142	ntctl	18.4834
HA	set1	complex/hybrid	142	ntctl	20.7713
HA	set1	fucosylated	142	ntctl	17.2141
HA	set1	complex/hybrid	142	ntctl	19.4952
HA	set1	fucosylated	142	ntctl	19.4969
HA	set1	fucosylated	142	ntctl	19.1322
HA	set1	high mannose	142	ntctl	20.5104
HA	set1	complex/hybrid	142	ntctl	19.7203
HA	set1	sialylated	142	ntctl	15.1358
HA	set1	fucosylated	142	ntctl	16.845
HA	set1	fucosylated	142	ntctl	18.7347
HA	set1	complex/hybrid	142	ntctl	18.5114
HA	set1	fucosylated	142	ntctl	16.3025
HA	set1	fucosylated	142	ntctl	19.6362
HA	set1	complex/hybrid	142	ntctl	22.3225
HA	set1	fucosylated	142	ntctl	17.3867
HA	set1	fucosylated	142	ntctl	18.811
HA	set1	complex/hybrid	142	ntctl	18.8094
HA	set1	fucosylated	142	ntctl	17.5493
HA	set1	fucosylated	142	ntctl	17.8822
HA	set1	high mannose	142	ntctl	19.6525
HA	set1	complex/hybrid	142	ntctl	16.8663
HA	set1	sialylated	142	ntctl	15.9811
HA	set1	fucosylated	142	ntctl	18.5018
HA	set1	fucosylated	142	ntctl	18.2578
HA	set1	fucosylated	142	ntctl	14.1114
HA	set1	complex/hybrid	142	ntctl	16.8069
HA	set1	complex/hybrid	142	ntctl	18.4089
HA	set1	fucosylated	142	ntctl	17.4721
HA	set1	fucosylated	142	ntctl	17.291
HA	set1	complex/hybrid	142	ntctl	18.3556
HA	set1	fucosylated	142	ntctl	16.1749
HA	set1	fucosylated	142	ntctl	17.4401
HA	set1	complex/hybrid	142	ntctl	18.8574
HA	set1	fucosylated	142	ntctl	16.0453
HA	set1	fucosylated	142	ntctl	18.6972
HA	set1	fucosylated	142	ntctl	16.2733
HA	set1	fucosylated	142	ntctl	18.3736
HA	set1	high mannose	142	ntctl	17.6764
HA	set1	complex/hybrid	142	ntctl	16.5835
HA	set1	fucosylated	142	ntctl	17.0825
HA	set1	fucosylated	142	ntctl	21.5599
HA	set1	sialylated	142	ntctl	15.6678
[truncated: 15,998 more rows]

## Sheet: Fig3e
Protein.ID	contrast	dataset	n_position	n_HexNAc	glycan_type	logFC	P.Value
HA	B4GALT1g9	glyco	497	6	fucosylated	3.25154	2.9962e-07
HA	B4GALT1g9	glyco	497	2	fucosylated	3.13012	5.79362e-07
HA	B4GALT1g9	glyco	497	5	fucosylated	2.34475	6.47247e-06
HA	B4GALT1g9	glyco	497	4	fucosylated	2.71574	7.52656e-06
HA	B4GALT1g9	glyco	73	4	complex/hybrid	-2.22373	3.8584e-05
HA	B4GALT1g9	glyco	497	5	fucosylated	2.05293	4.01279e-05
HA	B4GALT1g9	glyco	497	5	fucosylated	2.74068	5.40892e-05
HA	B4GALT1g9	glyco	497	4	fucosylated	3.60543	8.48336e-05
HA	B4GALT1g9	glyco	497	5	fucosylated	2.00038	9.06237e-05
HA	B4GALT1g9	glyco	285	9	complex/hybrid	-1.72079	9.22413e-05
HA	B4GALT1g9	glyco	497	4	complex/hybrid	2.33184	9.3393e-05
HA	B4GALT1g9	glyco	73	2	fucosylated	1.10847	0.000188029
HA	B4GALT1g9	glyco	142	2	high mannose	-1.7593	0.000275523
HA	B4GALT1g9	glyco	142	7	complex/hybrid	-1.16358	0.000309063
HA	B4GALT1g9	glyco	285	7	complex/hybrid	-2.18733	0.000310065
HA	B4GALT1g9	glyco	285	8	fucosylated	-1.88728	0.000350515
HA	B4GALT1g9	glyco	285	7	complex/hybrid	-2.07778	0.000363542
HA	B4GALT1g9	glyco	285	6	complex/hybrid	-1.77529	0.000387505
HA	B4GALT1g9	glyco	497	6	fucosylated	1.5297	0.000480684
HA	B4GALT1g9	glyco	142	5	fucosylated	-1.25133	0.000534156
HA	B4GALT1g9	glyco	285	8	complex/hybrid	-1.61543	0.000549084
HA	B4GALT1g9	glyco	142	6	complex/hybrid	-1.57437	0.000613402
HA	B4GALT1g9	glyco	142	4	complex/hybrid	-1.44452	0.000753352
HA	B4GALT1g9	glyco	285	7	fucosylated	-2.64261	0.000769383
HA	B4GALT1g9	glyco	73	4	fucosylated	1.8609	0.000777129
HA	B4GALT1g9	glyco	142	7	fucosylated	-2.1848	0.000788973
HA	B4GALT1g9	glyco	142	7	complex/hybrid	-1.14774	0.000915038
HA	B4GALT1g9	glyco	142	6	complex/hybrid	-1.16957	0.000917425
HA	B4GALT1g9	glyco	285	6	complex/hybrid	-1.81844	0.000928382
HA	B4GALT1g9	glyco	73	10	complex/hybrid	-3.28359	0.000966608
HA	B4GALT1g9	glyco	285	5	complex/hybrid	-2.06469	0.00107033
HA	B4GALT1g9	glyco	285	8	complex/hybrid	-2.2979	0.00114487
HA	B4GALT1g9	glyco	497	4	fucosylated	2.88708	0.00123456
HA	B4GALT1g9	glyco	142	2	high mannose	-1.59767	0.0014144
HA	B4GALT1g9	glyco	142	7	complex/hybrid	-1.41515	0.00144096
HA	B4GALT1g9	glyco	497	5	complex/hybrid	-1.00074	0.00153729
HA	B4GALT1g9	glyco	142	6	fucosylated	-1.64468	0.00154297
HA	B4GALT1g9	glyco	285	5	complex/hybrid	-1.97027	0.00155092
HA	B4GALT1g9	glyco	142	3	fucosylated	-1.70825	0.00159575
HA	B4GALT1g9	glyco	285	4	fucosylated	3.4545	0.00165419
HA	B4GALT1g9	glyco	142	6	fucosylated	-1.06687	0.0016906
HA	B4GALT1g9	glyco	142	2	high mannose	-1.06937	0.00175123
HA	B4GALT1g9	glyco	73	2	high mannose	-1.65085	0.00178344
HA	B4GALT1g9	glyco	285	4	fucosylated	3.74205	0.00181727
HA	B4GALT1g9	glyco	142	4	fucosylated	-1.4186	0.00188707
HA	B4GALT1g9	glyco	285	4	fucosylated	2.22975	0.00190441
HA	B4GALT1g9	glyco	142	5	fucosylated	-1.61178	0.00194435
HA	B4GALT1g9	glyco	497	2	high mannose	2.06861	0.00202975
HA	B4GALT1g9	glyco	142	3	complex/hybrid	-1.82686	0.00205412
HA	B4GALT1g9	glyco	142	2	fucosylated	-0.930118	0.00212563
HA	B4GALT1g9	glyco	285	6	complex/hybrid	-1.63294	0.00227283
HA	B4GALT1g9	glyco	142	5	sialylated	-1.76744	0.00236888
HA	B4GALT1g9	glyco	285	5	fucosylated	-1.34251	0.00239712
HA	B4GALT1g9	glyco	285	4	fucosylated	3.40078	0.00240394
HA	B4GALT1g9	glyco	73	2	high mannose	-1.43901	0.00257194
HA	B4GALT1g9	glyco	285	2	fucosylated	-1.20222	0.00270541
HA	B4GALT1g9	glyco	497	2	fucosylated	1.19418	0.00273367
HA	B4GALT1g9	glyco	142	5	complex/hybrid	-1.78014	0.00286254
HA	B4GALT1g9	glyco	285	6	complex/hybrid	-1.702	0.00297158
HA	B4GALT1g9	glyco	142	5	fucosylated	-1.77454	0.003
HA	B4GALT1g9	glyco	142	6	complex/hybrid	-1.41454	0.00311551
HA	B4GALT1g9	glyco	285	5	fucosylated	3.28763	0.00324736
HA	B4GALT1g9	glyco	285	2	high mannose	-1.4061	0.00327377
HA	B4GALT1g9	glyco	285	7	complex/hybrid	-1.55085	0.00329879
HA	B4GALT1g9	glyco	142	5	complex/hybrid	-1.70882	0.00396542
HA	B4GALT1g9	glyco	142	3	fucosylated	-2.12229	0.00408665
HA	B4GALT1g9	glyco	73	3	complex/hybrid	-1.29933	0.00479514
HA	B4GALT1g9	glyco	285	2	fucosylated	-2.10601	0.00484279
HA	B4GALT1g9	glyco	142	2	high mannose	-0.957026	0.0049519
HA	B4GALT1g9	glyco	285	4	complex/hybrid	-1.57696	0.00512742
HA	B4GALT1g9	glyco	73	7	complex/hybrid	-1.16514	0.00529227
HA	B4GALT1g9	glyco	285	5	complex/hybrid	-0.920095	0.00531966
HA	B4GALT1g9	glyco	142	3	fucosylated	-1.79871	0.00533397
HA	B4GALT1g9	glyco	285	2	fucosylated	-1.67487	0.00564828
HA	B4GALT1g9	glyco	142	2	high mannose	-1.60009	0.00568118
HA	B4GALT1g9	glyco	142	2	fucosylated	-0.757243	0.00578425
HA	B4GALT1g9	glyco	142	5	complex/hybrid	-2.26964	0.00580182
HA	B4GALT1g9	glyco	285	2	fucosylated	-1.6232	0.00582266
HA	B4GALT1g9	glyco	497	2	fucosylated	1.1191	0.00590197
HA	B4GALT1g9	glyco	497	7	fucosylated	1.33934	0.00601851
HA	B4GALT1g9	glyco	142	7	complex/hybrid	-1.19274	0.00602464
HA	B4GALT1g9	glyco	142	3	complex/hybrid	-0.945466	0.00602623
HA	B4GALT1g9	glyco	285	5	complex/hybrid	-2.5154	0.00620872
HA	B4GALT1g9	glyco	285	7	fucosylated	-1.56721	0.00633209
HA	B4GALT1g9	glyco	142	2	high mannose	-1.18549	0.00641364
HA	B4GALT1g9	glyco	142	3	fucosylated	-2.03105	0.00645599
HA	B4GALT1g9	glyco	142	4	complex/hybrid	-1.50905	0.00669677
HA	B4GALT1g9	glyco	285	5	fucosylated	2.68043	0.00691958
HA	B4GALT1g9	glyco	142	4	sialylated	-1.04227	0.00704858
HA	B4GALT1g9	glyco	73	4	fucosylated	-1.34034	0.00706826
HA	B4GALT1g9	glyco	142	2	high mannose	-0.862965	0.00738979
HA	B4GALT1g9	glyco	73	5	complex/hybrid	-0.96421	0.00742592
HA	B4GALT1g9	glyco	142	3	complex/hybrid	-0.745287	0.00762124
HA	B4GALT1g9	glyco	285	4	complex/hybrid	-1.31135	0.00797925
HA	B4GALT1g9	glyco	285	4	fucosylated	1.81117	0.00800041
HA	B4GALT1g9	glyco	142	3	complex/hybrid	-1.10496	0.00810426
HA	B4GALT1g9	glyco	142	3	fucosylated	-1.24554	0.00856578
HA	B4GALT1g9	glyco	73	2	paucimannose	-0.909232	0.00871142
HA	B4GALT1g9	glyco	73	4	fucosylated	-0.760012	0.00880747
HA	B4GALT1g9	glyco	285	6	complex/hybrid	-1.26672	0.00881043
HA	B4GALT1g9	glyco	285	5	complex/hybrid	-2.01544	0.00887188
HA	B4GALT1g9	glyco	285	6	complex/hybrid	-1.46615	0.00893386
HA	B4GALT1g9	glyco	285	4	complex/hybrid	-1.33775	0.00905229
HA	B4GALT1g9	glyco	142	4	complex/hybrid	-0.834406	0.00908717
HA	B4GALT1g9	glyco	73	2	high mannose	-2.35518	0.00939559
HA	B4GALT1g9	glyco	142	3	fucosylated	-2.07054	0.00961242
HA	B4GALT1g9	glyco	142	2	fucosylated	-0.717995	0.00987686
HA	B4GALT1g9	glyco	142	6	complex/hybrid	-1.32868	0.00992147
HA	B4GALT1g9	glyco	497	4	complex/hybrid	-0.925588	0.0103299
HA	B4GALT1g9	glyco	142	4	fucosylated	-1.20434	0.0107241
HA	B4GALT1g9	glyco	142	3	complex/hybrid	-2.0221	0.0107509
HA	B4GALT1g9	glyco	285	5	complex/hybrid	-1.51902	0.011397
HA	B4GALT1g9	glyco	142	9	complex/hybrid	-0.634789	0.0114561
HA	B4GALT1g9	glyco	497	7	fucosylated	-1.23672	0.0120894
HA	B4GALT1g9	glyco	285	7	complex/hybrid	1.31021	0.012584
HA	B4GALT1g9	glyco	73	2	fucosylated	-1.01457	0.0127003
HA	B4GALT1g9	glyco	285	7	complex/hybrid	-1.38144	0.0129204
HA	B4GALT1g9	glyco	142	6	complex/hybrid	-1.08145	0.0133737
HA	B4GALT1g9	glyco	142	4	complex/hybrid	-0.872965	0.0135173
HA	B4GALT1g9	glyco	285	2	fucosylated	-1.55089	0.0141495
HA	B4GALT1g9	glyco	142	2	paucimannose	-1.02905	0.0142783
HA	B4GALT1g9	glyco	285	6	fucosylated	1.45715	0.0143094
HA	B4GALT1g9	glyco	73	8	complex/hybrid	-1.25264	0.014351
HA	B4GALT1g9	glyco	142	3	fucosylated	-1.19599	0.0143835
HA	B4GALT1g9	glyco	142	4	fucosylated	-0.857509	0.0148667
HA	B4GALT1g9	glyco	142	6	fucosylated	-0.894974	0.0148934
HA	B4GALT1g9	glyco	142	5	sialylated	-0.773432	0.0149448
HA	B4GALT1g9	glyco	142	3	fucosylated	-2.04153	0.0150184
HA	B4GALT1g9	glyco	142	3	complex/hybrid	-1.18324	0.0163812
HA	B4GALT1g9	glyco	142	6	fucosylated	-0.804335	0.0165563
HA	B4GALT1g9	glyco	142	7	complex/hybrid	-1.26468	0.0166128
HA	B4GALT1g9	glyco	285	5	complex/hybrid	-1.59936	0.0169446
HA	B4GALT1g9	glyco	285	6	complex/hybrid	-1.22004	0.0171128
HA	B4GALT1g9	glyco	285	2	fucosylated	2.30827	0.0185572
HA	B4GALT1g9	glyco	73	11	complex/hybrid	0.76855	0.0188493
HA	B4GALT1g9	glyco	497	7	complex/hybrid	-0.749701	0.0194962
HA	B4GALT1g9	glyco	285	10	complex/hybrid	-1.21505	0.0195043
HA	B4GALT1g9	glyco	285	7	fucosylated	-1.12421	0.0197245
HA	B4GALT1g9	glyco	73	2	high mannose	-0.720864	0.0197932
HA	B4GALT1g9	glyco	285	3	complex/hybrid	-0.892568	0.0200789
HA	B4GALT1g9	glyco	142	2	high mannose	-1.43866	0.0202505
HA	B4GALT1g9	glyco	142	4	fucosylated	-0.55922	0.0211623
HA	B4GALT1g9	glyco	73	4	complex/hybrid	-0.611804	0.0215328
HA	B4GALT1g9	glyco	142	4	fucosylated	-0.811877	0.0216058
HA	B4GALT1g9	glyco	142	5	complex/hybrid	-1.75207	0.0228283
HA	B4GALT1g9	glyco	142	8	complex/hybrid	-0.965641	0.0228693
HA	B4GALT1g9	glyco	73	3	complex/hybrid	-1.19142	0.0229099
HA	B4GALT1g9	glyco	142	2	paucimannose	-0.748614	0.0237205
HA	B4GALT1g9	glyco	497	7	fucosylated	0.923728	0.0243349
HA	B4GALT1g9	glyco	142	3	fucosylated	-1.33287	0.0247723
HA	B4GALT1g9	glyco	73	7	complex/hybrid	-1.0535	0.0252895
HA	B4GALT1g9	glyco	285	2	high mannose	-1.00653	0.0253339
HA	B4GALT1g9	glyco	142	2	phospho	-0.739485	0.0254733
HA	B4GALT1g9	glyco	142	4	complex/hybrid	-0.511785	0.0254963
HA	B4GALT1g9	glyco	497	5	sialylated	-0.830869	0.0257396
HA	B4GALT1g9	glyco	73	2	paucimannose	-0.896516	0.0262273
HA	B4GALT1g9	glyco	142	5	fucosylated	-1.03181	0.026241
HA	B4GALT1g9	glyco	142	2	high mannose	-0.642339	0.0270421
HA	B4GALT1g9	glyco	142	5	fucosylated	-0.66454	0.0271692
HA	B4GALT1g9	glyco	142	3	complex/hybrid	-1.23249	0.027489
HA	B4GALT1g9	glyco	73	8	sialylated	0.61483	0.0275547
HA	B4GALT1g9	glyco	285	5	complex/hybrid	-0.844227	0.0277453
HA	B4GALT1g9	glyco	73	2	high mannose	-0.831363	0.0293575
HA	B4GALT1g9	glyco	142	4	complex/hybrid	-0.858135	0.0307978
HA	B4GALT1g9	glyco	285	8	complex/hybrid	-1.10764	0.0309353
HA	B4GALT1g9	glyco	142	4	sialylated	-0.620946	0.0311312
HA	B4GALT1g9	glyco	285	5	fucosylated	1.71656	0.0319016
HA	B4GALT1g9	glyco	285	2	fucosylated	-1.09096	0.0320515
HA	B4GALT1g9	glyco	285	3	complex/hybrid	-0.8602	0.0332331
HA	B4GALT1g9	glyco	142	2	high mannose	-1.42766	0.0332653
HA	B4GALT1g9	glyco	73	6	fucosylated	-0.768863	0.0335936
HA	B4GALT1g9	glyco	285	3	fucosylated	-0.948787	0.0341127
HA	B4GALT1g9	glyco	285	9	complex/hybrid	-0.891442	0.0341354
HA	B4GALT1g9	glyco	285	5	fucosylated	2.10094	0.0342523
HA	B4GALT1g9	glyco	73	7	fucosylated	-1.53642	0.0347473
HA	B4GALT1g9	glyco	142	3	fucosylated	-1.30164	0.0353273
HA	B4GALT1g9	glyco	142	5	complex/hybrid	-0.566785	0.0355237
HA	B4GALT1g9	glyco	142	9	complex/hybrid	-0.909292	0.0361345
HA	B4GALT1g9	glyco	73	5	fucosylated	-1.17176	0.0363379
HA	B4GALT1g9	glyco	73	2	small	-0.820093	0.0374994
HA	B4GALT1g9	glyco	73	8	complex/hybrid	-0.741791	0.0409387
HA	B4GALT1g9	glyco	73	5	fucosylated	-0.656404	0.0419554
HA	B4GALT1g9	glyco	142	4	fucosylated	-0.825056	0.0420098
HA	B4GALT1g9	glyco	285	5	complex/hybrid	-0.645126	0.0420997
HA	B4GALT1g9	glyco	73	4	fucosylated	-0.76622	0.0427954
HA	B4GALT1g9	glyco	142	3	fucosylated	-1.12933	0.0437566
HA	B4GALT1g9	glyco	73	3	fucosylated	-1.39958	0.044121
HA	B4GALT1g9	glyco	73	6	complex/hybrid	-0.517986	0.0441503
HA	B4GALT1g9	glyco	497	3	fucosylated	-1.06235	0.0445557
HA	B4GALT1g9	glyco	142	4	complex/hybrid	-0.786719	0.0447721
HA	B4GALT1g9	glyco	73	4	fucosylated	-0.854976	0.0449151
HA	B4GALT1g9	glyco	285	7	fucosylated	-0.865726	0.0451456
HA	B4GALT1g9	glyco	142	5	complex/hybrid	-0.516408	0.0453062
HA	B4GALT1g9	glyco	73	7	fucosylated	-0.917008	0.0454624
HA	B4GALT1g9	glyco	142	2	fucosylated	-1.43106	0.0463571
HA	B4GALT1g9	glyco	142	3	fucosylated	-1.10663	0.0467261
HA	B4GALT1g9	glyco	73	9	complex/hybrid	-0.679661	0.0469062
HA	B4GALT1g9	glyco	285	8	complex/hybrid	-0.985123	0.0474266
HA	B4GALT1g9	glyco	73	6	complex/hybrid	-0.56185	0.0481936
HA	B4GALT1g9	glyco	142	2	paucimannose	-0.630288	0.0482211
HA	B4GALT1g9	glyco	142	6	complex/hybrid	-0.703013	0.0490732
HA	B4GALT1g9	glyco	73	5	fucosylated	-0.822289	0.0491696
HA	B4GALT1g9	glyco	142	2	fucosylated	-1.52037	0.0492159
HA	B4GALT1g9	glyco	142	5	complex/hybrid	-0.878776	0.0516928
HA	B4GALT1g9	glyco	497	6	complex/hybrid	-0.628419	0.0522968
HA	B4GALT1g9	glyco	142	2	high mannose	-0.666397	0.0532805
HA	B4GALT1g9	glyco	73	2	high mannose	-1.60334	0.0533818
HA	B4GALT1g9	glyco	285	7	fucosylated	-1.05673	0.0544064
HA	B4GALT1g9	glyco	142	4	fucosylated	-0.861206	0.0549021
HA	B4GALT1g9	glyco	73	9	complex/hybrid	-0.671334	0.0567616
HA	B4GALT1g9	glyco	73	7	complex/hybrid	-0.686672	0.0572241
HA	B4GALT1g9	glyco	497	6	fucosylated	-0.899091	0.0582789
HA	B4GALT1g9	glyco	142	3	complex/hybrid	-0.445109	0.0586318
HA	B4GALT1g9	glyco	142	4	complex/hybrid	-0.63943	0.0597999
HA	B4GALT1g9	glyco	142	3	fucosylated	-1.70346	0.0599744
HA	B4GALT1g9	glyco	142	2	paucimannose	-1.82063	0.0601695
HA	B4GALT1g9	glyco	285	2	high mannose	1.9538	0.0603406
HA	B4GALT1g9	glyco	142	3	complex/hybrid	-0.853874	0.0604475
HA	B4GALT1g9	glyco	285	3	fucosylated	1.68336	0.0608081
HA	B4GALT1g9	glyco	285	5	complex/hybrid	-1.30883	0.060995
HA	B4GALT1g9	glyco	142	6	complex/hybrid	-1.91656	0.0611087
HA	B4GALT1g9	glyco	142	4	fucosylated	1.29569	0.0611996
HA	B4GALT1g9	glyco	285	4	complex/hybrid	1.04345	0.0629003
HA	B4GALT1g9	glyco	285	3	complex/hybrid	-0.992074	0.0630725
HA	B4GALT1g9	glyco	285	4	fucosylated	2.28628	0.063976
HA	B4GALT1g9	glyco	142	6	complex/hybrid	-0.859198	0.0647968
HA	B4GALT1g9	glyco	497	2	high mannose	0.642836	0.0657367
HA	B4GALT1g9	glyco	285	3	fucosylated	-0.713926	0.0679701
HA	B4GALT1g9	glyco	285	2	fucosylated	-0.821721	0.0690209
HA	B4GALT1g9	glyco	142	4	complex/hybrid	1.56192	0.0691669
HA	B4GALT1g9	glyco	142	2	small	-0.750075	0.0692231
HA	B4GALT1g9	glyco	73	9	complex/hybrid	-0.592231	0.069569
HA	B4GALT1g9	glyco	142	6	fucosylated	-0.744042	0.0712392
HA	B4GALT1g9	glyco	285	2	fucosylated	-0.501134	0.0718996
HA	B4GALT1g9	glyco	285	3	fucosylated	1.44574	0.0739304
HA	B4GALT1g9	glyco	142	5	fucosylated	-1.38294	0.0741862
HA	B4GALT1g9	glyco	73	5	fucosylated	-0.553388	0.0747673
HA	B4GALT1g9	glyco	142	7	complex/hybrid	-0.604303	0.077041
HA	B4GALT1g9	glyco	285	4	complex/hybrid	-0.974822	0.0789684
HA	B4GALT1g9	glyco	73	3	complex/hybrid	-0.7755	0.0813613
HA	B4GALT1g9	glyco	285	3	complex/hybrid	-0.890526	0.082169
HA	B4GALT1g9	glyco	285	2	high mannose	1.13777	0.0825004
HA	B4GALT1g9	glyco	73	7	complex/hybrid	-0.636667	0.0827903
HA	B4GALT1g9	glyco	142	3	fucosylated	1.21324	0.0843007
HA	B4GALT1g9	glyco	285	6	fucosylated	1.66435	0.0851409
HA	B4GALT1g9	glyco	142	6	complex/hybrid	-0.641458	0.0862232
HA	B4GALT1g9	glyco	73	2	high mannose	-0.798876	0.0879627
HA	B4GALT1g9	glyco	142	2	high mannose	-0.610069	0.0893991
HA	B4GALT1g9	glyco	142	5	fucosylated	-0.583	0.0895583
HA	B4GALT1g9	glyco	142	2	fucosylated	-0.56391	0.0908391
HA	B4GALT1g9	glyco	73	8	complex/hybrid	0.622163	0.0913424
HA	B4GALT1g9	glyco	73	4	fucosylated	-0.564061	0.091733
HA	B4GALT1g9	glyco	142	4	complex/hybrid	1.16529	0.0918654
HA	B4GALT1g9	glyco	73	5	fucosylated	1.50903	0.0940279
HA	B4GALT1g9	glyco	285	5	fucosylated	1.68557	0.0972815
HA	B4GALT1g9	glyco	142	6	fucosylated	-0.577458	0.102071
HA	B4GALT1g9	glyco	142	6	fucosylated	-0.962473	0.102298
HA	B4GALT1g9	glyco	73	5	complex/hybrid	-0.63834	0.106702
HA	B4GALT1g9	glyco	142	2	high mannose	-0.802468	0.106885
HA	B4GALT1g9	glyco	73	4	complex/hybrid	-0.515825	0.109041
HA	B4GALT1g9	glyco	142	2	fucosylated	-0.457897	0.109857
HA	B4GALT1g9	glyco	285	5	fucosylated	1.06909	0.110228
HA	B4GALT1g9	glyco	73	3	fucosylated	-0.486497	0.112489
HA	B4GALT1g9	glyco	142	3	fucosylated	-0.440969	0.115161
HA	B4GALT1g9	glyco	497	3	fucosylated	-1.03496	0.116738
HA	B4GALT1g9	glyco	142	7	fucosylated	-0.544768	0.117642
HA	B4GALT1g9	glyco	142	3	fucosylated	-1.19233	0.117968
HA	B4GALT1g9	glyco	497	9	complex/hybrid	-0.412555	0.11922
HA	B4GALT1g9	glyco	142	5	complex/hybrid	1.10314	0.119952
HA	B4GALT1g9	glyco	142	2	fucosylated	-0.611604	0.124374
HA	B4GALT1g9	glyco	497	4	fucosylated	-0.527819	0.12449
HA	B4GALT1g9	glyco	142	7	complex/hybrid	-0.487041	0.1251
HA	B4GALT1g9	glyco	497	4	fucosylated	-0.903242	0.128577
HA	B4GALT1g9	glyco	73	4	complex/hybrid	-0.36495	0.129974
HA	B4GALT1g9	glyco	497	6	complex/hybrid	-0.794912	0.130781
HA	B4GALT1g9	glyco	73	7	complex/hybrid	-0.662951	0.131071
HA	B4GALT1g9	glyco	142	5	fucosylated	-0.623001	0.131224
HA	B4GALT1g9	glyco	285	5	complex/hybrid	1.9727	0.132404
HA	B4GALT1g9	glyco	497	6	fucosylated	-0.857072	0.134741
HA	B4GALT1g9	glyco	73	6	fucosylated	-0.410494	0.135799
HA	B4GALT1g9	glyco	142	4	fucosylated	-0.606932	0.140831
HA	B4GALT1g9	glyco	285	4	complex/hybrid	0.750127	0.142407
HA	B4GALT1g9	glyco	142	3	fucosylated	-0.41697	0.142692
HA	B4GALT1g9	glyco	142	3	fucosylated	1.03692	0.145778
HA	B4GALT1g9	glyco	497	5	fucosylated	-0.691753	0.146606
HA	B4GALT1g9	glyco	285	7	complex/hybrid	-0.812381	0.147012
HA	B4GALT1g9	glyco	142	4	fucosylated	0.969799	0.14786
HA	B4GALT1g9	glyco	285	8	complex/hybrid	-0.562585	0.148291
HA	B4GALT1g9	glyco	73	5	complex/hybrid	0.555203	0.150445
HA	B4GALT1g9	glyco	285	5	fucosylated	1.67939	0.150653
HA	B4GALT1g9	glyco	142	2	fucosylated	0.395689	0.151582
HA	B4GALT1g9	glyco	142	8	complex/hybrid	0.443014	0.152197
HA	B4GALT1g9	glyco	285	5	fucosylated	1.2443	0.154864
HA	B4GALT1g9	glyco	73	8	complex/hybrid	0.639327	0.155413
HA	B4GALT1g9	glyco	497	4	complex/hybrid	-0.673985	0.155611
HA	B4GALT1g9	glyco	142	3	fucosylated	0.802029	0.15676
HA	B4GALT1g9	glyco	73	4	complex/hybrid	-0.399809	0.156772
HA	B4GALT1g9	glyco	142	3	fucosylated	-0.321734	0.157664
HA	B4GALT1g9	glyco	142	3	complex/hybrid	-0.703903	0.163488
HA	B4GALT1g9	glyco	285	2	high mannose	1.14004	0.163659
HA	B4GALT1g9	glyco	142	7	fucosylated	0.821969	0.164826
HA	B4GALT1g9	glyco	142	2	fucosylated	-0.539013	0.164942
HA	B4GALT1g9	glyco	73	7	fucosylated	0.509566	0.166998
HA	B4GALT1g9	glyco	73	2	high mannose	-0.299886	0.167803
HA	B4GALT1g9	glyco	142	8	complex/hybrid	-0.854341	0.168382
HA	B4GALT1g9	glyco	142	2	fucosylated	-0.403908	0.16856
HA	B4GALT1g9	glyco	497	2	high mannose	-0.524342	0.173979
HA	B4GALT1g9	glyco	142	3	fucosylated	1.04323	0.174494
HA	B4GALT1g9	glyco	285	3	complex/hybrid	-0.769805	0.174632
HA	B4GALT1g9	glyco	285	3	fucosylated	1.09823	0.175491
HA	B4GALT1g9	glyco	142	3	fucosylated	-0.540484	0.177138
HA	B4GALT1g9	glyco	142	7	fucosylated	-0.615722	0.177337
HA	B4GALT1g9	glyco	142	6	complex/hybrid	0.662091	0.177738
HA	B4GALT1g9	glyco	497	4	fucosylated	-0.42752	0.178547
HA	B4GALT1g9	glyco	142	4	sialylated	-1.01143	0.178787
HA	B4GALT1g9	glyco	142	5	complex/hybrid	-0.341357	0.17903
HA	B4GALT1g9	glyco	142	7	fucosylated	-0.470309	0.181363
HA	B4GALT1g9	glyco	497	4	complex/hybrid	-0.674371	0.181403
HA	B4GALT1g9	glyco	73	7	complex/hybrid	-0.515494	0.181611
HA	B4GALT1g9	glyco	497	4	fucosylated	-0.686342	0.181651
HA	B4GALT1g9	glyco	285	5	complex/hybrid	-0.947004	0.185594
HA	B4GALT1g9	glyco	73	3	complex/hybrid	0.580813	0.186973
HA	B4GALT1g9	glyco	73	2	high mannose	-0.397184	0.187767
HA	B4GALT1g9	glyco	73	11	complex/hybrid	-0.273048	0.188809
HA	B4GALT1g9	glyco	73	3	complex/hybrid	-0.356338	0.189663
HA	B4GALT1g9	glyco	142	3	fucosylated	1.10443	0.189776
HA	B4GALT1g9	glyco	73	5	fucosylated	-0.502342	0.190111
HA	B4GALT1g9	glyco	73	2	high mannose	-0.636297	0.191581
HA	B4GALT1g9	glyco	142	3	fucosylated	-0.371026	0.194827
HA	B4GALT1g9	glyco	497	5	complex/hybrid	-0.563316	0.195688
HA	B4GALT1g9	glyco	73	8	complex/hybrid	-0.316747	0.195817
HA	B4GALT1g9	glyco	142	3	complex/hybrid	-0.439975	0.197401
HA	B4GALT1g9	glyco	142	3	fucosylated	0.636509	0.197794
HA	B4GALT1g9	glyco	285	4	fucosylated	1.22418	0.201371
HA	B4GALT1g9	glyco	73	5	complex/hybrid	-0.394792	0.201844
HA	B4GALT1g9	glyco	73	4	fucosylated	0.461514	0.201945
HA	B4GALT1g9	glyco	142	7	fucosylated	-0.545596	0.203604
HA	B4GALT1g9	glyco	142	2	fucosylated	-0.781741	0.204168
HA	B4GALT1g9	glyco	73	4	fucosylated	-0.451313	0.206185
HA	B4GALT1g9	glyco	285	2	high mannose	1.41498	0.20709
HA	B4GALT1g9	glyco	142	5	fucosylated	-0.612519	0.20854
HA	B4GALT1g9	glyco	285	6	fucosylated	0.966138	0.212698
HA	B4GALT1g9	glyco	73	8	complex/hybrid	-0.444686	0.213371
HA	B4GALT1g9	glyco	285	3	fucosylated	-0.789602	0.214747
HA	B4GALT1g9	glyco	73	6	complex/hybrid	-0.36945	0.216287
HA	B4GALT1g9	glyco	497	2	high mannose	-0.455898	0.220425
HA	B4GALT1g9	glyco	285	4	complex/hybrid	0.997069	0.220947
HA	B4GALT1g9	glyco	285	2	high mannose	0.784778	0.222107
HA	B4GALT1g9	glyco	73	2	high mannose	0.929956	0.222915
HA	B4GALT1g9	glyco	285	5	complex/hybrid	1.59512	0.224619
HA	B4GALT1g9	glyco	285	2	high mannose	1.39039	0.227706
HA	B4GALT1g9	glyco	142	4	fucosylated	0.589898	0.230083
HA	B4GALT1g9	glyco	73	8	fucosylated	-0.347327	0.23019
HA	B4GALT1g9	glyco	73	6	complex/hybrid	-0.54425	0.230351
HA	B4GALT1g9	glyco	142	4	complex/hybrid	-0.425807	0.230717
HA	B4GALT1g9	glyco	73	2	high mannose	-1.04482	0.230871
HA	B4GALT1g9	glyco	73	4	fucosylated	-0.415957	0.233584
HA	B4GALT1g9	glyco	73	2	high mannose	0.326668	0.236625
HA	B4GALT1g9	glyco	73	2	high mannose	-0.34581	0.239638
HA	B4GALT1g9	glyco	285	4	complex/hybrid	-0.606878	0.240965
HA	B4GALT1g9	glyco	285	10	complex/hybrid	0.701648	0.242986
HA	B4GALT1g9	glyco	73	3	complex/hybrid	-0.286939	0.243468
HA	B4GALT1g9	glyco	497	3	fucosylated	-0.630561	0.243787
HA	B4GALT1g9	glyco	497	2	high mannose	0.733956	0.243794
HA	B4GALT1g9	glyco	73	2	high mannose	-0.298284	0.244199
HA	B4GALT1g9	glyco	73	2	high mannose	-0.263747	0.244572
HA	B4GALT1g9	glyco	142	3	complex/hybrid	-0.462934	0.245
HA	B4GALT1g9	glyco	142	3	complex/hybrid	0.695572	0.245295
HA	B4GALT1g9	glyco	142	2	fucosylated	-0.560531	0.249074
HA	B4GALT1g9	glyco	73	4	fucosylated	0.443063	0.249322
HA	B4GALT1g9	glyco	497	5	fucosylated	-0.441303	0.249742
HA	B4GALT1g9	glyco	497	2	high mannose	0.613271	0.251271
HA	B4GALT1g9	glyco	285	2	high mannose	1.30709	0.251984
HA	B4GALT1g9	glyco	73	5	fucosylated	-0.364556	0.252464
HA	B4GALT1g9	glyco	142	2	high mannose	1.17153	0.25463
HA	B4GALT1g9	glyco	285	3	fucosylated	-0.656585	0.256424
HA	B4GALT1g9	glyco	73	5	fucosylated	-0.289934	0.258142
HA	B4GALT1g9	glyco	73	4	fucosylated	0.393305	0.25908
HA	B4GALT1g9	glyco	142	3	fucosylated	-0.550415	0.259747
HA	B4GALT1g9	glyco	142	3	complex/hybrid	-0.560966	0.26385
HA	B4GALT1g9	glyco	142	7	fucosylated	0.544113	0.26498
HA	B4GALT1g9	glyco	142	6	sialylated	-0.577149	0.265233
HA	B4GALT1g9	glyco	73	7	fucosylated	-0.572938	0.269515
HA	B4GALT1g9	glyco	73	3	fucosylated	-0.336509	0.269658
HA	B4GALT1g9	glyco	285	2	paucimannose	-0.515109	0.270125
HA	B4GALT1g9	glyco	142	4	sialylated	-0.550551	0.271463
HA	B4GALT1g9	glyco	142	4	complex/hybrid	-0.659794	0.27162
HA	B4GALT1g9	glyco	285	3	fucosylated	1.19908	0.272026
HA	B4GALT1g9	glyco	285	4	complex/hybrid	-0.590956	0.272312
HA	B4GALT1g9	glyco	285	3	fucosylated	1.17185	0.27248
HA	B4GALT1g9	glyco	497	3	complex/hybrid	0.459123	0.272592
HA	B4GALT1g9	glyco	285	2	high mannose	0.840666	0.274046
HA	B4GALT1g9	glyco	142	3	complex/hybrid	-0.47068	0.276219
HA	B4GALT1g9	glyco	497	4	fucosylated	-0.583698	0.277881
HA	B4GALT1g9	glyco	142	3	fucosylated	-0.317996	0.279383
HA	B4GALT1g9	glyco	142	4	complex/hybrid	0.472565	0.279525
HA	B4GALT1g9	glyco	142	1	fucosylated	1.06374	0.283328
HA	B4GALT1g9	glyco	73	8	complex/hybrid	0.337666	0.286538
HA	B4GALT1g9	glyco	285	5	complex/hybrid	0.916549	0.287759
HA	B4GALT1g9	glyco	73	3	complex/hybrid	0.317299	0.289802
HA	B4GALT1g9	glyco	142	2	high mannose	1.13098	0.290663
HA	B4GALT1g9	glyco	285	6	fucosylated	0.639632	0.293188
HA	B4GALT1g9	glyco	285	2	high mannose	1.05084	0.298652
HA	B4GALT1g9	glyco	142	3	complex/hybrid	-0.530615	0.299609
HA	B4GALT1g9	glyco	497	6	fucosylated	-0.390729	0.301353
HA	B4GALT1g9	glyco	285	5	complex/hybrid	1.41016	0.303749
HA	B4GALT1g9	glyco	285	6	fucosylated	0.725561	0.306576
HA	B4GALT1g9	glyco	142	2	high mannose	1.11979	0.307334
HA	B4GALT1g9	glyco	142	2	high mannose	-0.461622	0.308801
HA	B4GALT1g9	glyco	73	6	complex/hybrid	-0.322023	0.309279
HA	B4GALT1g9	glyco	285	4	fucosylated	0.502949	0.309536
HA	B4GALT1g9	glyco	142	3	complex/hybrid	0.67257	0.311248
HA	B4GALT1g9	glyco	73	3	complex/hybrid	-0.310249	0.317408
HA	B4GALT1g9	glyco	73	6	fucosylated	-0.36498	0.322308
HA	B4GALT1g9	glyco	142	3	sialylated	-0.409182	0.323317
HA	B4GALT1g9	glyco	73	7	complex/hybrid	0.496263	0.325375
HA	B4GALT1g9	glyco	142	2	high mannose	0.633767	0.330685
HA	B4GALT1g9	glyco	142	5	fucosylated	1.16957	0.330772
HA	B4GALT1g9	glyco	73	2	fucosylated	-0.324858	0.331158
HA	B4GALT1g9	glyco	285	2	high mannose	1.18445	0.332855
HA	B4GALT1g9	glyco	142	3	complex/hybrid	0.795247	0.333776
HA	B4GALT1g9	glyco	142	2	fucosylated	0.510165	0.338599
HA	B4GALT1g9	glyco	142	4	fucosylated	-0.319381	0.338749
HA	B4GALT1g9	glyco	73	4	complex/hybrid	-0.227977	0.338915
HA	B4GALT1g9	glyco	73	2	fucosylated	-0.283195	0.3401
HA	B4GALT1g9	glyco	142	5	fucosylated	-0.238164	0.341987
HA	B4GALT1g9	glyco	142	5	fucosylated	0.497763	0.343131
HA	B4GALT1g9	glyco	497	2	fucosylated	-0.300753	0.343984
HA	B4GALT1g9	glyco	73	9	complex/hybrid	0.358532	0.344362
HA	B4GALT1g9	glyco	497	7	fucosylated	-0.455255	0.348812
HA	B4GALT1g9	glyco	285	2	high mannose	-0.499772	0.349309
HA	B4GALT1g9	glyco	285	2	fucosylated	-0.30926	0.351473
HA	B4GALT1g9	glyco	285	2	fucosylated	-0.378232	0.358343
HA	B4GALT1g9	glyco	285	5	fucosylated	-0.436864	0.358635
HA	B4GALT1g9	glyco	142	5	fucosylated	-0.391351	0.361595
HA	B4GALT1g9	glyco	73	6	complex/hybrid	-0.252795	0.363379
HA	B4GALT1g9	glyco	73	3	fucosylated	-0.276855	0.365754
HA	B4GALT1g9	glyco	285	4	fucosylated	-0.46209	0.367449
HA	B4GALT1g9	glyco	73	3	fucosylated	-0.307499	0.370553
HA	B4GALT1g9	glyco	73	7	complex/hybrid	0.306025	0.371252
HA	B4GALT1g9	glyco	142	3	fucosylated	0.424668	0.373395
HA	B4GALT1g9	glyco	142	5	complex/hybrid	0.563874	0.374198
HA	B4GALT1g9	glyco	285	2	high mannose	0.560065	0.375309
HA	B4GALT1g9	glyco	142	5	fucosylated	0.750341	0.376202
HA	B4GALT1g9	glyco	142	4	fucosylated	0.495578	0.380157
HA	B4GALT1g9	glyco	285	6	fucosylated	0.573498	0.380572
HA	B4GALT1g9	glyco	497	4	fucosylated	-0.358046	0.381998
HA	B4GALT1g9	glyco	497	5	complex/hybrid	-0.376015	0.38226
HA	B4GALT1g9	glyco	285	3	fucosylated	-0.583999	0.38343
HA	B4GALT1g9	glyco	73	7	complex/hybrid	-0.233981	0.386324
HA	B4GALT1g9	glyco	142	2	small	0.317597	0.388856
HA	B4GALT1g9	glyco	285	3	complex/hybrid	-0.438903	0.392592
HA	B4GALT1g9	glyco	142	5	fucosylated	0.487296	0.392987
HA	B4GALT1g9	glyco	285	2	high mannose	0.518452	0.393467
HA	B4GALT1g9	glyco	285	5	fucosylated	0.649135	0.399269
HA	B4GALT1g9	glyco	142	2	fucosylated	-0.263199	0.399358
HA	B4GALT1g9	glyco	285	3	fucosylated	0.690149	0.404364
HA	B4GALT1g9	glyco	73	2	fucosylated	-0.192413	0.406935
HA	B4GALT1g9	glyco	285	5	complex/hybrid	-0.589092	0.410565
HA	B4GALT1g9	glyco	285	5	fucosylated	-0.382615	0.410972
HA	B4GALT1g9	glyco	285	2	high mannose	0.567695	0.412111
HA	B4GALT1g9	glyco	142	5	complex/hybrid	-0.387037	0.4167
HA	B4GALT1g9	glyco	497	2	high mannose	0.446574	0.416861
HA	B4GALT1g9	glyco	142	2	high mannose	0.46173	0.419464
HA	B4GALT1g9	glyco	73	4	complex/hybrid	-0.336489	0.4247
HA	B4GALT1g9	glyco	285	2	fucosylated	0.471328	0.428804
HA	B4GALT1g9	glyco	497	3	complex/hybrid	-0.387026	0.430932
HA	B4GALT1g9	glyco	142	3	complex/hybrid	-0.463028	0.432384
HA	B4GALT1g9	glyco	73	2	fucosylated	-0.259712	0.437867
HA	B4GALT1g9	glyco	73	2	high mannose	-0.261277	0.439509
HA	B4GALT1g9	glyco	73	2	high mannose	-0.215188	0.440642
HA	B4GALT1g9	glyco	142	5	fucosylated	0.547427	0.441121
HA	B4GALT1g9	glyco	497	3	fucosylated	-0.433308	0.446002
HA	B4GALT1g9	glyco	142	6	fucosylated	0.729023	0.449529
HA	B4GALT1g9	glyco	142	5	sialylated	-0.369705	0.44978
HA	B4GALT1g9	glyco	142	1	small	0.276787	0.451025
HA	B4GALT1g9	glyco	73	5	fucosylated	0.245474	0.451081
HA	B4GALT1g9	glyco	285	2	high mannose	0.603409	0.451355
HA	B4GALT1g9	glyco	73	2	high mannose	0.398457	0.451993
HA	B4GALT1g9	glyco	285	2	high mannose	0.764511	0.452505
HA	B4GALT1g9	glyco	285	4	fucosylated	-0.489625	0.45267
HA	B4GALT1g9	glyco	142	5	fucosylated	0.546292	0.455503
HA	B4GALT1g9	glyco	285	3	fucosylated	0.512457	0.457121
HA	B4GALT1g9	glyco	497	3	fucosylated	-0.367595	0.457981
HA	B4GALT1g9	glyco	285	6	complex/hybrid	0.605825	0.459464
HA	B4GALT1g9	glyco	142	3	sialylated	-0.254723	0.462185
HA	B4GALT1g9	glyco	142	3	fucosylated	0.257353	0.462574
HA	B4GALT1g9	glyco	497	2	high mannose	-0.3199	0.465062
HA	B4GALT1g9	glyco	73	7	fucosylated	-0.204219	0.466804
HA	B4GALT1g9	glyco	142	7	fucosylated	0.42027	0.467161
HA	B4GALT1g9	glyco	73	2	fucosylated	-0.22121	0.467627
HA	B4GALT1g9	glyco	142	2	high mannose	-0.250768	0.468577
HA	B4GALT1g9	glyco	285	4	complex/hybrid	0.33227	0.468691
HA	B4GALT1g9	glyco	285	5	fucosylated	0.366153	0.469902
HA	B4GALT1g9	glyco	73	2	fucosylated	0.239266	0.483098
HA	B4GALT1g9	glyco	497	7	complex/hybrid	-0.267724	0.483322
HA	B4GALT1g9	glyco	73	6	complex/hybrid	0.171895	0.483868
HA	B4GALT1g9	glyco	142	3	complex/hybrid	0.484567	0.484571
HA	B4GALT1g9	glyco	142	2	high mannose	0.402205	0.486776
HA	B4GALT1g9	glyco	497	3	complex/hybrid	0.325296	0.489995
HA	B4GALT1g9	glyco	142	6	complex/hybrid	0.321669	0.491775
HA	B4GALT1g9	glyco	142	2	high mannose	-0.214574	0.494587
HA	B4GALT1g9	glyco	285	4	complex/hybrid	-0.337813	0.49842
HA	B4GALT1g9	glyco	285	2	fucosylated	0.311875	0.49916
HA	B4GALT1g9	glyco	142	5	complex/hybrid	0.544954	0.499959
HA	B4GALT1g9	glyco	285	4	fucosylated	-0.415434	0.502216
HA	B4GALT1g9	glyco	73	4	fucosylated	0.19182	0.502744
HA	B4GALT1g9	glyco	497	4	fucosylated	-0.466517	0.503876
HA	B4GALT1g9	glyco	73	4	complex/hybrid	-0.368621	0.50427
HA	B4GALT1g9	glyco	73	3	complex/hybrid	0.225949	0.504604
HA	B4GALT1g9	glyco	142	5	fucosylated	-0.305306	0.508239
HA	B4GALT1g9	glyco	73	3	complex/hybrid	-0.161638	0.51313
HA	B4GALT1g9	glyco	73	7	complex/hybrid	0.188696	0.513465
HA	B4GALT1g9	glyco	73	2	fucosylated	-0.175301	0.513749
HA	B4GALT1g9	glyco	497	3	fucosylated	0.264397	0.51387
HA	B4GALT1g9	glyco	142	3	fucosylated	0.634791	0.522681
HA	B4GALT1g9	glyco	285	6	fucosylated	-0.475407	0.523654
HA	B4GALT1g9	glyco	285	5	fucosylated	-0.562025	0.5239
HA	B4GALT1g9	glyco	142	4	fucosylated	0.420466	0.52416
HA	B4GALT1g9	glyco	285	4	complex/hybrid	-0.372798	0.527402
HA	B4GALT1g9	glyco	285	7	complex/hybrid	-0.289969	0.527431
HA	B4GALT1g9	glyco	285	2	high mannose	0.514434	0.529031
HA	B4GALT1g9	glyco	142	2	fucosylated	-0.182854	0.529651
HA	B4GALT1g9	glyco	142	4	fucosylated	0.494864	0.531673
HA	B4GALT1g9	glyco	285	4	complex/hybrid	0.320616	0.536111
HA	B4GALT1g9	glyco	285	3	complex/hybrid	-0.545189	0.537284
HA	B4GALT1g9	glyco	73	4	fucosylated	0.170885	0.540215
HA	B4GALT1g9	glyco	285	2	high mannose	0.298665	0.541278
HA	B4GALT1g9	glyco	285	3	fucosylated	-0.293848	0.543368
HA	B4GALT1g9	glyco	142	2	fucosylated	-0.178701	0.544998
HA	B4GALT1g9	glyco	73	2	paucimannose	-0.133001	0.545841
HA	B4GALT1g9	glyco	285	7	complex/hybrid	0.331198	0.547873
HA	B4GALT1g9	glyco	73	4	complex/hybrid	0.384369	0.554006
HA	B4GALT1g9	glyco	142	4	fucosylated	-0.227154	0.555153
HA	B4GALT1g9	glyco	142	4	complex/hybrid	-0.315691	0.55517
HA	B4GALT1g9	glyco	497	4	complex/hybrid	0.251128	0.556309
HA	B4GALT1g9	glyco	497	5	fucosylated	-0.34365	0.559948
HA	B4GALT1g9	glyco	142	3	sialylated	0.271375	0.561322
HA	B4GALT1g9	glyco	285	4	complex/hybrid	-0.301286	0.562853
HA	B4GALT1g9	glyco	497	4	complex/hybrid	0.289516	0.563917
HA	B4GALT1g9	glyco	73	6	complex/hybrid	-0.198212	0.565504
HA	B4GALT1g9	glyco	285	2	fucosylated	0.3033	0.569841
HA	B4GALT1g9	glyco	285	2	small	0.335458	0.569949
HA	B4GALT1g9	glyco	497	2	high mannose	0.197836	0.570977
HA	B4GALT1g9	glyco	73	8	complex/hybrid	0.243232	0.574927
HA	B4GALT1g9	glyco	73	7	complex/hybrid	-0.17593	0.577969
HA	B4GALT1g9	glyco	73	5	fucosylated	-0.181955	0.580083
HA	B4GALT1g9	glyco	285	4	fucosylated	-0.432045	0.581949
HA	B4GALT1g9	glyco	142	7	fucosylated	0.257697	0.583589
HA	B4GALT1g9	glyco	142	2	fucosylated	-0.145324	0.583772
HA	B4GALT1g9	glyco	73	2	high mannose	-0.199864	0.584609
HA	B4GALT1g9	glyco	73	5	complex/hybrid	-0.165849	0.585401
HA	B4GALT1g9	glyco	142	4	fucosylated	0.236449	0.587977
HA	B4GALT1g9	glyco	285	4	complex/hybrid	0.39164	0.589634
HA	B4GALT1g9	glyco	285	3	fucosylated	0.482	0.590454
HA	B4GALT1g9	glyco	285	4	fucosylated	-0.42837	0.591117
HA	B4GALT1g9	glyco	142	3	complex/hybrid	-0.190917	0.593362
HA	B4GALT1g9	glyco	73	5	complex/hybrid	-0.16139	0.595524
HA	B4GALT1g9	glyco	142	4	complex/hybrid	0.584581	0.59675
HA	B4GALT1g9	glyco	285	5	complex/hybrid	0.181936	0.601526
HA	B4GALT1g9	glyco	142	5	complex/hybrid	-0.264707	0.601855
HA	B4GALT1g9	glyco	285	4	fucosylated	0.197934	0.605526
HA	B4GALT1g9	glyco	73	7	complex/hybrid	-0.116558	0.613396
HA	B4GALT1g9	glyco	142	1	small	-0.165121	0.61582
HA	B4GALT1g9	glyco	142	2	high mannose	-0.229695	0.617607
HA	B4GALT1g9	glyco	142	2	high mannose	0.248497	0.623199
HA	B4GALT1g9	glyco	73	6	complex/hybrid	0.160456	0.623487
HA	B4GALT1g9	glyco	142	2	high mannose	0.290866	0.628093
HA	B4GALT1g9	glyco	285	3	complex/hybrid	-0.358188	0.631126
HA	B4GALT1g9	glyco	142	6	complex/hybrid	-0.269021	0.631966
HA	B4GALT1g9	glyco	497	2	high mannose	0.184269	0.633574
HA	B4GALT1g9	glyco	73	2	fucosylated	0.132637	0.635802
HA	B4GALT1g9	glyco	497	2	high mannose	0.196631	0.637681
HA	B4GALT1g9	glyco	285	4	fucosylated	0.563475	0.6446
HA	B4GALT1g9	glyco	142	4	sialylated	0.301005	0.647875
HA	B4GALT1g9	glyco	73	5	complex/hybrid	-0.131818	0.648921
HA	B4GALT1g9	glyco	285	4	fucosylated	0.387251	0.651389
HA	B4GALT1g9	glyco	285	4	fucosylated	0.386972	0.652033
HA	B4GALT1g9	glyco	73	6	fucosylated	0.145401	0.658047
HA	B4GALT1g9	glyco	73	2	high mannose	-0.141408	0.658148
HA	B4GALT1g9	glyco	285	4	fucosylated	0.234818	0.667105
HA	B4GALT1g9	glyco	285	3	complex/hybrid	-0.327945	0.668779
HA	B4GALT1g9	glyco	285	2	fucosylated	0.329961	0.67145
HA	B4GALT1g9	glyco	73	4	fucosylated	0.214215	0.671597
HA	B4GALT1g9	glyco	285	2	fucosylated	0.256849	0.672964
HA	B4GALT1g9	glyco	285	4	fucosylated	0.287578	0.675714
HA	B4GALT1g9	glyco	73	2	paucimannose	0.156554	0.676863
HA	B4GALT1g9	glyco	285	3	fucosylated	0.267332	0.677209
HA	B4GALT1g9	glyco	73	4	complex/hybrid	0.0939177	0.6773
HA	B4GALT1g9	glyco	285	4	fucosylated	0.443762	0.678573
HA	B4GALT1g9	glyco	142	6	fucosylated	-0.187726	0.684564
HA	B4GALT1g9	glyco	73	6	complex/hybrid	0.179784	0.688156
HA	B4GALT1g9	glyco	285	6	fucosylated	-0.289079	0.688331
HA	B4GALT1g9	glyco	142	4	sialylated	0.377998	0.689902
HA	B4GALT1g9	glyco	73	2	high mannose	0.102146	0.689928
HA	B4GALT1g9	glyco	73	3	fucosylated	-0.112278	0.691167
HA	B4GALT1g9	glyco	73	3	fucosylated	0.197695	0.693138
HA	B4GALT1g9	glyco	73	5	complex/hybrid	0.14735	0.694251
HA	B4GALT1g9	glyco	497	3	fucosylated	0.161208	0.696254
HA	B4GALT1g9	glyco	73	4	complex/hybrid	-0.310522	0.699376
HA	B4GALT1g9	glyco	73	8	complex/hybrid	0.193605	0.699381
HA	B4GALT1g9	glyco	73	5	complex/hybrid	-0.109401	0.699793
HA	B4GALT1g9	glyco	285	3	complex/hybrid	0.302669	0.700984
HA	B4GALT1g9	glyco	142	3	fucosylated	0.317364	0.704572
HA	B4GALT1g9	glyco	497	9	complex/hybrid	0.149532	0.706175
HA	B4GALT1g9	glyco	142	6	complex/hybrid	-0.170479	0.706229
HA	B4GALT1g9	glyco	285	5	fucosylated	0.310901	0.706286
HA	B4GALT1g9	glyco	285	4	fucosylated	-0.316922	0.706611
HA	B4GALT1g9	glyco	142	3	fucosylated	0.16107	0.707117
HA	B4GALT1g9	glyco	285	6	complex/hybrid	0.191278	0.714
HA	B4GALT1g9	glyco	142	2	fucosylated	0.226036	0.716362
HA	B4GALT1g9	glyco	73	4	complex/hybrid	0.0988568	0.716697
HA	B4GALT1g9	glyco	285	5	fucosylated	-0.297255	0.717122
HA	B4GALT1g9	glyco	73	5	complex/hybrid	-0.109121	0.72166
HA	B4GALT1g9	glyco	142	6	fucosylated	-0.193433	0.722033
HA	B4GALT1g9	glyco	497	3	fucosylated	-0.17528	0.722704
HA	B4GALT1g9	glyco	497	5	fucosylated	0.192939	0.728612
HA	B4GALT1g9	glyco	285	6	fucosylated	0.313574	0.729118
HA	B4GALT1g9	glyco	142	3	complex/hybrid	-0.140029	0.732758
HA	B4GALT1g9	glyco	285	3	fucosylated	0.257227	0.73452
HA	B4GALT1g9	glyco	73	6	fucosylated	0.106699	0.734643
HA	B4GALT1g9	glyco	73	5	complex/hybrid	-0.136269	0.73483
HA	B4GALT1g9	glyco	73	7	complex/hybrid	0.139625	0.735092
HA	B4GALT1g9	glyco	73	7	fucosylated	-0.092074	0.735578
HA	B4GALT1g9	glyco	73	6	fucosylated	-0.0953797	0.735582
HA	B4GALT1g9	glyco	73	3	complex/hybrid	-0.0905545	0.735833
HA	B4GALT1g9	glyco	285	1	fucosylated	-0.15535	0.736984
HA	B4GALT1g9	glyco	142	5	fucosylated	-0.170618	0.738003
HA	B4GALT1g9	glyco	285	2	high mannose	-0.215393	0.739669
HA	B4GALT1g9	glyco	497	2	high mannose	-0.172427	0.740656
HA	B4GALT1g9	glyco	285	2	fucosylated	0.17131	0.744962
HA	B4GALT1g9	glyco	497	4	fucosylated	0.157694	0.748008
HA	B4GALT1g9	glyco	73	2	fucosylated	-0.0842442	0.748256
HA	B4GALT1g9	glyco	73	4	fucosylated	-0.0890549	0.748427
HA	B4GALT1g9	glyco	142	7	complex/hybrid	0.115261	0.751195
HA	B4GALT1g9	glyco	285	3	fucosylated	-0.137426	0.756507
HA	B4GALT1g9	glyco	285	4	fucosylated	-0.123932	0.758448
HA	B4GALT1g9	glyco	142	4	complex/hybrid	-0.13472	0.759847
HA	B4GALT1g9	glyco	142	4	fucosylated	-0.132169	0.76028
HA	B4GALT1g9	glyco	142	5	complex/hybrid	0.235378	0.760389
HA	B4GALT1g9	glyco	142	4	complex/hybrid	0.220388	0.761694
HA	B4GALT1g9	glyco	285	4	fucosylated	-0.273997	0.76244
HA	B4GALT1g9	glyco	142	4	complex/hybrid	0.0934882	0.762678
HA	B4GALT1g9	glyco	73	2	high mannose	-0.0870154	0.771529
HA	B4GALT1g9	glyco	142	2	high mannose	0.207351	0.772037
HA	B4GALT1g9	glyco	285	2	fucosylated	-0.138887	0.773106
HA	B4GALT1g9	glyco	285	4	fucosylated	-0.249979	0.775013
HA	B4GALT1g9	glyco	285	3	fucosylated	-0.161933	0.776509
HA	B4GALT1g9	glyco	285	2	high mannose	0.124425	0.778258
HA	B4GALT1g9	glyco	497	5	complex/hybrid	-0.136687	0.782345
HA	B4GALT1g9	glyco	142	6	complex/hybrid	-0.133599	0.783898
HA	B4GALT1g9	glyco	73	2	high mannose	-0.0711403	0.784366
HA	B4GALT1g9	glyco	142	4	complex/hybrid	0.108179	0.784366
HA	B4GALT1g9	glyco	73	7	fucosylated	-0.0672377	0.784487
HA	B4GALT1g9	glyco	73	4	fucosylated	-0.0683443	0.787403
HA	B4GALT1g9	glyco	497	3	complex/hybrid	0.119676	0.787405
HA	B4GALT1g9	glyco	73	4	complex/hybrid	-0.119025	0.788057
HA	B4GALT1g9	glyco	285	5	fucosylated	-0.167917	0.788443
HA	B4GALT1g9	glyco	73	4	fucosylated	0.0724125	0.79036
HA	B4GALT1g9	glyco	73	4	fucosylated	-0.158075	0.793662
HA	B4GALT1g9	glyco	285	6	complex/hybrid	-0.219335	0.796662
HA	B4GALT1g9	glyco	73	5	complex/hybrid	-0.0662763	0.800131
HA	B4GALT1g9	glyco	73	2	paucimannose	-0.118531	0.803525
HA	B4GALT1g9	glyco	73	4	complex/hybrid	-0.059612	0.803619
HA	B4GALT1g9	glyco	73	5	fucosylated	-0.100991	0.806511
HA	B4GALT1g9	glyco	142	5	fucosylated	0.112563	0.809947
HA	B4GALT1g9	glyco	285	3	fucosylated	0.203919	0.818034
HA	B4GALT1g9	glyco	285	2	high mannose	0.126116	0.819001
HA	B4GALT1g9	glyco	285	5	fucosylated	0.206823	0.820903
HA	B4GALT1g9	glyco	73	7	fucosylated	0.0753236	0.822011
HA	B4GALT1g9	glyco	73	2	high mannose	0.0849368	0.822577
HA	B4GALT1g9	glyco	142	3	fucosylated	0.0840994	0.823807
HA	B4GALT1g9	glyco	497	3	complex/hybrid	0.114024	0.823905
HA	B4GALT1g9	glyco	285	5	fucosylated	0.200577	0.824732
HA	B4GALT1g9	glyco	142	5	fucosylated	0.068771	0.824799
HA	B4GALT1g9	glyco	285	3	complex/hybrid	-0.134591	0.828376
HA	B4GALT1g9	glyco	73	6	fucosylated	-0.0607455	0.833879
HA	B4GALT1g9	glyco	73	2	high mannose	-0.0936336	0.834489
HA	B4GALT1g9	glyco	142	3	complex/hybrid	0.0790082	0.838215
HA	B4GALT1g9	glyco	142	3	sialylated	0.12359	0.840318
HA	B4GALT1g9	glyco	497	3	complex/hybrid	-0.0999323	0.84083
HA	B4GALT1g9	glyco	142	5	fucosylated	-0.10343	0.842102
HA	B4GALT1g9	glyco	73	3	fucosylated	0.0588349	0.84345
HA	B4GALT1g9	glyco	285	4	complex/hybrid	-0.0572297	0.845757
HA	B4GALT1g9	glyco	73	5	complex/hybrid	0.0494665	0.846415
HA	B4GALT1g9	glyco	285	4	fucosylated	-0.153918	0.847779
HA	B4GALT1g9	glyco	142	6	fucosylated	0.0863239	0.850016
HA	B4GALT1g9	glyco	73	2	fucosylated	0.054356	0.850017
HA	B4GALT1g9	glyco	142	6	complex/hybrid	-0.0809618	0.850743
HA	B4GALT1g9	glyco	142	6	complex/hybrid	-0.053021	0.852886
HA	B4GALT1g9	glyco	73	3	complex/hybrid	-0.0511733	0.853785
HA	B4GALT1g9	glyco	285	4	fucosylated	0.159978	0.855986
HA	B4GALT1g9	glyco	142	5	fucosylated	-0.0780109	0.859092
HA	B4GALT1g9	glyco	142	7	fucosylated	-0.119305	0.86567
HA	B4GALT1g9	glyco	285	5	fucosylated	0.199501	0.866122
HA	B4GALT1g9	glyco	73	2	high mannose	0.0885824	0.872768
HA	B4GALT1g9	glyco	142	9	complex/hybrid	0.0945307	0.874415
HA	B4GALT1g9	glyco	285	6	complex/hybrid	0.0737308	0.87509
HA	B4GALT1g9	glyco	73	3	fucosylated	0.0427133	0.879953
HA	B4GALT1g9	glyco	497	4	complex/hybrid	0.0524571	0.881648
HA	B4GALT1g9	glyco	73	4	fucosylated	-0.0441929	0.883451
HA	B4GALT1g9	glyco	142	4	sialylated	0.0570841	0.887658
HA	B4GALT1g9	glyco	497	5	fucosylated	0.07371	0.894469
HA	B4GALT1g9	glyco	285	3	complex/hybrid	0.0844894	0.895036
HA	B4GALT1g9	glyco	73	7	complex/hybrid	0.0523728	0.895992
HA	B4GALT1g9	glyco	73	3	complex/hybrid	0.0450501	0.898652
HA	B4GALT1g9	glyco	73	2	high mannose	0.0325873	0.898887
HA	B4GALT1g9	glyco	142	3	fucosylated	0.0620567	0.90133
HA	B4GALT1g9	glyco	73	2	high mannose	-0.0603858	0.902173
HA	B4GALT1g9	glyco	497	3	complex/hybrid	-0.0634275	0.903141
HA	B4GALT1g9	glyco	73	4	fucosylated	0.036305	0.904455
HA	B4GALT1g9	glyco	73	4	complex/hybrid	0.0258449	0.909827
HA	B4GALT1g9	glyco	285	3	fucosylated	0.0958235	0.910647
HA	B4GALT1g9	glyco	142	5	complex/hybrid	-0.035375	0.911092
HA	B4GALT1g9	glyco	73	7	complex/hybrid	0.0324703	0.911236
HA	B4GALT1g9	glyco	285	1	small	-0.0626588	0.911303
HA	B4GALT1g9	glyco	73	2	fucosylated	0.0616395	0.911427
HA	B4GALT1g9	glyco	285	5	fucosylated	0.0572893	0.911845
HA	B4GALT1g9	glyco	142	4	fucosylated	-0.0478384	0.913144
HA	B4GALT1g9	glyco	73	4	fucosylated	0.0546981	0.913659
HA	B4GALT1g9	glyco	285	3	fucosylated	-0.112405	0.913821
HA	B4GALT1g9	glyco	73	4	fucosylated	-0.0357256	0.92049
HA	B4GALT1g9	glyco	285	7	complex/hybrid	0.0703892	0.921141
HA	B4GALT1g9	glyco	142	4	sialylated	0.0348513	0.922991
HA	B4GALT1g9	glyco	142	3	complex/hybrid	-0.0613685	0.925223
HA	B4GALT1g9	glyco	142	3	fucosylated	0.0341124	0.930153
HA	B4GALT1g9	glyco	285	4	complex/hybrid	0.0672376	0.931349
HA	B4GALT1g9	glyco	73	4	fucosylated	0.043956	0.931761
HA	B4GALT1g9	glyco	497	4	complex/hybrid	0.0356013	0.933249
HA	B4GALT1g9	glyco	142	5	complex/hybrid	0.0451375	0.935754
HA	B4GALT1g9	glyco	142	3	fucosylated	0.0278352	0.938926
HA	B4GALT1g9	glyco	73	4	fucosylated	0.0290178	0.943225
HA	B4GALT1g9	glyco	73	4	complex/hybrid	-0.0264714	0.94414
HA	B4GALT1g9	glyco	73	4	complex/hybrid	-0.0223224	0.946722
HA	B4GALT1g9	glyco	285	3	fucosylated	-0.0482331	0.952541
HA	B4GALT1g9	glyco	73	2	fucosylated	-0.0167556	0.953906
HA	B4GALT1g9	glyco	73	4	complex/hybrid	0.0128774	0.954335
HA	B4GALT1g9	glyco	497	3	complex/hybrid	-0.0198416	0.955143
HA	B4GALT1g9	glyco	285	2	high mannose	-0.0404783	0.957679
HA	B4GALT1g9	glyco	285	2	fucosylated	0.0320665	0.961443
HA	B4GALT1g9	glyco	142	5	complex/hybrid	0.0226291	0.962902
HA	B4GALT1g9	glyco	142	3	sialylated	0.0226059	0.965049
HA	B4GALT1g9	glyco	142	7	complex/hybrid	-0.0170827	0.965549
HA	B4GALT1g9	glyco	73	2	fucosylated	0.0107381	0.966943
HA	B4GALT1g9	glyco	73	5	fucosylated	-0.00821867	0.967326
HA	B4GALT1g9	glyco	285	3	fucosylated	0.0309253	0.967517
HA	B4GALT1g9	glyco	73	5	fucosylated	-0.0118459	0.968346
HA	B4GALT1g9	glyco	285	6	complex/hybrid	-0.0107212	0.982542
HA	B4GALT1g9	glyco	142	5	sialylated	-0.0128439	0.983255
HA	B4GALT1g9	glyco	142	7	complex/hybrid	-0.00873982	0.983567
HA	B4GALT1g9	glyco	73	4	complex/hybrid	0.00578177	0.983991
HA	B4GALT1g9	glyco	142	6	fucosylated	-0.00792862	0.984455
HA	B4GALT1g9	glyco	285	2	high mannose	0.00907487	0.9846
HA	B4GALT1g9	glyco	142	2	paucimannose	-0.00538293	0.984757
HA	B4GALT1g9	glyco	142	5	fucosylated	0.0128721	0.984851
HA	B4GALT1g9	glyco	73	4	complex/hybrid	0.00779589	0.985211
HA	B4GALT1g9	glyco	142	7	fucosylated	0.00649313	0.987374
HA	B4GALT1g9	glyco	73	7	fucosylated	0.00465204	0.989684
HA	B4GALT1g9	glyco	285	6	fucosylated	-0.00839238	0.991215
HA	B4GALT1g9	glyco	73	2	small	0.00146034	0.997379
HA	B4GALT1g6	glyco	497	6	fucosylated	-1.91671	0.000889934
HA	B4GALT1g6	glyco	142	7	complex/hybrid	-0.934501	0.00161678
HA	B4GALT1g6	glyco	142	5	fucosylated	-1.0715	0.00167743
HA	B4GALT1g6	glyco	73	2	paucimannose	-1.15969	0.00187956
HA	B4GALT1g6	glyco	497	2	high mannose	1.36531	0.00196869
HA	B4GALT1g6	glyco	73	11	complex/hybrid	-0.741063	0.00291968
HA	B4GALT1g6	glyco	142	6	complex/hybrid	-1.19927	0.00412389
HA	B4GALT1g6	glyco	142	9	complex/hybrid	-0.744169	0.00453393
HA	B4GALT1g6	glyco	142	3	complex/hybrid	-1.13798	0.00454726
HA	B4GALT1g6	glyco	142	2	high mannose	-1.14909	0.00569754
HA	B4GALT1g6	glyco	73	2	fucosylated	-0.757974	0.00594086
HA	B4GALT1g6	glyco	73	2	fucosylated	-1.15809	0.00600477
HA	B4GALT1g6	glyco	142	6	complex/hybrid	-1.2425	0.00612278
HA	B4GALT1g6	glyco	73	6	complex/hybrid	-0.943741	0.00644526
HA	B4GALT1g6	glyco	142	7	fucosylated	-1.59614	0.0065298
HA	B4GALT1g6	glyco	73	4	complex/hybrid	-0.87719	0.00663961
HA	B4GALT1g6	glyco	142	6	fucosylated	-0.992984	0.0084708
HA	B4GALT1g6	glyco	142	4	fucosylated	-1.0938	0.00960177
HA	B4GALT1g6	glyco	142	3	complex/hybrid	-0.65892	0.00968695
HA	B4GALT1g6	glyco	73	3	complex/hybrid	-1.10818	0.0120361
HA	B4GALT1g6	glyco	73	3	complex/hybrid	-0.752963	0.0130866
HA	B4GALT1g6	glyco	142	5	complex/hybrid	-1.95513	0.0134718
HA	B4GALT1g6	glyco	497	6	complex/hybrid	-0.840682	0.0141745
HA	B4GALT1g6	glyco	142	3	fucosylated	-0.762714	0.0161111
HA	B4GALT1g6	glyco	142	5	complex/hybrid	-1.33489	0.0162551
HA	B4GALT1g6	glyco	285	2	fucosylated	-1.67538	0.0174152
HA	B4GALT1g6	glyco	285	8	fucosylated	-1.03118	0.0179663
HA	B4GALT1g6	glyco	142	3	fucosylated	-1.14097	0.0180394
HA	B4GALT1g6	glyco	497	2	high mannose	-0.971196	0.0182665
HA	B4GALT1g6	glyco	497	3	complex/hybrid	1.34038	0.0185731
HA	B4GALT1g6	glyco	73	4	complex/hybrid	-0.914333	0.0202577
HA	B4GALT1g6	glyco	285	9	complex/hybrid	-0.779834	0.0204356
HA	B4GALT1g6	glyco	142	2	high mannose	-0.66177	0.023567
HA	B4GALT1g6	glyco	142	3	complex/hybrid	-1.19431	0.0238362
HA	B4GALT1g6	glyco	73	2	high mannose	-0.691136	0.0241935
HA	B4GALT1g6	glyco	142	4	complex/hybrid	-0.813276	0.0249816
HA	B4GALT1g6	glyco	142	6	fucosylated	-0.733436	0.0258349
HA	B4GALT1g6	glyco	142	4	complex/hybrid	-0.877293	0.0279136
HA	B4GALT1g6	glyco	142	5	fucosylated	-1.00968	0.0279517
HA	B4GALT1g6	glyco	142	2	phospho	-0.724049	0.0280419
HA	B4GALT1g6	glyco	497	6	fucosylated	0.750641	0.0285165
HA	B4GALT1g6	glyco	73	10	complex/hybrid	-1.84964	0.0290157
HA	B4GALT1g6	glyco	73	2	high mannose	-0.50807	0.0293782
HA	B4GALT1g6	glyco	142	5	complex/hybrid	-0.590962	0.0296328
HA	B4GALT1g6	glyco	73	6	complex/hybrid	-0.628982	0.0301582
HA	B4GALT1g6	glyco	142	2	fucosylated	-0.573465	0.0302649
HA	B4GALT1g6	glyco	142	5	complex/hybrid	-0.579267	0.0330473
HA	B4GALT1g6	glyco	142	7	complex/hybrid	-0.621717	0.0333458
HA	B4GALT1g6	glyco	142	2	high mannose	-0.898149	0.0367499
HA	B4GALT1g6	glyco	497	5	sialylated	-0.764361	0.0371294
HA	B4GALT1g6	glyco	142	6	fucosylated	-0.612396	0.0374341
HA	B4GALT1g6	glyco	142	3	complex/hybrid	-0.988025	0.037645
HA	B4GALT1g6	glyco	73	3	complex/hybrid	-1.06397	0.037866
HA	B4GALT1g6	glyco	142	8	complex/hybrid	-0.860875	0.0380757
HA	B4GALT1g6	glyco	142	5	sialylated	-1.0569	0.0387251
HA	B4GALT1g6	glyco	73	3	complex/hybrid	-0.545583	0.0388982
HA	B4GALT1g6	glyco	142	2	high mannose	-0.824428	0.0396656
HA	B4GALT1g6	glyco	73	2	high mannose	-1.73721	0.0408559
HA	B4GALT1g6	glyco	73	4	complex/hybrid	-0.525837	0.0415469
HA	B4GALT1g6	glyco	73	2	high mannose	-0.925522	0.0425604
HA	B4GALT1g6	glyco	142	6	complex/hybrid	-0.596785	0.0428429
HA	B4GALT1g6	glyco	142	2	paucimannose	-0.647471	0.0433595
HA	B4GALT1g6	glyco	497	7	complex/hybrid	-0.625084	0.0436977
HA	B4GALT1g6	glyco	497	2	high mannose	1.20462	0.0438242
HA	B4GALT1g6	glyco	142	2	small	-0.843855	0.0446969
HA	B4GALT1g6	glyco	285	5	fucosylated	1.98802	0.0448867
HA	B4GALT1g6	glyco	497	2	high mannose	1.34259	0.0456221
HA	B4GALT1g6	glyco	142	4	sialylated	-0.704761	0.0473354
HA	B4GALT1g6	glyco	142	2	fucosylated	-0.511505	0.0507408
HA	B4GALT1g6	glyco	142	2	fucosylated	-0.560932	0.0514307
HA	B4GALT1g6	glyco	73	6	fucosylated	-0.685973	0.0532284
HA	B4GALT1g6	glyco	142	4	fucosylated	-0.450433	0.0533731
HA	B4GALT1g6	glyco	142	2	high mannose	-0.664401	0.0538857
HA	B4GALT1g6	glyco	497	7	fucosylated	-0.883971	0.0552697
HA	B4GALT1g6	glyco	285	2	high mannose	-0.800995	0.0567004
HA	B4GALT1g6	glyco	73	3	fucosylated	-0.622439	0.0574296
HA	B4GALT1g6	glyco	285	6	complex/hybrid	-0.946559	0.0586527
HA	B4GALT1g6	glyco	142	5	complex/hybrid	-0.481075	0.0593149
HA	B4GALT1g6	glyco	142	3	complex/hybrid	-0.720193	0.0595445
HA	B4GALT1g6	glyco	73	2	paucimannose	-0.447663	0.0597813
HA	B4GALT1g6	glyco	285	8	complex/hybrid	-0.704686	0.060194
HA	B4GALT1g6	glyco	142	2	high mannose	-0.551831	0.0602235
HA	B4GALT1g6	glyco	285	7	fucosylated	-1.20088	0.0609336
HA	B4GALT1g6	glyco	142	4	fucosylated	-0.795199	0.0617572
HA	B4GALT1g6	glyco	142	4	sialylated	-0.522794	0.0617826
HA	B4GALT1g6	glyco	497	4	complex/hybrid	0.913125	0.0632475
HA	B4GALT1g6	glyco	497	4	fucosylated	-0.613439	0.0636228
HA	B4GALT1g6	glyco	142	3	fucosylated	-1.24844	0.0639127
HA	B4GALT1g6	glyco	285	6	complex/hybrid	-0.826213	0.0666834
HA	B4GALT1g6	glyco	497	2	high mannose	-0.732049	0.067285
HA	B4GALT1g6	glyco	142	2	fucosylated	-0.450071	0.0674437
HA	B4GALT1g6	glyco	142	3	fucosylated	-0.789756	0.0679816
HA	B4GALT1g6	glyco	142	5	fucosylated	-0.947086	0.068278
HA	B4GALT1g6	glyco	497	9	complex/hybrid	0.777064	0.0694384
HA	B4GALT1g6	glyco	285	7	complex/hybrid	-0.81395	0.0729872
HA	B4GALT1g6	glyco	142	9	complex/hybrid	-0.75193	0.0741976
HA	B4GALT1g6	glyco	73	7	complex/hybrid	-0.43926	0.0758165
HA	B4GALT1g6	glyco	142	2	high mannose	-0.84519	0.076587
HA	B4GALT1g6	glyco	285	7	complex/hybrid	-0.823714	0.0779294
HA	B4GALT1g6	glyco	73	4	fucosylated	-0.589597	0.0796367
HA	B4GALT1g6	glyco	497	5	fucosylated	0.831723	0.0803375
HA	B4GALT1g6	glyco	142	6	fucosylated	-0.757119	0.0808991
HA	B4GALT1g6	glyco	497	3	fucosylated	0.981204	0.081608
HA	B4GALT1g6	glyco	73	2	high mannose	-0.514684	0.082006
HA	B4GALT1g6	glyco	73	4	fucosylated	-0.513892	0.0837534
HA	B4GALT1g6	glyco	285	5	complex/hybrid	-0.89365	0.083766
HA	B4GALT1g6	glyco	142	7	fucosylated	-1.30855	0.0839911
HA	B4GALT1g6	glyco	142	7	complex/hybrid	-0.668286	0.0840708
HA	B4GALT1g6	glyco	142	3	fucosylated	-1.11625	0.0841464
HA	B4GALT1g6	glyco	285	4	fucosylated	1.73884	0.0846463
HA	B4GALT1g6	glyco	142	7	complex/hybrid	-0.834461	0.0895968
HA	B4GALT1g6	glyco	285	2	fucosylated	-0.883864	0.0903978
HA	B4GALT1g6	glyco	73	2	high mannose	0.844986	0.0916431
HA	B4GALT1g6	glyco	142	5	fucosylated	-1.20482	0.0962948
HA	B4GALT1g6	glyco	142	2	high mannose	-0.473144	0.0970085
HA	B4GALT1g6	glyco	285	6	fucosylated	1.2179	0.0993069
HA	B4GALT1g6	glyco	285	4	complex/hybrid	-0.759852	0.100117
HA	B4GALT1g6	glyco	142	5	fucosylated	-0.465867	0.10187
HA	B4GALT1g6	glyco	73	2	high mannose	-0.381894	0.102629
HA	B4GALT1g6	glyco	497	4	fucosylated	1.18964	0.103576
HA	B4GALT1g6	glyco	73	7	fucosylated	-0.423714	0.105023
HA	B4GALT1g6	glyco	73	2	fucosylated	-0.495489	0.105242
HA	B4GALT1g6	glyco	142	2	fucosylated	-0.493253	0.10774
HA	B4GALT1g6	glyco	73	5	fucosylated	-0.42542	0.107924
HA	B4GALT1g6	glyco	73	4	complex/hybrid	-0.383494	0.108819
HA	B4GALT1g6	glyco	142	9	complex/hybrid	1.01711	0.109541
HA	B4GALT1g6	glyco	73	6	complex/hybrid	-0.757631	0.110243
HA	B4GALT1g6	glyco	285	3	complex/hybrid	-0.804845	0.111814
HA	B4GALT1g6	glyco	142	2	paucimannose	-0.492983	0.112172
HA	B4GALT1g6	glyco	285	5	complex/hybrid	-1.28774	0.112196
HA	B4GALT1g6	glyco	497	2	high mannose	0.888568	0.112665
HA	B4GALT1g6	glyco	73	4	fucosylated	-0.565555	0.114542
HA	B4GALT1g6	glyco	142	3	complex/hybrid	-0.475187	0.116539
HA	B4GALT1g6	glyco	73	4	complex/hybrid	-0.686909	0.118613
HA	B4GALT1g6	glyco	73	9	complex/hybrid	-0.49611	0.120338
HA	B4GALT1g6	glyco	142	7	complex/hybrid	-0.564683	0.120721
HA	B4GALT1g6	glyco	73	6	complex/hybrid	-0.380815	0.123074
HA	B4GALT1g6	glyco	73	5	fucosylated	0.523053	0.124075
HA	B4GALT1g6	glyco	73	2	high mannose	-1.22395	0.126902
HA	B4GALT1g6	glyco	73	2	paucimannose	-0.603034	0.127347
HA	B4GALT1g6	glyco	285	5	complex/hybrid	-0.548732	0.127782
HA	B4GALT1g6	glyco	497	6	complex/hybrid	-0.801385	0.127986
HA	B4GALT1g6	glyco	142	4	fucosylated	-0.499693	0.12803
HA	B4GALT1g6	glyco	285	2	fucosylated	1.37637	0.128166
HA	B4GALT1g6	glyco	73	7	complex/hybrid	-0.670155	0.128209
HA	B4GALT1g6	glyco	285	2	fucosylated	-0.870802	0.130472
HA	B4GALT1g6	glyco	142	2	high mannose	-0.532286	0.132408
HA	B4GALT1g6	glyco	497	3	complex/hybrid	0.811288	0.133131
HA	B4GALT1g6	glyco	285	2	fucosylated	-0.506539	0.13339
HA	B4GALT1g6	glyco	497	4	complex/hybrid	0.556725	0.134069
HA	B4GALT1g6	glyco	73	6	complex/hybrid	-0.484651	0.136918
HA	B4GALT1g6	glyco	497	4	fucosylated	0.958696	0.13729
HA	B4GALT1g6	glyco	285	10	complex/hybrid	-0.710934	0.13832
HA	B4GALT1g6	glyco	285	3	complex/hybrid	-0.520189	0.141873
HA	B4GALT1g6	glyco	142	5	complex/hybrid	0.855678	0.14619
HA	B4GALT1g6	glyco	497	7	fucosylated	-0.724597	0.147587
HA	B4GALT1g6	glyco	73	3	fucosylated	-0.447486	0.150397
HA	B4GALT1g6	glyco	142	2	fucosylated	-0.467973	0.152336
HA	B4GALT1g6	glyco	285	2	high mannose	0.826539	0.152721
HA	B4GALT1g6	glyco	142	2	high mannose	-0.419748	0.152982
HA	B4GALT1g6	glyco	142	2	high mannose	-0.716823	0.153464
HA	B4GALT1g6	glyco	73	2	high mannose	-0.424723	0.154993
HA	B4GALT1g6	glyco	497	7	fucosylated	0.598951	0.157733
HA	B4GALT1g6	glyco	142	2	paucimannose	-0.535706	0.158584
HA	B4GALT1g6	glyco	285	2	high mannose	1.59188	0.159672
HA	B4GALT1g6	glyco	73	2	high mannose	-0.534711	0.159998
HA	B4GALT1g6	glyco	73	8	complex/hybrid	-0.64812	0.161291
HA	B4GALT1g6	glyco	142	6	complex/hybrid	-0.661282	0.161529
HA	B4GALT1g6	glyco	497	7	complex/hybrid	-0.553774	0.161569
HA	B4GALT1g6	glyco	285	5	complex/hybrid	1.81951	0.162026
HA	B4GALT1g6	glyco	73	4	complex/hybrid	-0.341962	0.162856
HA	B4GALT1g6	glyco	142	5	complex/hybrid	-0.694468	0.164905
HA	B4GALT1g6	glyco	142	4	complex/hybrid	-0.442006	0.165213
HA	B4GALT1g6	glyco	285	5	fucosylated	-0.509342	0.165409
HA	B4GALT1g6	glyco	142	2	paucimannose	-0.406209	0.16824
HA	B4GALT1g6	glyco	73	6	fucosylated	-0.405661	0.168656
HA	B4GALT1g6	glyco	142	2	fucosylated	-0.402471	0.169952
HA	B4GALT1g6	glyco	142	4	complex/hybrid	-0.447609	0.169984
HA	B4GALT1g6	glyco	142	3	fucosylated	-0.753404	0.170043
HA	B4GALT1g6	glyco	142	4	complex/hybrid	-0.387275	0.170701
HA	B4GALT1g6	glyco	73	2	high mannose	-0.543985	0.170899
HA	B4GALT1g6	glyco	142	3	sialylated	-0.488612	0.171849
HA	B4GALT1g6	glyco	73	6	complex/hybrid	-0.389204	0.172247
HA	B4GALT1g6	glyco	285	7	complex/hybrid	0.642676	0.172319
HA	B4GALT1g6	glyco	285	4	fucosylated	1.21831	0.172873
HA	B4GALT1g6	glyco	73	3	complex/hybrid	-0.587683	0.173956
HA	B4GALT1g6	glyco	142	6	fucosylated	-0.54129	0.17436
HA	B4GALT1g6	glyco	285	4	fucosylated	-0.712834	0.174954
HA	B4GALT1g6	glyco	73	7	complex/hybrid	-0.483724	0.175055
HA	B4GALT1g6	glyco	497	6	fucosylated	-0.769403	0.175187
HA	B4GALT1g6	glyco	73	2	high mannose	-0.378083	0.175289
HA	B4GALT1g6	glyco	73	7	complex/hybrid	-0.48695	0.175759
HA	B4GALT1g6	glyco	497	3	complex/hybrid	0.682188	0.177356
HA	B4GALT1g6	glyco	142	4	fucosylated	-0.426869	0.179076
HA	B4GALT1g6	glyco	142	2	paucimannose	-1.24597	0.179606
HA	B4GALT1g6	glyco	285	4	complex/hybrid	0.718679	0.180006
HA	B4GALT1g6	glyco	142	2	high mannose	-0.759787	0.180123
HA	B4GALT1g6	glyco	73	7	fucosylated	-0.579949	0.181601
HA	B4GALT1g6	glyco	142	5	sialylated	-0.381339	0.183338
HA	B4GALT1g6	glyco	497	6	fucosylated	0.443723	0.184324
HA	B4GALT1g6	glyco	497	5	fucosylated	0.415472	0.184404
HA	B4GALT1g6	glyco	142	6	fucosylated	-0.632595	0.18733
HA	B4GALT1g6	glyco	142	3	complex/hybrid	-0.556603	0.191298
HA	B4GALT1g6	glyco	73	3	fucosylated	-0.392043	0.192038
HA	B4GALT1g6	glyco	142	2	fucosylated	-0.364267	0.193939
HA	B4GALT1g6	glyco	497	3	fucosylated	0.661001	0.194016
HA	B4GALT1g6	glyco	142	3	complex/hybrid	0.785426	0.194233
HA	B4GALT1g6	glyco	497	5	fucosylated	0.431103	0.19558
HA	B4GALT1g6	glyco	497	5	fucosylated	-0.786488	0.196227
HA	B4GALT1g6	glyco	73	7	complex/hybrid	-0.354274	0.199215
HA	B4GALT1g6	glyco	73	4	fucosylated	-0.514573	0.200662
HA	B4GALT1g6	glyco	142	7	complex/hybrid	-0.397654	0.202484
HA	B4GALT1g6	glyco	285	5	fucosylated	0.94014	0.205761
HA	B4GALT1g6	glyco	285	5	complex/hybrid	1.662	0.207061
HA	B4GALT1g6	glyco	497	5	fucosylated	-0.593795	0.207063
HA	B4GALT1g6	glyco	285	4	fucosylated	1.16325	0.207583
HA	B4GALT1g6	glyco	285	4	complex/hybrid	0.654786	0.208108
HA	B4GALT1g6	glyco	73	5	complex/hybrid	-0.394074	0.208862
HA	B4GALT1g6	glyco	285	8	complex/hybrid	0.481926	0.20987
HA	B4GALT1g6	glyco	285	6	complex/hybrid	-0.545607	0.214017
HA	B4GALT1g6	glyco	497	2	fucosylated	0.402325	0.21568
HA	B4GALT1g6	glyco	285	5	complex/hybrid	-0.349007	0.216159
HA	B4GALT1g6	glyco	73	4	fucosylated	-0.323088	0.218021
HA	B4GALT1g6	glyco	73	4	complex/hybrid	-0.290682	0.219034
HA	B4GALT1g6	glyco	73	2	high mannose	-0.315688	0.21944
HA	B4GALT1g6	glyco	142	3	fucosylated	-0.274214	0.222771
HA	B4GALT1g6	glyco	497	2	high mannose	0.524092	0.223199
HA	B4GALT1g6	glyco	497	3	complex/hybrid	0.556242	0.225331
HA	B4GALT1g6	glyco	285	7	fucosylated	-0.59851	0.225675
HA	B4GALT1g6	glyco	497	5	complex/hybrid	-0.528252	0.227323
HA	B4GALT1g6	glyco	142	5	sialylated	-0.60193	0.228237
HA	B4GALT1g6	glyco	73	2	high mannose	-0.323477	0.228521
HA	B4GALT1g6	glyco	142	5	fucosylated	-0.384505	0.231062
HA	B4GALT1g6	glyco	142	6	complex/hybrid	-0.429024	0.23373
HA	B4GALT1g6	glyco	142	6	complex/hybrid	-0.536653	0.235264
HA	B4GALT1g6	glyco	73	6	fucosylated	-0.319804	0.235887
HA	B4GALT1g6	glyco	142	7	complex/hybrid	-0.388089	0.236361
HA	B4GALT1g6	glyco	285	4	fucosylated	1.38927	0.236906
HA	B4GALT1g6	glyco	142	4	complex/hybrid	-0.247442	0.23794
HA	B4GALT1g6	glyco	142	5	fucosylated	-0.500494	0.23927
HA	B4GALT1g6	glyco	73	3	fucosylated	-0.340405	0.243615
HA	B4GALT1g6	glyco	142	6	complex/hybrid	-0.517076	0.244163
HA	B4GALT1g6	glyco	73	2	paucimannose	-0.429504	0.2447
HA	B4GALT1g6	glyco	73	5	complex/hybrid	-0.361845	0.245207
HA	B4GALT1g6	glyco	142	3	complex/hybrid	-0.276574	0.252176
HA	B4GALT1g6	glyco	142	5	fucosylated	-0.4615	0.25242
HA	B4GALT1g6	glyco	285	2	high mannose	1.3043	0.252937
HA	B4GALT1g6	glyco	285	3	fucosylated	-0.5177	0.256196
HA	B4GALT1g6	glyco	73	8	sialylated	-0.289298	0.257565
HA	B4GALT1g6	glyco	285	4	fucosylated	0.632941	0.258608
HA	B4GALT1g6	glyco	142	3	fucosylated	-0.643175	0.261052
HA	B4GALT1g6	glyco	142	3	complex/hybrid	-0.574671	0.261417
HA	B4GALT1g6	glyco	285	6	complex/hybrid	-0.513307	0.262965
HA	B4GALT1g6	glyco	285	5	complex/hybrid	0.789747	0.263838
HA	B4GALT1g6	glyco	73	2	fucosylated	-0.305727	0.264076
HA	B4GALT1g6	glyco	285	8	complex/hybrid	-0.618722	0.266061
HA	B4GALT1g6	glyco	73	5	fucosylated	-0.576302	0.266156
HA	B4GALT1g6	glyco	73	4	fucosylated	-0.277697	0.270504
HA	B4GALT1g6	glyco	285	5	fucosylated	1.25178	0.27398
HA	B4GALT1g6	glyco	73	5	fucosylated	-0.413548	0.274695
HA	B4GALT1g6	glyco	285	5	fucosylated	0.928635	0.275685
HA	B4GALT1g6	glyco	285	5	complex/hybrid	-0.541829	0.27569
HA	B4GALT1g6	glyco	73	7	complex/hybrid	-0.46609	0.275765
HA	B4GALT1g6	glyco	142	4	fucosylated	-0.36587	0.276228
HA	B4GALT1g6	glyco	73	3	fucosylated	-0.331423	0.278851
HA	B4GALT1g6	glyco	497	5	complex/hybrid	-0.54634	0.281823
HA	B4GALT1g6	glyco	285	5	fucosylated	0.983877	0.282081
HA	B4GALT1g6	glyco	285	5	fucosylated	1.05018	0.2829
HA	B4GALT1g6	glyco	142	4	sialylated	-0.791513	0.28502
HA	B4GALT1g6	glyco	142	5	complex/hybrid	0.513321	0.286861
HA	B4GALT1g6	glyco	73	6	complex/hybrid	-0.479694	0.286908
HA	B4GALT1g6	glyco	142	2	fucosylated	-0.646431	0.288121
HA	B4GALT1g6	glyco	73	7	fucosylated	-0.709371	0.290102
HA	B4GALT1g6	glyco	73	4	fucosylated	-0.306206	0.292271
HA	B4GALT1g6	glyco	285	7	complex/hybrid	-0.459573	0.292388
HA	B4GALT1g6	glyco	497	4	complex/hybrid	0.457394	0.294376
HA	B4GALT1g6	glyco	285	4	complex/hybrid	-0.444911	0.296431
HA	B4GALT1g6	glyco	73	7	complex/hybrid	-0.351497	0.300391
HA	B4GALT1g6	glyco	142	4	fucosylated	-0.405371	0.300646
HA	B4GALT1g6	glyco	142	4	complex/hybrid	-0.364127	0.301152
HA	B4GALT1g6	glyco	142	3	fucosylated	-0.447088	0.301333
HA	B4GALT1g6	glyco	142	3	fucosylated	-0.40574	0.302187
HA	B4GALT1g6	glyco	142	5	complex/hybrid	0.53164	0.303721
HA	B4GALT1g6	glyco	73	4	complex/hybrid	0.465542	0.304301
HA	B4GALT1g6	glyco	142	2	fucosylated	-0.494834	0.305678
HA	B4GALT1g6	glyco	73	5	complex/hybrid	-0.266952	0.307396
HA	B4GALT1g6	glyco	73	3	fucosylated	-0.657578	0.308662
HA	B4GALT1g6	glyco	142	7	complex/hybrid	-0.442084	0.309324
HA	B4GALT1g6	glyco	285	2	high mannose	0.697138	0.317597
HA	B4GALT1g6	glyco	285	4	fucosylated	0.575499	0.318281
HA	B4GALT1g6	glyco	142	6	complex/hybrid	-0.496015	0.319114
HA	B4GALT1g6	glyco	73	5	complex/hybrid	-0.293466	0.319784
HA	B4GALT1g6	glyco	73	2	high mannose	-0.852697	0.32286
HA	B4GALT1g6	glyco	285	5	complex/hybrid	-0.657688	0.322942
HA	B4GALT1g6	glyco	142	6	complex/hybrid	-0.327178	0.325549
HA	B4GALT1g6	glyco	142	2	fucosylated	-0.294291	0.325759
HA	B4GALT1g6	glyco	285	3	fucosylated	0.778225	0.326896
HA	B4GALT1g6	glyco	142	2	fucosylated	-0.263755	0.327601
HA	B4GALT1g6	glyco	73	2	high mannose	-0.333391	0.328077
HA	B4GALT1g6	glyco	142	5	fucosylated	-0.320294	0.328446
HA	B4GALT1g6	glyco	73	2	high mannose	-0.436032	0.328831
HA	B4GALT1g6	glyco	285	5	complex/hybrid	0.835484	0.330419
HA	B4GALT1g6	glyco	142	7	fucosylated	-0.407979	0.330908
HA	B4GALT1g6	glyco	142	3	fucosylated	-0.528561	0.331411
HA	B4GALT1g6	glyco	142	2	fucosylated	-0.303968	0.333011
HA	B4GALT1g6	glyco	73	11	complex/hybrid	0.278648	0.340147
HA	B4GALT1g6	glyco	73	3	complex/hybrid	-0.23807	0.340942
HA	B4GALT1g6	glyco	285	7	fucosylated	-0.408336	0.343595
HA	B4GALT1g6	glyco	285	9	complex/hybrid	0.364867	0.343764
HA	B4GALT1g6	glyco	142	6	fucosylated	-0.439727	0.345201
HA	B4GALT1g6	glyco	285	2	high mannose	-0.382621	0.346942
HA	B4GALT1g6	glyco	73	4	complex/hybrid	0.613184	0.351087
HA	B4GALT1g6	glyco	73	3	complex/hybrid	-0.263867	0.3515
HA	B4GALT1g6	glyco	142	2	fucosylated	-0.351876	0.352384
HA	B4GALT1g6	glyco	285	4	complex/hybrid	-0.437844	0.354672
HA	B4GALT1g6	glyco	497	5	fucosylated	0.322952	0.354986
HA	B4GALT1g6	glyco	142	7	complex/hybrid	-0.372091	0.356481
HA	B4GALT1g6	glyco	142	3	fucosylated	-0.401083	0.357516
HA	B4GALT1g6	glyco	73	4	fucosylated	0.470365	0.359427
HA	B4GALT1g6	glyco	73	7	complex/hybrid	-0.374143	0.35972
HA	B4GALT1g6	glyco	73	3	fucosylated	-0.262912	0.359988
HA	B4GALT1g6	glyco	142	7	fucosylated	-0.434821	0.361096
HA	B4GALT1g6	glyco	142	3	complex/hybrid	-0.62824	0.361617
HA	B4GALT1g6	glyco	142	3	complex/hybrid	-0.537288	0.363469
HA	B4GALT1g6	glyco	73	3	fucosylated	-0.31113	0.365138
HA	B4GALT1g6	glyco	142	2	fucosylated	-0.598529	0.368198
HA	B4GALT1g6	glyco	142	5	fucosylated	0.466247	0.368585
HA	B4GALT1g6	glyco	142	4	sialylated	-0.443559	0.370959
HA	B4GALT1g6	glyco	142	4	fucosylated	-0.365141	0.372677
HA	B4GALT1g6	glyco	73	2	fucosylated	0.502776	0.373073
HA	B4GALT1g6	glyco	142	3	fucosylated	-0.351809	0.374837
HA	B4GALT1g6	glyco	142	3	sialylated	-0.365154	0.375929
HA	B4GALT1g6	glyco	142	4	complex/hybrid	-0.278639	0.375962
HA	B4GALT1g6	glyco	285	2	high mannose	0.46861	0.379017
HA	B4GALT1g6	glyco	285	2	high mannose	0.708254	0.379025
HA	B4GALT1g6	glyco	285	5	complex/hybrid	-0.257088	0.379338
HA	B4GALT1g6	glyco	142	4	complex/hybrid	0.520716	0.380613
HA	B4GALT1g6	glyco	285	6	fucosylated	0.528555	0.381221
HA	B4GALT1g6	glyco	142	4	fucosylated	-0.388726	0.383861
HA	B4GALT1g6	glyco	497	4	fucosylated	-0.498445	0.383995
HA	B4GALT1g6	glyco	73	2	high mannose	-0.22534	0.385493
HA	B4GALT1g6	glyco	142	5	complex/hybrid	-0.429429	0.385859
HA	B4GALT1g6	glyco	285	4	fucosylated	-0.538309	0.387915
HA	B4GALT1g6	glyco	142	3	fucosylated	-0.593031	0.389734
HA	B4GALT1g6	glyco	73	4	fucosylated	0.362761	0.39106
HA	B4GALT1g6	glyco	142	4	fucosylated	-0.358166	0.391064
HA	B4GALT1g6	glyco	497	4	fucosylated	-0.350909	0.39123
HA	B4GALT1g6	glyco	497	2	high mannose	0.334721	0.392204
HA	B4GALT1g6	glyco	142	5	fucosylated	-0.406893	0.392229
HA	B4GALT1g6	glyco	142	3	fucosylated	-0.229501	0.392423
HA	B4GALT1g6	glyco	142	3	fucosylated	0.469544	0.392674
HA	B4GALT1g6	glyco	142	5	complex/hybrid	-0.587014	0.394822
HA	B4GALT1g6	glyco	142	4	fucosylated	0.317234	0.395498
HA	B4GALT1g6	glyco	142	6	complex/hybrid	-0.246712	0.395902
HA	B4GALT1g6	glyco	142	3	sialylated	0.400207	0.395938
HA	B4GALT1g6	glyco	142	1	small	-0.282193	0.39638
HA	B4GALT1g6	glyco	142	4	complex/hybrid	-0.377941	0.398081
HA	B4GALT1g6	glyco	285	3	fucosylated	0.582274	0.399908
HA	B4GALT1g6	glyco	285	3	complex/hybrid	-0.309654	0.399994
HA	B4GALT1g6	glyco	285	2	fucosylated	-0.278042	0.400405
HA	B4GALT1g6	glyco	73	4	complex/hybrid	-0.25722	0.403195
HA	B4GALT1g6	glyco	285	5	complex/hybrid	-0.595027	0.406014
HA	B4GALT1g6	glyco	497	3	fucosylated	0.472539	0.407105
HA	B4GALT1g6	glyco	73	7	fucosylated	-0.228858	0.40759
HA	B4GALT1g6	glyco	497	3	fucosylated	-0.337243	0.4079
HA	B4GALT1g6	glyco	142	3	fucosylated	0.420843	0.407904
HA	B4GALT1g6	glyco	285	7	fucosylated	-0.329686	0.40806
HA	B4GALT1g6	glyco	142	6	complex/hybrid	-0.469509	0.40826
HA	B4GALT1g6	glyco	285	7	complex/hybrid	-0.447483	0.408521
HA	B4GALT1g6	glyco	497	5	fucosylated	0.465176	0.409849
HA	B4GALT1g6	glyco	497	3	fucosylated	-0.412425	0.409894
HA	B4GALT1g6	glyco	497	2	high mannose	0.268995	0.410892
HA	B4GALT1g6	glyco	73	8	complex/hybrid	-0.195958	0.412397
HA	B4GALT1g6	glyco	142	2	high mannose	-0.417019	0.414347
HA	B4GALT1g6	glyco	285	5	fucosylated	0.690295	0.414874
HA	B4GALT1g6	glyco	497	4	fucosylated	0.291708	0.416157
HA	B4GALT1g6	glyco	285	4	complex/hybrid	0.425478	0.416187
HA	B4GALT1g6	glyco	285	7	complex/hybrid	-0.374518	0.41725
HA	B4GALT1g6	glyco	73	6	fucosylated	-0.268444	0.418882
HA	B4GALT1g6	glyco	73	5	complex/hybrid	-0.21437	0.419326
HA	B4GALT1g6	glyco	142	3	fucosylated	-0.283122	0.420205
HA	B4GALT1g6	glyco	142	3	complex/hybrid	0.398919	0.420242
HA	B4GALT1g6	glyco	285	1	fucosylated	-0.377141	0.420773
HA	B4GALT1g6	glyco	142	3	fucosylated	0.587164	0.421443
HA	B4GALT1g6	glyco	142	6	fucosylated	0.447949	0.424542
HA	B4GALT1g6	glyco	285	2	fucosylated	0.368543	0.424986
HA	B4GALT1g6	glyco	142	2	high mannose	0.480361	0.428021
HA	B4GALT1g6	glyco	285	3	complex/hybrid	-0.394449	0.428676
HA	B4GALT1g6	glyco	73	2	fucosylated	-0.232315	0.430713
HA	B4GALT1g6	glyco	142	4	sialylated	-0.523783	0.431255
HA	B4GALT1g6	glyco	73	7	complex/hybrid	-0.228291	0.431298
HA	B4GALT1g6	glyco	285	4	complex/hybrid	0.386151	0.433318
HA	B4GALT1g6	glyco	142	4	fucosylated	-0.440313	0.433823
HA	B4GALT1g6	glyco	142	6	fucosylated	-0.429397	0.434958
HA	B4GALT1g6	glyco	73	7	fucosylated	-0.21895	0.436122
HA	B4GALT1g6	glyco	285	6	fucosylated	0.70931	0.437303
HA	B4GALT1g6	glyco	497	2	high mannose	-0.405366	0.440416
HA	B4GALT1g6	glyco	285	3	fucosylated	0.827544	0.441741
HA	B4GALT1g6	glyco	285	3	complex/hybrid	-0.393004	0.442434
HA	B4GALT1g6	glyco	142	3	complex/hybrid	-0.274672	0.445556
HA	B4GALT1g6	glyco	497	2	fucosylated	-0.238693	0.449149
HA	B4GALT1g6	glyco	497	7	fucosylated	-0.277699	0.449703
HA	B4GALT1g6	glyco	285	3	fucosylated	-0.307313	0.450148
HA	B4GALT1g6	glyco	73	8	complex/hybrid	-0.259058	0.457433
HA	B4GALT1g6	glyco	73	2	high mannose	-0.192188	0.459271
HA	B4GALT1g6	glyco	142	3	complex/hybrid	0.360632	0.460395
HA	B4GALT1g6	glyco	142	2	high mannose	0.255167	0.461005
HA	B4GALT1g6	glyco	497	4	fucosylated	-0.365134	0.461604
HA	B4GALT1g6	glyco	497	3	fucosylated	-0.304371	0.465113
HA	B4GALT1g6	glyco	285	6	complex/hybrid	-0.301854	0.46518
HA	B4GALT1g6	glyco	73	4	fucosylated	-0.204358	0.466275
HA	B4GALT1g6	glyco	73	5	complex/hybrid	-0.208274	0.466911
HA	B4GALT1g6	glyco	285	3	fucosylated	-0.412641	0.467664
HA	B4GALT1g6	glyco	73	2	fucosylated	-0.190418	0.467936
HA	B4GALT1g6	glyco	142	2	high mannose	0.228337	0.467959
HA	B4GALT1g6	glyco	285	2	high mannose	0.701805	0.468086
HA	B4GALT1g6	glyco	497	2	high mannose	-0.381474	0.468393
HA	B4GALT1g6	glyco	73	5	fucosylated	-0.218836	0.469009
HA	B4GALT1g6	glyco	285	5	fucosylated	0.333671	0.471708
HA	B4GALT1g6	glyco	142	4	complex/hybrid	-0.336831	0.472988
HA	B4GALT1g6	glyco	142	3	fucosylated	-0.527154	0.473134
HA	B4GALT1g6	glyco	285	8	complex/hybrid	-0.332522	0.47348
HA	B4GALT1g6	glyco	285	6	complex/hybrid	-0.26252	0.473573
HA	B4GALT1g6	glyco	73	4	fucosylated	0.435393	0.475861
HA	B4GALT1g6	glyco	285	2	fucosylated	-0.358675	0.478576
HA	B4GALT1g6	glyco	73	4	complex/hybrid	-0.171572	0.478759
HA	B4GALT1g6	glyco	285	2	high mannose	0.443829	0.479346
HA	B4GALT1g6	glyco	73	7	complex/hybrid	0.291307	0.484107
HA	B4GALT1g6	glyco	142	4	complex/hybrid	-0.250897	0.48546
HA	B4GALT1g6	glyco	73	2	fucosylated	-0.211912	0.486105
HA	B4GALT1g6	glyco	285	5	fucosylated	-0.326484	0.488946
HA	B4GALT1g6	glyco	73	2	fucosylated	-0.183257	0.488953
HA	B4GALT1g6	glyco	285	2	high mannose	0.564536	0.490509
HA	B4GALT1g6	glyco	142	3	fucosylated	-0.198076	0.493271
HA	B4GALT1g6	glyco	285	5	fucosylated	0.569281	0.493516
HA	B4GALT1g6	glyco	285	7	complex/hybrid	-0.330217	0.493811
HA	B4GALT1g6	glyco	285	10	complex/hybrid	0.402008	0.494357
HA	B4GALT1g6	glyco	285	3	fucosylated	-0.423873	0.494445
HA	B4GALT1g6	glyco	73	5	fucosylated	-0.224555	0.496332
HA	B4GALT1g6	glyco	73	4	fucosylated	-0.284865	0.497275
HA	B4GALT1g6	glyco	142	3	fucosylated	-0.346826	0.498999
HA	B4GALT1g6	glyco	142	6	fucosylated	0.277706	0.499587
HA	B4GALT1g6	glyco	285	4	complex/hybrid	-0.335502	0.501302
HA	B4GALT1g6	glyco	142	5	complex/hybrid	-0.522862	0.501746
HA	B4GALT1g6	glyco	73	2	fucosylated	-0.221706	0.502192
HA	B4GALT1g6	glyco	73	5	fucosylated	-0.196743	0.50481
HA	B4GALT1g6	glyco	285	6	fucosylated	0.344576	0.506496
HA	B4GALT1g6	glyco	497	2	fucosylated	0.212741	0.508098
HA	B4GALT1g6	glyco	285	4	fucosylated	-0.429197	0.509069
HA	B4GALT1g6	glyco	142	3	fucosylated	-0.555743	0.50964
HA	B4GALT1g6	glyco	497	4	complex/hybrid	0.321106	0.510989
HA	B4GALT1g6	glyco	497	3	complex/hybrid	0.269385	0.512026
HA	B4GALT1g6	glyco	142	3	complex/hybrid	0.27523	0.51672
HA	B4GALT1g6	glyco	73	3	complex/hybrid	-0.174607	0.518352
HA	B4GALT1g6	glyco	285	2	paucimannose	0.295891	0.518519
HA	B4GALT1g6	glyco	142	4	fucosylated	0.415336	0.518803
HA	B4GALT1g6	glyco	285	2	high mannose	0.486725	0.51883
HA	B4GALT1g6	glyco	497	4	fucosylated	-0.211127	0.519666
HA	B4GALT1g6	glyco	285	8	complex/hybrid	-0.290223	0.524608
HA	B4GALT1g6	glyco	73	2	fucosylated	-0.211978	0.524662
HA	B4GALT1g6	glyco	497	4	complex/hybrid	0.256235	0.525978
HA	B4GALT1g6	glyco	142	7	fucosylated	0.215422	0.526844
HA	B4GALT1g6	glyco	142	5	fucosylated	-0.298974	0.52777
HA	B4GALT1g6	glyco	497	2	fucosylated	-0.214164	0.528567
HA	B4GALT1g6	glyco	142	6	fucosylated	0.210045	0.52988
HA	B4GALT1g6	glyco	73	7	complex/hybrid	-0.233821	0.531048
HA	B4GALT1g6	glyco	285	2	high mannose	0.304137	0.534024
HA	B4GALT1g6	glyco	142	5	complex/hybrid	0.416616	0.537428
HA	B4GALT1g6	glyco	285	5	complex/hybrid	-0.398694	0.538123
HA	B4GALT1g6	glyco	73	5	complex/hybrid	-0.229556	0.540502
HA	B4GALT1g6	glyco	142	3	fucosylated	0.292018	0.541317
HA	B4GALT1g6	glyco	73	6	complex/hybrid	-0.210585	0.541892
HA	B4GALT1g6	glyco	73	6	fucosylated	-0.176856	0.544533
HA	B4GALT1g6	glyco	285	4	fucosylated	-0.23236	0.545258
HA	B4GALT1g6	glyco	285	2	fucosylated	0.354863	0.548839
HA	B4GALT1g6	glyco	73	6	fucosylated	-0.187662	0.553293
HA	B4GALT1g6	glyco	285	4	fucosylated	0.547367	0.555809
HA	B4GALT1g6	glyco	73	7	fucosylated	-0.207763	0.55857
HA	B4GALT1g6	glyco	73	4	fucosylated	-0.202433	0.559037
HA	B4GALT1g6	glyco	285	4	complex/hybrid	-0.302049	0.561491
HA	B4GALT1g6	glyco	73	4	fucosylated	0.237419	0.563145
HA	B4GALT1g6	glyco	142	7	fucosylated	0.328631	0.563965
HA	B4GALT1g6	glyco	142	7	fucosylated	-0.253419	0.565067
HA	B4GALT1g6	glyco	285	5	complex/hybrid	0.200358	0.565759
HA	B4GALT1g6	glyco	285	6	complex/hybrid	-0.271326	0.56962
HA	B4GALT1g6	glyco	285	3	fucosylated	0.464493	0.571247
HA	B4GALT1g6	glyco	497	3	complex/hybrid	-0.297213	0.571293
HA	B4GALT1g6	glyco	73	5	complex/hybrid	-0.173695	0.572421
HA	B4GALT1g6	glyco	285	6	complex/hybrid	0.458018	0.573898
HA	B4GALT1g6	glyco	142	5	complex/hybrid	-0.233464	0.573929
HA	B4GALT1g6	glyco	73	4	complex/hybrid	0.153433	0.574942
HA	B4GALT1g6	glyco	142	6	sialylated	-0.282928	0.576594
HA	B4GALT1g6	glyco	142	1	small	-0.203768	0.576674
HA	B4GALT1g6	glyco	73	4	complex/hybrid	-0.306171	0.577908
HA	B4GALT1g6	glyco	142	3	complex/hybrid	-0.23352	0.578869
HA	B4GALT1g6	glyco	73	4	complex/hybrid	-0.161053	0.578961
HA	B4GALT1g6	glyco	73	2	fucosylated	-0.115156	0.580143
HA	B4GALT1g6	glyco	285	6	complex/hybrid	0.286009	0.585148
HA	B4GALT1g6	glyco	73	7	complex/hybrid	-0.159903	0.585535
HA	B4GALT1g6	glyco	285	5	complex/hybrid	0.733683	0.585868
HA	B4GALT1g6	glyco	142	3	complex/hybrid	-0.358447	0.586096
HA	B4GALT1g6	glyco	142	5	fucosylated	-0.240354	0.586729
HA	B4GALT1g6	glyco	73	2	fucosylated	0.182464	0.590986
HA	B4GALT1g6	glyco	142	5	complex/hybrid	0.170934	0.591911
HA	B4GALT1g6	glyco	285	6	fucosylated	-0.38495	0.594308
HA	B4GALT1g6	glyco	285	3	fucosylated	0.550476	0.598211
HA	B4GALT1g6	glyco	142	4	sialylated	-0.213748	0.599039
HA	B4GALT1g6	glyco	73	6	complex/hybrid	-0.171986	0.599062
HA	B4GALT1g6	glyco	285	4	complex/hybrid	-0.272154	0.600687
HA	B4GALT1g6	glyco	142	8	complex/hybrid	0.311599	0.601481
HA	B4GALT1g6	glyco	73	8	fucosylated	-0.145787	0.604539
HA	B4GALT1g6	glyco	142	5	fucosylated	-0.290907	0.606143
HA	B4GALT1g6	glyco	142	3	fucosylated	0.379618	0.607853
HA	B4GALT1g6	glyco	73	2	high mannose	0.230267	0.609195
HA	B4GALT1g6	glyco	73	8	complex/hybrid	-0.168121	0.610339
HA	B4GALT1g6	glyco	142	4	sialylated	-0.184566	0.610802
HA	B4GALT1g6	glyco	73	4	fucosylated	-0.154101	0.61243
HA	B4GALT1g6	glyco	73	2	high mannose	-0.250009	0.612843
HA	B4GALT1g6	glyco	142	1	fucosylated	0.48802	0.615083
HA	B4GALT1g6	glyco	285	4	fucosylated	0.289538	0.615922
HA	B4GALT1g6	glyco	73	4	fucosylated	-0.171568	0.618403
HA	B4GALT1g6	glyco	142	3	complex/hybrid	-0.342498	0.619279
HA	B4GALT1g6	glyco	73	2	small	0.221586	0.620188
HA	B4GALT1g6	glyco	142	4	complex/hybrid	0.257947	0.628804
HA	B4GALT1g6	glyco	73	4	complex/hybrid	-0.110883	0.62882
HA	B4GALT1g6	glyco	73	5	fucosylated	-0.139683	0.629198
HA	B4GALT1g6	glyco	142	6	complex/hybrid	-0.184869	0.632412
HA	B4GALT1g6	glyco	285	6	fucosylated	-0.354629	0.63285
HA	B4GALT1g6	glyco	73	8	complex/hybrid	0.148048	0.633034
HA	B4GALT1g6	glyco	73	4	fucosylated	0.164693	0.637721
HA	B4GALT1g6	glyco	285	3	fucosylated	0.41588	0.64182
HA	B4GALT1g6	glyco	142	2	fucosylated	-0.174686	0.644012
HA	B4GALT1g6	glyco	497	3	complex/hybrid	-0.215892	0.644787
HA	B4GALT1g6	glyco	142	3	fucosylated	-0.219083	0.646341
HA	B4GALT1g6	glyco	142	2	high mannose	-0.21006	0.647669
HA	B4GALT1g6	glyco	142	5	sialylated	-0.280952	0.647774
HA	B4GALT1g6	glyco	285	7	fucosylated	0.230545	0.647896
HA	B4GALT1g6	glyco	73	3	complex/hybrid	0.193763	0.647943
HA	B4GALT1g6	glyco	285	3	fucosylated	-0.301335	0.648642
HA	B4GALT1g6	glyco	142	3	fucosylated	-0.448203	0.65019
HA	B4GALT1g6	glyco	73	4	fucosylated	-0.162387	0.651529
HA	B4GALT1g6	glyco	142	3	fucosylated	0.295886	0.652622
HA	B4GALT1g6	glyco	73	2	fucosylated	-0.130324	0.654509
HA	B4GALT1g6	glyco	285	2	high mannose	0.272016	0.656842
HA	B4GALT1g6	glyco	142	2	high mannose	-0.283869	0.657397
HA	B4GALT1g6	glyco	497	4	complex/hybrid	-0.220785	0.658864
HA	B4GALT1g6	glyco	73	4	fucosylated	0.222444	0.660619
HA	B4GALT1g6	glyco	73	2	high mannose	-0.166318	0.661663
HA	B4GALT1g6	glyco	285	4	complex/hybrid	0.3449	0.66226
HA	B4GALT1g6	glyco	497	4	fucosylated	-0.216024	0.662328
HA	B4GALT1g6	glyco	285	2	high mannose	0.192634	0.663687
HA	B4GALT1g6	glyco	285	4	fucosylated	0.370194	0.665662
HA	B4GALT1g6	glyco	142	7	fucosylated	-0.204655	0.667237
HA	B4GALT1g6	glyco	73	5	fucosylated	-0.0863861	0.668138
HA	B4GALT1g6	glyco	285	2	fucosylated	-0.22771	0.668605
HA	B4GALT1g6	glyco	285	2	high mannose	0.514212	0.668651
HA	B4GALT1g6	glyco	73	5	complex/hybrid	-0.172216	0.669109
HA	B4GALT1g6	glyco	73	3	fucosylated	0.212052	0.672277
HA	B4GALT1g6	glyco	142	5	fucosylated	0.177066	0.67503
HA	B4GALT1g6	glyco	285	2	high mannose	0.467273	0.675983
HA	B4GALT1g6	glyco	285	6	complex/hybrid	-0.351741	0.680185
HA	B4GALT1g6	glyco	142	4	fucosylated	-0.323849	0.680735
HA	B4GALT1g6	glyco	73	4	fucosylated	-0.112063	0.681466
HA	B4GALT1g6	glyco	285	2	fucosylated	-0.166051	0.681982
HA	B4GALT1g6	glyco	142	2	high mannose	-0.246921	0.682183
HA	B4GALT1g6	glyco	497	3	complex/hybrid	0.142983	0.686345
HA	B4GALT1g6	glyco	142	5	fucosylated	-0.285049	0.692163
HA	B4GALT1g6	glyco	285	4	fucosylated	-0.159034	0.69354
HA	B4GALT1g6	glyco	73	2	high mannose	-0.124521	0.696513
HA	B4GALT1g6	glyco	285	3	fucosylated	0.331677	0.698618
HA	B4GALT1g6	glyco	142	2	high mannose	0.413062	0.700507
HA	B4GALT1g6	glyco	142	3	sialylated	0.235961	0.701186
HA	B4GALT1g6	glyco	285	3	complex/hybrid	-0.206471	0.70457
HA	B4GALT1g6	glyco	497	5	fucosylated	-0.141144	0.704978
HA	B4GALT1g6	glyco	497	3	fucosylated	0.235409	0.706034
HA	B4GALT1g6	glyco	285	2	high mannose	-0.177895	0.706077
HA	B4GALT1g6	glyco	73	5	complex/hybrid	-0.11412	0.706362
HA	B4GALT1g6	glyco	73	2	fucosylated	-0.105234	0.706569
HA	B4GALT1g6	glyco	142	5	fucosylated	-0.189706	0.712953
HA	B4GALT1g6	glyco	73	4	fucosylated	0.135673	0.716656
HA	B4GALT1g6	glyco	73	8	complex/hybrid	-0.153674	0.72192
HA	B4GALT1g6	glyco	285	2	small	0.208837	0.722345
HA	B4GALT1g6	glyco	73	8	complex/hybrid	0.177919	0.722543
HA	B4GALT1g6	glyco	73	4	fucosylated	-0.105295	0.727491
HA	B4GALT1g6	glyco	73	8	complex/hybrid	-0.120191	0.727875
HA	B4GALT1g6	glyco	142	2	high mannose	-0.245618	0.731669
HA	B4GALT1g6	glyco	73	2	small	-0.121997	0.731742
HA	B4GALT1g6	glyco	73	2	high mannose	-0.09915	0.732534
HA	B4GALT1g6	glyco	285	3	complex/hybrid	-0.260853	0.733228
HA	B4GALT1g6	glyco	142	2	small	0.122599	0.735652
HA	B4GALT1g6	glyco	497	5	fucosylated	0.18643	0.737378
HA	B4GALT1g6	glyco	285	3	complex/hybrid	0.261786	0.739577
HA	B4GALT1g6	glyco	285	4	fucosylated	-0.29733	0.74299
HA	B4GALT1g6	glyco	73	2	high mannose	0.239687	0.745463
HA	B4GALT1g6	glyco	285	5	complex/hybrid	-0.188873	0.746294
HA	B4GALT1g6	glyco	142	7	fucosylated	0.133771	0.746584
HA	B4GALT1g6	glyco	285	2	fucosylated	-0.14654	0.748809
HA	B4GALT1g6	glyco	285	3	fucosylated	-0.181954	0.74987
HA	B4GALT1g6	glyco	285	2	high mannose	-0.204225	0.752651
HA	B4GALT1g6	glyco	285	4	fucosylated	-0.249576	0.75322
HA	B4GALT1g6	glyco	142	4	fucosylated	-0.20593	0.753351
HA	B4GALT1g6	glyco	73	4	complex/hybrid	-0.132011	0.754162
HA	B4GALT1g6	glyco	285	5	fucosylated	0.19532	0.756942
HA	B4GALT1g6	glyco	285	2	fucosylated	-0.148247	0.758341
HA	B4GALT1g6	glyco	285	2	high mannose	-0.184115	0.75837
HA	B4GALT1g6	glyco	285	6	fucosylated	-0.277299	0.759279
HA	B4GALT1g6	glyco	497	2	high mannose	0.132513	0.759776
HA	B4GALT1g6	glyco	142	7	fucosylated	-0.100274	0.760559
HA	B4GALT1g6	glyco	142	4	sialylated	-0.285576	0.762715
HA	B4GALT1g6	glyco	73	5	complex/hybrid	-0.112959	0.762807
HA	B4GALT1g6	glyco	142	2	fucosylated	0.155968	0.765442
HA	B4GALT1g6	glyco	285	7	complex/hybrid	-0.210152	0.767974
HA	B4GALT1g6	glyco	285	3	complex/hybrid	-0.219126	0.7682
HA	B4GALT1g6	glyco	285	5	fucosylated	0.237463	0.772004
HA	B4GALT1g6	glyco	142	5	complex/hybrid	0.230229	0.773731
HA	B4GALT1g6	glyco	142	6	complex/hybrid	-0.134699	0.775048
HA	B4GALT1g6	glyco	285	2	high mannose	0.278356	0.778005
HA	B4GALT1g6	glyco	285	2	fucosylated	0.116506	0.780492
HA	B4GALT1g6	glyco	142	4	fucosylated	-0.176774	0.781432
HA	B4GALT1g6	glyco	285	5	fucosylated	-0.173194	0.781983
HA	B4GALT1g6	glyco	73	5	fucosylated	-0.0856005	0.78201
HA	B4GALT1g6	glyco	285	4	complex/hybrid	-0.197567	0.784485
HA	B4GALT1g6	glyco	73	4	complex/hybrid	0.219074	0.784916
HA	B4GALT1g6	glyco	285	7	complex/hybrid	0.149329	0.785012
HA	B4GALT1g6	glyco	142	3	fucosylated	0.102597	0.786029
HA	B4GALT1g6	glyco	285	4	complex/hybrid	-0.0788382	0.788874
HA	B4GALT1g6	glyco	285	3	complex/hybrid	0.157874	0.799355
HA	B4GALT1g6	glyco	142	7	fucosylated	-0.144895	0.799922
HA	B4GALT1g6	glyco	73	2	high mannose	-0.0758458	0.800097
HA	B4GALT1g6	glyco	73	5	fucosylated	-0.104089	0.800716
HA	B4GALT1g6	glyco	285	5	fucosylated	-0.130538	0.801071
HA	B4GALT1g6	glyco	285	3	fucosylated	-0.0904769	0.802366
HA	B4GALT1g6	glyco	73	3	complex/hybrid	-0.0884443	0.802761
HA	B4GALT1g6	glyco	73	2	paucimannose	0.118383	0.803766
HA	B4GALT1g6	glyco	142	6	fucosylated	0.233802	0.806094
HA	B4GALT1g6	glyco	142	5	fucosylated	-0.126956	0.80692
HA	B4GALT1g6	glyco	73	4	complex/hybrid	0.0545234	0.80859
HA	B4GALT1g6	glyco	497	4	fucosylated	-0.124123	0.812681
HA	B4GALT1g6	glyco	73	7	fucosylated	-0.0836981	0.816284
HA	B4GALT1g6	glyco	73	7	complex/hybrid	-0.0725326	0.817498
HA	B4GALT1g6	glyco	142	4	complex/hybrid	-0.166913	0.81818
HA	B4GALT1g6	glyco	285	4	fucosylated	0.278	0.819303
HA	B4GALT1g6	glyco	73	7	complex/hybrid	0.111745	0.82096
HA	B4GALT1g6	glyco	142	2	high mannose	-0.105053	0.822456
HA	B4GALT1g6	glyco	497	6	fucosylated	0.0818393	0.824491
HA	B4GALT1g6	glyco	285	3	fucosylated	0.18095	0.826541
HA	B4GALT1g6	glyco	285	6	fucosylated	-0.139391	0.82837
HA	B4GALT1g6	glyco	285	3	fucosylated	0.192045	0.828436
HA	B4GALT1g6	glyco	73	9	complex/hybrid	-0.069668	0.829305
HA	B4GALT1g6	glyco	497	4	fucosylated	0.148324	0.830133
HA	B4GALT1g6	glyco	142	5	complex/hybrid	-0.130655	0.834001
HA	B4GALT1g6	glyco	73	3	complex/hybrid	0.0700491	0.834576
HA	B4GALT1g6	glyco	497	5	complex/hybrid	0.0867477	0.835888
HA	B4GALT1g6	glyco	285	6	complex/hybrid	0.0969844	0.836255
HA	B4GALT1g6	glyco	285	2	high mannose	0.207202	0.836687
HA	B4GALT1g6	glyco	285	3	fucosylated	0.21258	0.837948
HA	B4GALT1g6	glyco	285	4	fucosylated	-0.138984	0.839285
HA	B4GALT1g6	glyco	142	3	complex/hybrid	-0.0782401	0.839763
HA	B4GALT1g6	glyco	142	3	complex/hybrid	0.0776931	0.840474
HA	B4GALT1g6	glyco	285	2	fucosylated	0.0508663	0.843573
HA	B4GALT1g6	glyco	285	5	fucosylated	0.171619	0.844364
HA	B4GALT1g6	glyco	73	7	fucosylated	0.0651322	0.845721
HA	B4GALT1g6	glyco	142	3	sialylated	-0.100356	0.845893
HA	B4GALT1g6	glyco	73	2	high mannose	-0.100774	0.84727
HA	B4GALT1g6	glyco	73	5	fucosylated	0.161901	0.847739
HA	B4GALT1g6	glyco	285	5	fucosylated	0.227029	0.847891
HA	B4GALT1g6	glyco	285	6	complex/hybrid	0.0928297	0.849853
HA	B4GALT1g6	glyco	73	7	complex/hybrid	0.0618543	0.853992
HA	B4GALT1g6	glyco	73	4	fucosylated	0.0619017	0.85485
HA	B4GALT1g6	glyco	142	2	fucosylated	-0.112062	0.856723
HA	B4GALT1g6	glyco	497	3	fucosylated	0.0865781	0.856843
HA	B4GALT1g6	glyco	285	2	fucosylated	-0.0941374	0.857889
HA	B4GALT1g6	glyco	285	2	high mannose	-0.11076	0.858406
HA	B4GALT1g6	glyco	142	3	complex/hybrid	-0.112922	0.86181
HA	B4GALT1g6	glyco	285	4	complex/hybrid	-0.077081	0.864948
HA	B4GALT1g6	glyco	285	4	fucosylated	-0.149895	0.86496
HA	B4GALT1g6	glyco	73	7	fucosylated	0.0832971	0.868834
HA	B4GALT1g6	glyco	142	7	complex/hybrid	-0.0597437	0.869235
HA	B4GALT1g6	glyco	142	6	complex/hybrid	0.06923	0.871736
HA	B4GALT1g6	glyco	142	2	fucosylated	0.113519	0.871967
HA	B4GALT1g6	glyco	285	5	fucosylated	0.14593	0.873016
HA	B4GALT1g6	glyco	142	3	fucosylated	0.0723215	0.877316
HA	B4GALT1g6	glyco	285	4	complex/hybrid	-0.0901501	0.877464
HA	B4GALT1g6	glyco	142	5	fucosylated	-0.110733	0.878251
HA	B4GALT1g6	glyco	142	2	high mannose	0.151016	0.879691
HA	B4GALT1g6	glyco	73	3	complex/hybrid	-0.0440033	0.880232
HA	B4GALT1g6	glyco	285	3	fucosylated	-0.122161	0.880236
HA	B4GALT1g6	glyco	285	6	fucosylated	0.112132	0.880765
HA	B4GALT1g6	glyco	73	4	complex/hybrid	-0.0498228	0.881486
HA	B4GALT1g6	glyco	285	4	fucosylated	0.157068	0.882975
HA	B4GALT1g6	glyco	142	5	fucosylated	-0.0997441	0.88687
HA	B4GALT1g6	glyco	73	5	complex/hybrid	-0.0413568	0.889509
HA	B4GALT1g6	glyco	73	4	complex/hybrid	0.051674	0.891243
HA	B4GALT1g6	glyco	73	8	complex/hybrid	-0.0585405	0.891468
HA	B4GALT1g6	glyco	285	4	complex/hybrid	-0.106302	0.891693
HA	B4GALT1g6	glyco	497	4	complex/hybrid	0.041485	0.892496
HA	B4GALT1g6	glyco	142	4	complex/hybrid	-0.0548886	0.897289
HA	B4GALT1g6	glyco	285	4	fucosylated	-0.103333	0.897414
HA	B4GALT1g6	glyco	142	4	complex/hybrid	-0.137901	0.900058
HA	B4GALT1g6	glyco	285	5	complex/hybrid	-0.0620206	0.903746
HA	B4GALT1g6	glyco	142	4	complex/hybrid	-0.0950841	0.904674
HA	B4GALT1g6	glyco	73	6	fucosylated	0.0426993	0.905697
HA	B4GALT1g6	glyco	285	2	high mannose	0.0915872	0.906731
HA	B4GALT1g6	glyco	285	4	fucosylated	0.101622	0.907351
HA	B4GALT1g6	glyco	142	4	complex/hybrid	0.0430427	0.913174
HA	B4GALT1g6	glyco	142	3	fucosylated	0.0867912	0.914533
HA	B4GALT1g6	glyco	285	3	fucosylated	-0.080513	0.915261
HA	B4GALT1g6	glyco	142	4	fucosylated	-0.0456932	0.916062
HA	B4GALT1g6	glyco	73	5	complex/hybrid	0.0377267	0.918255
HA	B4GALT1g6	glyco	142	2	high mannose	-0.0577304	0.918371
HA	B4GALT1g6	glyco	142	5	fucosylated	-0.118872	0.9195
HA	B4GALT1g6	glyco	142	2	high mannose	0.104047	0.920507
HA	B4GALT1g6	glyco	285	4	fucosylated	-0.0837242	0.921924
HA	B4GALT1g6	glyco	142	2	high mannose	0.0501538	0.930115
HA	B4GALT1g6	glyco	285	3	complex/hybrid	-0.0553887	0.931059
HA	B4GALT1g6	glyco	73	4	fucosylated	0.0434302	0.932575
HA	B4GALT1g6	glyco	285	2	fucosylated	0.0467952	0.938455
HA	B4GALT1g6	glyco	285	4	fucosylated	-0.0574866	0.941194
HA	B4GALT1g6	glyco	73	2	high mannose	-0.0244241	0.942728
HA	B4GALT1g6	glyco	285	3	fucosylated	0.0334364	0.944393
HA	B4GALT1g6	glyco	142	5	fucosylated	-0.0318315	0.944444
HA	B4GALT1g6	glyco	73	5	fucosylated	-0.0252057	0.947209
HA	B4GALT1g6	glyco	142	3	fucosylated	0.0235654	0.948278
HA	B4GALT1g6	glyco	497	9	complex/hybrid	-0.0156701	0.949992
HA	B4GALT1g6	glyco	285	4	fucosylated	-0.0296152	0.951109
HA	B4GALT1g6	glyco	73	2	high mannose	0.0335372	0.951629
HA	B4GALT1g6	glyco	285	5	fucosylated	0.0273442	0.956432
HA	B4GALT1g6	glyco	285	4	fucosylated	-0.0400974	0.961891
HA	B4GALT1g6	glyco	285	5	fucosylated	-0.0355051	0.962606
HA	B4GALT1g6	glyco	285	4	complex/hybrid	0.0221306	0.966259
HA	B4GALT1g6	glyco	285	3	complex/hybrid	0.0365374	0.966725
HA	B4GALT1g6	glyco	285	2	fucosylated	0.0265535	0.968067
HA	B4GALT1g6	glyco	73	9	complex/hybrid	-0.0148216	0.968153
HA	B4GALT1g6	glyco	142	3	fucosylated	0.0106398	0.968593
HA	B4GALT1g6	glyco	142	6	complex/hybrid	0.0342766	0.970923
HA	B4GALT1g6	glyco	73	3	complex/hybrid	-0.0108416	0.971462
HA	B4GALT1g6	glyco	142	5	fucosylated	-0.0273928	0.973747
HA	B4GALT1g6	glyco	142	3	fucosylated	-0.0207462	0.975579
HA	B4GALT1g6	glyco	142	5	fucosylated	-0.00720677	0.976566
HA	B4GALT1g6	glyco	285	2	high mannose	-0.0208341	0.978209
HA	B4GALT1g6	glyco	73	6	complex/hybrid	-0.00648161	0.978695
HA	B4GALT1g6	glyco	142	3	fucosylated	-0.012731	0.979912
HA	B4GALT1g6	glyco	285	1	small	-0.0134469	0.980922
HA	B4GALT1g6	glyco	142	4	complex/hybrid	0.0152568	0.981149
HA	B4GALT1g6	glyco	142	4	fucosylated	0.00996389	0.981609
HA	B4GALT1g6	glyco	285	3	fucosylated	0.0165964	0.982325
HA	B4GALT1g6	glyco	285	2	fucosylated	-0.0166306	0.982872
HA	B4GALT1g6	glyco	285	3	fucosylated	-0.0153406	0.983883
HA	B4GALT1g6	glyco	497	5	complex/hybrid	0.00377417	0.987717
HA	B4GALT1g6	glyco	142	3	fucosylated	0.0119251	0.988557
HA	B4GALT1g6	glyco	497	4	complex/hybrid	-0.00594233	0.988802
HA	B4GALT1g6	glyco	142	4	fucosylated	0.00512234	0.991395
HA	B4GALT1g6	glyco	285	6	fucosylated	0.00820705	0.991409
HA	B4GALT1g6	glyco	142	3	complex/hybrid	0.00732638	0.992736
HA	B4GALT1g6	glyco	285	5	fucosylated	0.0072596	0.993597
HA	B4GALT1g6	glyco	142	6	complex/hybrid	0.00365642	0.993695
HA	B4GALT1g6	glyco	142	3	complex/hybrid	0.00149659	0.997605
HA	B4GALT1g6	glyco	73	9	complex/hybrid	9.63378e-05	0.999753
HA	B4GALT1g6	glyco	285	3	fucosylated	-0.000172186	0.999785
HA	B4GALT1g6	glyco	142	8	complex/hybrid	-6.67846e-05	0.999819

## Sheet: Fig3f
Protein.ID	dataset	contrast	n_position	glycan_type	Observed.Modifications	nhex	logFC	P.Value
HA	glyco	LMAN2g7	73	high mannose	HexNAc(2)Hex(5) % 1216.4229	5	-1.01697	0.00272723
HA	glyco	LMAN2g7	73	high mannose	HexNAc(2)Hex(12) % 2350.7927	12	-1.49059	0.00353646
HA	glyco	LMAN2g7	142	high mannose	HexNAc(2)Hex(6) % 1378.4757	6	-1.201	0.00433892
HA	glyco	LMAN2g7	73	high mannose	HexNAc(2)Hex(8) % 1702.5814	8	-1.27396	0.00559561
HA	glyco	LMAN2g7	73	high mannose	HexNAc(2)Hex(10) % 2026.6870	10	-1.10506	0.00673976
HA	glyco	LMAN2g7	497	high mannose	HexNAc(2)Hex(12) % 2350.7927	12	-1.1374	0.00783098
HA	glyco	LMAN2g7	142	high mannose	HexNAc(2)Hex(7) % 1540.5285	7	-1.07419	0.0112411
HA	glyco	LMAN2g7	73	high mannose	HexNAc(2)Hex(13) % 2512.8455	13	-0.64106	0.01231
HA	glyco	LMAN2g7	142	high mannose	HexNAc(2)Hex(11) % 2188.7398	11	-0.721331	0.0154407
HA	glyco	LMAN2g7	142	high mannose	HexNAc(2)Hex(10) % 2026.6870	10	-0.879966	0.0155501
HA	glyco	LMAN2g7	73	high mannose	HexNAc(2)Hex(11) % 2188.7398	11	-0.577634	0.0159285
HA	glyco	LMAN2g7	142	high mannose	HexNAc(2)Hex(6) % 1378.4757	6	-1.04987	0.0179723
HA	glyco	LMAN2g7	73	high mannose	HexNAc(2)Hex(10) % 2026.6870	10	-0.675961	0.0219667
HA	glyco	LMAN2g7	142	high mannose	HexNAc(2)Hex(9) % 1864.6342	9	-0.698423	0.0225603
HA	glyco	LMAN2g7	73	high mannose	HexNAc(2)Hex(9) % 1864.6342	9	-0.716487	0.0257458
HA	glyco	LMAN2g7	142	high mannose	HexNAc(2)Hex(8) % 1702.5814	8	-0.703116	0.0259462
HA	glyco	LMAN2g7	73	high mannose	HexNAc(2)Hex(13) % 2512.8455	13	-0.710412	0.0288419
HA	glyco	LMAN2g7	73	high mannose	HexNAc(2)Hex(5) % 1216.4229	5	-0.579054	0.0484216
HA	glyco	LMAN2g7	497	high mannose	HexNAc(2)Hex(5) % 1216.4229	5	1.13475	0.0499241
HA	glyco	LMAN2g7	142	high mannose	HexNAc(2)Hex(4) % 1054.3701	4	-0.998267	0.0514622
HA	glyco	LMAN2g7	497	high mannose	HexNAc(2)Hex(13) % 2512.8455	13	-0.769556	0.0562123
HA	glyco	LMAN2g7	497	high mannose	HexNAc(2)Hex(6) % 1378.4757	6	1.27006	0.0564291
HA	glyco	LMAN2g7	73	high mannose	HexNAc(2)Hex(9) % 1864.6342	9	-0.513439	0.0577341
HA	glyco	LMAN2g7	142	high mannose	HexNAc(2)Hex(7) % 1540.5285	7	-0.65552	0.0706105
HA	glyco	LMAN2g7	73	high mannose	HexNAc(2)Hex(11) % 2188.7398	11	-1.47936	0.0712808
HA	glyco	LMAN2g7	73	high mannose	HexNAc(2)Hex(9) % 1864.6342	9	-0.85086	0.0715036
HA	glyco	LMAN2g7	73	high mannose	HexNAc(2)Hex(6) % 1378.4757	6	-0.470582	0.0857195
HA	glyco	LMAN2g7	73	high mannose	HexNAc(2)Hex(9) % 1864.6342	9	-0.83454	0.095225
HA	glyco	LMAN2g7	73	high mannose	HexNAc(2)Hex(5) % 1216.4229	5	-1.48186	0.0994754
HA	glyco	LMAN2g7	73	high mannose	HexNAc(2)Hex(11) % 2188.7398	11	-1.26717	0.119293
HA	glyco	LMAN2g7	73	high mannose	HexNAc(2)Hex(12) % 2350.7927	12	-0.487825	0.123319
HA	glyco	LMAN2g7	285	high mannose	HexNAc(2)Hex(7) % 1540.5285	7	1.71741	0.131977
HA	glyco	LMAN2g7	142	high mannose	HexNAc(2)Hex(6) % 1378.4757	6	-0.821914	0.149793
HA	glyco	LMAN2g7	73	high mannose	HexNAc(2)Hex(9) % 1864.6342	9	-0.548449	0.150457
HA	glyco	LMAN2g7	142	high mannose	HexNAc(2)Hex(5) % 1216.4229	5	-0.400689	0.152743
HA	glyco	LMAN2g7	73	high mannose	HexNAc(2)Hex(7) % 1540.5285	7	-0.470501	0.176486
HA	glyco	LMAN2g7	497	high mannose	HexNAc(2)Hex(7) % 1540.5285	7	0.76346	0.177066
HA	glyco	LMAN2g7	142	high mannose	HexNAc(2)Hex(8) % 1702.5814	8	-0.840687	0.179935
HA	glyco	LMAN2g7	73	high mannose	HexNAc(2)Hex(8) % 1702.5814	8	-0.352471	0.187145
HA	glyco	LMAN2g7	497	high mannose	HexNAc(2)Hex(11) % 2188.7398	11	-0.475436	0.188001
HA	glyco	LMAN2g7	285	high mannose	HexNAc(2)Hex(8) % 1702.5814	8	1.49289	0.194696
HA	glyco	LMAN2g7	285	high mannose	HexNAc(2)Hex(5) % 1216.4229	5	1.25731	0.205204
HA	glyco	LMAN2g7	285	high mannose	HexNAc(2)Hex(7) % 1540.5285	7	0.949682	0.244691
HA	glyco	LMAN2g7	73	high mannose	HexNAc(2)Hex(12) % 2350.7927	12	-0.377016	0.250725
HA	glyco	LMAN2g7	285	high mannose	HexNAc(2)Hex(6) % 1378.4757	6	0.829725	0.280002
HA	glyco	LMAN2g7	497	high mannose	HexNAc(2)Hex(9) % 1864.6342	9	-0.562185	0.291969
HA	glyco	LMAN2g7	497	high mannose	HexNAc(2)Hex(10) % 2026.6870	10	-0.558487	0.293655
HA	glyco	LMAN2g7	142	high mannose	HexNAc(2)Hex(4) % 1054.3701	4	-0.509789	0.298885
HA	glyco	LMAN2g7	285	high mannose	HexNAc(2)Hex(8) % 1702.5814	8	0.840907	0.31075
HA	glyco	LMAN2g7	285	high mannose	HexNAc(2)Hex(7) % 1540.5285	7	0.662632	0.341078
HA	glyco	LMAN2g7	142	high mannose	HexNAc(2)Hex(6) % 1378.4757	6	0.948846	0.351259
HA	glyco	LMAN2g7	142	high mannose	HexNAc(2)Hex(8) % 1702.5814	8	1.0029	0.358298
HA	glyco	LMAN2g7	142	high mannose	HexNAc(2)Hex(7) % 1540.5285	7	0.913467	0.389175
HA	glyco	LMAN2g7	73	high mannose	HexNAc(2)Hex(10) % 2026.6870	10	-0.230034	0.410677
HA	glyco	LMAN2g7	142	high mannose	HexNAc(2)Hex(10) % 2026.6870	10	0.461557	0.426463
HA	glyco	LMAN2g7	285	high mannose	HexNAc(2)Hex(8) % 1702.5814	8	0.483194	0.442221
HA	glyco	LMAN2g7	73	high mannose	HexNAc(2)Hex(5) % 1216.4229	5	-0.279676	0.465407
HA	glyco	LMAN2g7	73	high mannose	HexNAc(2)Hex(12) % 2350.7927	12	0.507527	0.495506
HA	glyco	LMAN2g7	285	high mannose	HexNAc(2)Hex(9) % 1864.6342	9	0.684653	0.499981
HA	glyco	LMAN2g7	142	high mannose	HexNAc(2)Hex(5) % 1216.4229	5	-0.299258	0.503452
HA	glyco	LMAN2g7	285	high mannose	HexNAc(2)Hex(9) % 1864.6342	9	0.790352	0.513077
HA	glyco	LMAN2g7	285	high mannose	HexNAc(2)Hex(4) % 1054.3701	4	0.360607	0.516575
HA	glyco	LMAN2g7	142	high mannose	HexNAc(2)Hex(11) % 2188.7398	11	-0.188244	0.548029
HA	glyco	LMAN2g7	285	high mannose	HexNAc(2)Hex(9) % 1864.6342	9	0.333534	0.59332
HA	glyco	LMAN2g7	142	high mannose	HexNAc(2)Hex(4) % 1054.3701	4	0.298209	0.598832
HA	glyco	LMAN2g7	285	high mannose	HexNAc(2)Hex(13) % 2512.8455	13	0.317976	0.604132
HA	glyco	LMAN2g7	285	high mannose	HexNAc(2)Hex(5) % 1216.4229	5	0.402635	0.608608
HA	glyco	LMAN2g7	142	high mannose	HexNAc(2)Hex(5) % 1216.4229	5	0.327022	0.609936
HA	glyco	LMAN2g7	142	high mannose	HexNAc(2)Hex(8) % 1702.5814	8	0.304097	0.612723
HA	glyco	LMAN2g7	285	high mannose	HexNAc(2)Hex(10) % 2026.6870	10	0.496699	0.616352
HA	glyco	LMAN2g7	285	high mannose	HexNAc(2)Hex(10) % 2026.6870	10	0.539747	0.629722
HA	glyco	LMAN2g7	142	high mannose	HexNAc(2)Hex(13) % 2512.8455	13	0.210376	0.64718
HA	glyco	LMAN2g7	285	high mannose	HexNAc(2)Hex(13) % 2512.8455	13	0.20278	0.667591
HA	glyco	LMAN2g7	142	high mannose	HexNAc(2)Hex(9) % 1864.6342	9	0.278229	0.697918
HA	glyco	LMAN2g7	285	high mannose	HexNAc(2)Hex(12) % 2350.7927	12	-0.147532	0.702563
HA	glyco	LMAN2g7	73	high mannose	HexNAc(2)Hex(12) % 2350.7927	12	-0.183994	0.708829
HA	glyco	LMAN2g7	73	high mannose	HexNAc(2)Hex(8) % 1702.5814	8	-0.16206	0.718168
HA	glyco	LMAN2g7	285	high mannose	HexNAc(2)Hex(8) % 1702.5814	8	0.17373	0.720787
HA	glyco	LMAN2g7	73	high mannose	HexNAc(2)Hex(16) % 2999.0040	16	0.178495	0.747378
HA	glyco	LMAN2g7	285	high mannose	HexNAc(2)Hex(12) % 2350.7927	12	-0.237445	0.756104
HA	glyco	LMAN2g7	497	high mannose	HexNAc(2)Hex(4) % 1054.3701	4	-0.079121	0.806128
HA	glyco	LMAN2g7	285	high mannose	HexNAc(2)Hex(9) % 1864.6342	9	0.134424	0.82211
HA	glyco	LMAN2g7	497	high mannose	HexNAc(2)Hex(8) % 1702.5814	8	0.0901599	0.828341
HA	glyco	LMAN2g7	497	high mannose	HexNAc(2)Hex(7) % 1540.5285	7	-0.0845479	0.845119
HA	glyco	LMAN2g7	73	high mannose	HexNAc(2)Hex(7) % 1540.5285	7	0.0817623	0.875786
HA	glyco	LMAN2g7	142	high mannose	HexNAc(2)Hex(4) % 1054.3701	4	-0.0686781	0.891423
HA	glyco	LMAN2g7	497	high mannose	HexNAc(2)Hex(12) % 2350.7927	12	-0.0523919	0.891659
HA	glyco	LMAN2g7	285	high mannose	HexNAc(2)Hex(11) % 2188.7398	11	-0.0426688	0.914728
HA	glyco	LMAN2g7	285	high mannose	HexNAc(2)Hex(6) % 1378.4757	6	0.0544697	0.932869
HA	glyco	LMAN2g7	142	high mannose	HexNAc(2)Hex(6) % 1378.4757	6	-0.0281284	0.934407
HA	glyco	LMAN2g7	285	high mannose	HexNAc(2)Hex(7) % 1540.5285	7	0.0309381	0.944083
HA	glyco	LMAN2g7	285	high mannose	HexNAc(2)Hex(4) % 1054.3701	4	0.0282255	0.956965
HA	glyco	LMAN2g8	497	high mannose	HexNAc(2)Hex(12) % 2350.7927	12	-1.6273	0.000714359
HA	glyco	LMAN2g8	73	high mannose	HexNAc(2)Hex(12) % 2350.7927	12	-1.585	0.00235776
HA	glyco	LMAN2g8	73	high mannose	HexNAc(2)Hex(8) % 1702.5814	8	-1.43926	0.002569
HA	glyco	LMAN2g8	497	high mannose	HexNAc(2)Hex(13) % 2512.8455	13	-1.37493	0.00287216
HA	glyco	LMAN2g8	142	high mannose	HexNAc(2)Hex(6) % 1378.4757	6	-1.25529	0.00327048
HA	glyco	LMAN2g8	73	high mannose	HexNAc(2)Hex(13) % 2512.8455	13	-0.791846	0.0035422
HA	glyco	LMAN2g8	73	high mannose	HexNAc(2)Hex(10) % 2026.6870	10	-1.16296	0.00495137
HA	glyco	LMAN2g8	142	high mannose	HexNAc(2)Hex(7) % 1540.5285	7	-0.97521	0.0185592
HA	glyco	LMAN2g8	142	high mannose	HexNAc(2)Hex(11) % 2188.7398	11	-0.695117	0.0186014
HA	glyco	LMAN2g8	142	high mannose	HexNAc(2)Hex(9) % 1864.6342	9	-0.705101	0.0215614
HA	glyco	LMAN2g8	497	high mannose	HexNAc(2)Hex(9) % 1864.6342	9	-1.34539	0.0225931
HA	glyco	LMAN2g8	73	high mannose	HexNAc(2)Hex(13) % 2512.8455	13	-0.746751	0.022934
HA	glyco	LMAN2g8	497	high mannose	HexNAc(2)Hex(10) % 2026.6870	10	-1.28514	0.027554
HA	glyco	LMAN2g8	73	high mannose	HexNAc(2)Hex(6) % 1378.4757	6	-0.613911	0.0315122
HA	glyco	LMAN2g8	497	high mannose	HexNAc(2)Hex(11) % 2188.7398	11	-0.798918	0.0378601
HA	glyco	LMAN2g8	142	high mannose	HexNAc(2)Hex(10) % 2026.6870	10	-0.700456	0.0439015
HA	glyco	LMAN2g8	73	high mannose	HexNAc(2)Hex(10) % 2026.6870	10	-0.56905	0.0463968
HA	glyco	LMAN2g8	73	high mannose	HexNAc(2)Hex(5) % 1216.4229	5	-0.591632	0.0470894
HA	glyco	LMAN2g8	73	high mannose	HexNAc(2)Hex(5) % 1216.4229	5	-0.569469	0.0516325
HA	glyco	LMAN2g8	285	high mannose	HexNAc(2)Hex(7) % 1540.5285	7	2.20872	0.060336
HA	glyco	LMAN2g8	73	high mannose	HexNAc(2)Hex(5) % 1216.4229	5	-1.67345	0.0670486
HA	glyco	LMAN2g8	73	high mannose	HexNAc(2)Hex(9) % 1864.6342	9	-0.553287	0.0721004
HA	glyco	LMAN2g8	73	high mannose	HexNAc(2)Hex(11) % 2188.7398	11	-0.395885	0.0771677
HA	glyco	LMAN2g8	73	high mannose	HexNAc(2)Hex(9) % 1864.6342	9	-0.45388	0.08794
HA	glyco	LMAN2g8	73	high mannose	HexNAc(2)Hex(7) % 1540.5285	7	-0.595203	0.0948617
HA	glyco	LMAN2g8	142	high mannose	HexNAc(2)Hex(8) % 1702.5814	8	-0.49287	0.0988623
HA	glyco	LMAN2g8	497	high mannose	HexNAc(2)Hex(6) % 1378.4757	6	1.0709	0.0997912
HA	glyco	LMAN2g8	285	high mannose	HexNAc(2)Hex(8) % 1702.5814	8	1.85375	0.114361
HA	glyco	LMAN2g8	73	high mannose	HexNAc(2)Hex(11) % 2188.7398	11	-1.23407	0.124107
HA	glyco	LMAN2g8	285	high mannose	HexNAc(2)Hex(4) % 1054.3701	4	0.890846	0.125973
HA	glyco	LMAN2g8	142	high mannose	HexNAc(2)Hex(6) % 1378.4757	6	-0.617026	0.130925
HA	glyco	LMAN2g8	285	high mannose	HexNAc(2)Hex(6) % 1378.4757	6	1.13447	0.148539
HA	glyco	LMAN2g8	285	high mannose	HexNAc(2)Hex(7) % 1540.5285	7	1.18489	0.153384
HA	glyco	LMAN2g8	285	high mannose	HexNAc(2)Hex(4) % 1054.3701	4	0.754506	0.168007
HA	glyco	LMAN2g8	73	high mannose	HexNAc(2)Hex(9) % 1864.6342	9	-0.672769	0.169244
HA	glyco	LMAN2g8	73	high mannose	HexNAc(2)Hex(12) % 2350.7927	12	-0.429559	0.169708
HA	glyco	LMAN2g8	73	high mannose	HexNAc(2)Hex(9) % 1864.6342	9	-0.625727	0.170531
HA	glyco	LMAN2g8	142	high mannose	HexNAc(2)Hex(8) % 1702.5814	8	1.51794	0.174643
HA	glyco	LMAN2g8	73	high mannose	HexNAc(2)Hex(8) % 1702.5814	8	-0.360243	0.178355
HA	glyco	LMAN2g8	285	high mannose	HexNAc(2)Hex(5) % 1216.4229	5	1.34206	0.178442
HA	glyco	LMAN2g8	142	high mannose	HexNAc(2)Hex(5) % 1216.4229	5	-0.621696	0.178497
HA	glyco	LMAN2g8	497	high mannose	HexNAc(2)Hex(5) % 1216.4229	5	0.721344	0.189246
HA	glyco	LMAN2g8	497	high mannose	HexNAc(2)Hex(12) % 2350.7927	12	-0.512036	0.200286
HA	glyco	LMAN2g8	142	high mannose	HexNAc(2)Hex(10) % 2026.6870	10	0.751202	0.20597
HA	glyco	LMAN2g8	142	high mannose	HexNAc(2)Hex(7) % 1540.5285	7	1.35223	0.211321
HA	glyco	LMAN2g8	142	high mannose	HexNAc(2)Hex(6) % 1378.4757	6	1.2539	0.224703
HA	glyco	LMAN2g8	73	high mannose	HexNAc(2)Hex(11) % 2188.7398	11	-0.930663	0.240597
HA	glyco	LMAN2g8	73	high mannose	HexNAc(2)Hex(9) % 1864.6342	9	-0.434505	0.246356
HA	glyco	LMAN2g8	142	high mannose	HexNAc(2)Hex(6) % 1378.4757	6	-0.627963	0.261764
HA	glyco	LMAN2g8	285	high mannose	HexNAc(2)Hex(8) % 1702.5814	8	0.924742	0.267299
HA	glyco	LMAN2g8	285	high mannose	HexNAc(2)Hex(7) % 1540.5285	7	0.766037	0.274373
HA	glyco	LMAN2g8	73	high mannose	HexNAc(2)Hex(10) % 2026.6870	10	-0.300907	0.287089
HA	glyco	LMAN2g8	73	high mannose	HexNAc(2)Hex(12) % 2350.7927	12	-0.344392	0.291687
HA	glyco	LMAN2g8	285	high mannose	HexNAc(2)Hex(13) % 2512.8455	13	0.648994	0.299241
HA	glyco	LMAN2g8	142	high mannose	HexNAc(2)Hex(5) % 1216.4229	5	0.613288	0.345886
HA	glyco	LMAN2g8	142	high mannose	HexNAc(2)Hex(8) % 1702.5814	8	-0.552755	0.366673
HA	glyco	LMAN2g8	497	high mannose	HexNAc(2)Hex(8) % 1702.5814	8	-0.374917	0.375593
HA	glyco	LMAN2g8	142	high mannose	HexNAc(2)Hex(4) % 1054.3701	4	-0.421788	0.386344
HA	glyco	LMAN2g8	285	high mannose	HexNAc(2)Hex(11) % 2188.7398	11	0.350544	0.387309
HA	glyco	LMAN2g8	73	high mannose	HexNAc(2)Hex(5) % 1216.4229	5	-0.322365	0.40202
HA	glyco	LMAN2g8	497	high mannose	HexNAc(2)Hex(7) % 1540.5285	7	0.4413	0.42222
HA	glyco	LMAN2g8	142	high mannose	HexNAc(2)Hex(6) % 1378.4757	6	0.276563	0.4253
HA	glyco	LMAN2g8	285	high mannose	HexNAc(2)Hex(8) % 1702.5814	8	0.480293	0.444891
HA	glyco	LMAN2g8	285	high mannose	HexNAc(2)Hex(12) % 2350.7927	12	-0.559511	0.468745
HA	glyco	LMAN2g8	285	high mannose	HexNAc(2)Hex(5) % 1216.4229	5	0.536346	0.497191
HA	glyco	LMAN2g8	285	high mannose	HexNAc(2)Hex(9) % 1864.6342	9	0.805017	0.505448
HA	glyco	LMAN2g8	142	high mannose	HexNAc(2)Hex(8) % 1702.5814	8	0.401035	0.506289
HA	glyco	LMAN2g8	142	high mannose	HexNAc(2)Hex(7) % 1540.5285	7	-0.220096	0.515516
HA	glyco	LMAN2g8	73	high mannose	HexNAc(2)Hex(12) % 2350.7927	12	0.381766	0.606477
HA	glyco	LMAN2g8	285	high mannose	HexNAc(2)Hex(9) % 1864.6342	9	-0.284858	0.635155
HA	glyco	LMAN2g8	285	high mannose	HexNAc(2)Hex(13) % 2512.8455	13	-0.214902	0.64919
HA	glyco	LMAN2g8	285	high mannose	HexNAc(2)Hex(9) % 1864.6342	9	0.458002	0.64991
HA	glyco	LMAN2g8	285	high mannose	HexNAc(2)Hex(8) % 1702.5814	8	0.215155	0.658543
HA	glyco	LMAN2g8	142	high mannose	HexNAc(2)Hex(11) % 2188.7398	11	0.136279	0.662372
HA	glyco	LMAN2g8	142	high mannose	HexNAc(2)Hex(5) % 1216.4229	5	-0.116314	0.664344
HA	glyco	LMAN2g8	285	high mannose	HexNAc(2)Hex(7) % 1540.5285	7	0.188531	0.670366
HA	glyco	LMAN2g8	73	high mannose	HexNAc(2)Hex(16) % 2999.0040	16	0.202329	0.715221
HA	glyco	LMAN2g8	285	high mannose	HexNAc(2)Hex(10) % 2026.6870	10	0.404986	0.716898
HA	glyco	LMAN2g8	142	high mannose	HexNAc(2)Hex(13) % 2512.8455	13	-0.158597	0.729517
HA	glyco	LMAN2g8	285	high mannose	HexNAc(2)Hex(6) % 1378.4757	6	0.216696	0.738159
HA	glyco	LMAN2g8	497	high mannose	HexNAc(2)Hex(4) % 1054.3701	4	-0.0974795	0.762539
HA	glyco	LMAN2g8	142	high mannose	HexNAc(2)Hex(4) % 1054.3701	4	0.165286	0.769597
HA	glyco	LMAN2g8	285	high mannose	HexNAc(2)Hex(9) % 1864.6342	9	-0.173372	0.780281
HA	glyco	LMAN2g8	73	high mannose	HexNAc(2)Hex(8) % 1702.5814	8	0.124041	0.782096
HA	glyco	LMAN2g8	142	high mannose	HexNAc(2)Hex(9) % 1864.6342	9	0.149827	0.83403
HA	glyco	LMAN2g8	73	high mannose	HexNAc(2)Hex(7) % 1540.5285	7	0.104209	0.842141
HA	glyco	LMAN2g8	285	high mannose	HexNAc(2)Hex(10) % 2026.6870	10	0.180717	0.854619
HA	glyco	LMAN2g8	73	high mannose	HexNAc(2)Hex(12) % 2350.7927	12	-0.0558488	0.909486
HA	glyco	LMAN2g8	142	high mannose	HexNAc(2)Hex(4) % 1054.3701	4	-0.0528535	0.916321
HA	glyco	LMAN2g8	497	high mannose	HexNAc(2)Hex(7) % 1540.5285	7	0.0345538	0.936319
HA	glyco	LMAN2g8	285	high mannose	HexNAc(2)Hex(12) % 2350.7927	12	-0.00438831	0.990906
HA	glyco	LMAN2g8	142	high mannose	HexNAc(2)Hex(4) % 1054.3701	4	-0.000855005	0.998541

## Sheet: Fig4d
Gene.names	pval	logp	Fasta.headers	FC
GATD3A	0.00506586	2.29535	sp|P0DPI2|GAL3A_HUMAN Glutamine amidotransferase-like class 1 domain-containing protein 3A, mitochondrial OS=Homo sapiens OX=9606 GN=GATD3A PE=1 SV=1;sp|A0A0B4J2D5|GAL3B_HUMAN Glutamine amidotransferase-like class 1 domain-containing protein 3B, mitochondr	-2.18299
A2ML1	0.795046	0.0996076	sp|A8K2U0|A2ML1_HUMAN Alpha-2-macroglobulin-like protein 1 OS=Homo sapiens OX=9606 GN=A2ML1 PE=1 SV=3	-0.392297
FAM195B	0.0549905	1.25971	sp|C9JLW8|MCRI1_HUMAN Mapk-regulated corepressor-interacting protein 1 OS=Homo sapiens OX=9606 GN=MCRIP1 PE=1 SV=1	-1.16831
NACA	0.116605	0.933282	sp|E9PAV3|NACAM_HUMAN Nascent polypeptide-associated complex subunit alpha, muscle-specific form OS=Homo sapiens OX=9606 GN=NACA PE=1 SV=1	1.25578
C11orf98	0.00305277	2.51531	sp|E9PRG8|CK098_HUMAN Uncharacterized protein C11orf98 OS=Homo sapiens OX=9606 GN=C11orf98 PE=4 SV=2	1.93595
AGPS	0.0912584	1.03973	sp|O00116|ADAS_HUMAN Alkyldihydroxyacetonephosphate synthase, peroxisomal OS=Homo sapiens OX=9606 GN=AGPS PE=1 SV=1	-1.81968
DDX39A	0.0507013	1.29498	sp|O00148|DX39A_HUMAN ATP-dependent RNA helicase DDX39A OS=Homo sapiens OX=9606 GN=DDX39A PE=1 SV=2	-1.17626
PDLIM1	0.0184979	1.73288	sp|O00151|PDLI1_HUMAN PDZ and LIM domain protein 1 OS=Homo sapiens OX=9606 GN=PDLIM1 PE=1 SV=4	-2.66784
MYO1C	0.0231732	1.63501	sp|O00159|MYO1C_HUMAN Unconventional myosin-Ic OS=Homo sapiens OX=9606 GN=MYO1C PE=1 SV=4	3.59382
SMAP	0.000670397	3.17367	sp|O00193|SMAP_HUMAN Small acidic protein OS=Homo sapiens OX=9606 GN=SMAP PE=1 SV=1	-1.78231
PSMD11	0.0636076	1.19649	sp|O00231|PSD11_HUMAN 26S proteasome non-ATPase regulatory subunit 11 OS=Homo sapiens OX=9606 GN=PSMD11 PE=1 SV=3	-1.36554
PIK3C2A	0.166396	0.778856	sp|O00443|P3C2A_HUMAN Phosphatidylinositol 4-phosphate 3-kinase C2 domain-containing subunit alpha OS=Homo sapiens OX=9606 GN=PIK3C2A PE=1 SV=2	1.38084
ZNF593	0.320584	0.494058	sp|O00488|ZN593_HUMAN Zinc finger protein 593 OS=Homo sapiens OX=9606 GN=ZNF593 PE=1 SV=2	-0.796137
BIN1	0.00519334	2.28455	sp|O00499|BIN1_HUMAN Myc box-dependent-interacting protein 1 OS=Homo sapiens OX=9606 GN=BIN1 PE=1 SV=1	-2.61824
PES1	0.034867	1.45759	sp|O00541|PESC_HUMAN Pescadillo homolog OS=Homo sapiens OX=9606 GN=PES1 PE=1 SV=1	2.54481
DDX3X	0.108043	0.966403	sp|O00571|DDX3X_HUMAN ATP-dependent RNA helicase DDX3X OS=Homo sapiens OX=9606 GN=DDX3X PE=1 SV=3	0.593956
ABLIM1	0.0594356	1.22595	sp|O14639|ABLM1_HUMAN Actin-binding LIM protein 1 OS=Homo sapiens OX=9606 GN=ABLIM1 PE=1 SV=3	1.11409
CHD1	0.889505	0.0508518	sp|O14646|CHD1_HUMAN Chromodomain-helicase-DNA-binding protein 1 OS=Homo sapiens OX=9606 GN=CHD1 PE=1 SV=2	-0.0340909
PRMT5	0.0058364	2.23385	sp|O14744|ANM5_HUMAN Protein arginine N-methyltransferase 5 OS=Homo sapiens OX=9606 GN=PRMT5 PE=1 SV=4	1.06927
PSMA7	0.0114053	1.94289	sp|O14818|PSA7_HUMAN Proteasome subunit alpha type-7 OS=Homo sapiens OX=9606 GN=PSMA7 PE=1 SV=1	-2.87816
GIPC1	0.1901	0.721018	sp|O14908|GIPC1_HUMAN PDZ domain-containing protein GIPC1 OS=Homo sapiens OX=9606 GN=GIPC1 PE=1 SV=2	-1.52521
CASK	0.388342	0.410785	sp|O14936|CSKP_HUMAN Peripheral plasma membrane protein CASK OS=Homo sapiens OX=9606 GN=CASK PE=1 SV=3	-0.351457
PPP1R12A	0.00314623	2.50221	sp|O14974|MYPT1_HUMAN Protein phosphatase 1 regulatory subunit 12A OS=Homo sapiens OX=9606 GN=PPP1R12A PE=1 SV=1	2.71589
HNRNPDL	0.112765	0.947824	sp|O14979|HNRDL_HUMAN Heterogeneous nuclear ribonucleoprotein D-like OS=Homo sapiens OX=9606 GN=HNRNPDL PE=1 SV=3	2.12066
XPO1	0.12148	0.915496	sp|O14980|XPO1_HUMAN Exportin-1 OS=Homo sapiens OX=9606 GN=XPO1 PE=1 SV=1	-2.26951
SEC16A	0.156384	0.805806	sp|O15027|SC16A_HUMAN Protein transport protein Sec16A OS=Homo sapiens OX=9606 GN=SEC16A PE=1 SV=4	0.727347
ARPC1B	0.0312279	1.50546	sp|O15143|ARC1B_HUMAN Actin-related protein 2/3 complex subunit 1B OS=Homo sapiens OX=9606 GN=ARPC1B PE=1 SV=3	3.74325
ARPC2	0.00109455	2.96076	sp|O15144|ARPC2_HUMAN Actin-related protein 2/3 complex subunit 2 OS=Homo sapiens OX=9606 GN=ARPC2 PE=1 SV=1	2.59505
ARPC3	0.00362406	2.4408	sp|O15145|ARPC3_HUMAN Actin-related protein 2/3 complex subunit 3 OS=Homo sapiens OX=9606 GN=ARPC3 PE=1 SV=3	1.39833
SMAD9	0.780735	0.107496	sp|O15198|SMAD9_HUMAN Mothers against decapentaplegic homolog 9 OS=Homo sapiens OX=9606 GN=SMAD9 PE=1 SV=1	-0.0819094
CASC3	0.101593	0.993136	sp|O15234|CASC3_HUMAN Protein CASC3 OS=Homo sapiens OX=9606 GN=CASC3 PE=1 SV=2	-0.757922
MRPS12	0.162303	0.789673	sp|O15235|RT12_HUMAN 28S ribosomal protein S12, mitochondrial OS=Homo sapiens OX=9606 GN=MRPS12 PE=1 SV=1	-0.637573
MID1	0.851863	0.0696301	sp|O15344|TRI18_HUMAN E3 ubiquitin-protein ligase Midline-1 OS=Homo sapiens OX=9606 GN=MID1 PE=1 SV=1	0.0639217
HMGB3	0.466235	0.331395	sp|O15347|HMGB3_HUMAN High mobility group protein B3 OS=Homo sapiens OX=9606 GN=HMGB3 PE=1 SV=4	-0.438589
PPM1G	0.573168	0.241718	sp|O15355|PPM1G_HUMAN Protein phosphatase 1G OS=Homo sapiens OX=9606 GN=PPM1G PE=1 SV=1	0.585714
EIF3D	0.308563	0.510656	sp|O15371|EIF3D_HUMAN Eukaryotic translation initiation factor 3 subunit D OS=Homo sapiens OX=9606 GN=EIF3D PE=1 SV=1	0.600855
DDX3Y	0.0190626	1.71982	sp|O15523|DDX3Y_HUMAN ATP-dependent RNA helicase DDX3Y OS=Homo sapiens OX=9606 GN=DDX3Y PE=1 SV=2	1.02572
DHX15	0.761626	0.118258	sp|O43143|DHX15_HUMAN Pre-mRNA-splicing factor ATP-dependent RNA helicase DHX15 OS=Homo sapiens OX=9606 GN=DHX15 PE=1 SV=2	0.0561494
RNMT	0.13502	0.869603	sp|O43148|MCES_HUMAN mRNA cap guanine-N7 methyltransferase OS=Homo sapiens OX=9606 GN=RNMT PE=1 SV=1	-0.454949
SART1	0.100204	0.999113	sp|O43290|SNUT1_HUMAN U4/U6.U5 tri-snRNP-associated protein 1 OS=Homo sapiens OX=9606 GN=SART1 PE=1 SV=1	0.378382
HNRNPR	0.00520573	2.28352	sp|O43390|HNRPR_HUMAN Heterogeneous nuclear ribonucleoprotein R OS=Homo sapiens OX=9606 GN=HNRNPR PE=1 SV=1	2.81317
PRPF3	0.00981672	2.00803	sp|O43395|PRPF3_HUMAN U4/U6 small nuclear ribonucleoprotein Prp3 OS=Homo sapiens OX=9606 GN=PRPF3 PE=1 SV=2	2.3256
SYNJ1	0.542845	0.265324	sp|O43426|SYNJ1_HUMAN Synaptojanin-1 OS=Homo sapiens OX=9606 GN=SYNJ1 PE=1 SV=2	0.436641
DENR	0.142464	0.846293	sp|O43583|DENR_HUMAN Density-regulated protein OS=Homo sapiens OX=9606 GN=DENR PE=1 SV=2	-1.46548
ZNF207	0.0891364	1.04995	sp|O43670|ZN207_HUMAN BUB3-interacting and GLEBS motif-containing protein ZNF207 OS=Homo sapiens OX=9606 GN=ZNF207 PE=1 SV=1	-0.434868
BUB3	0.0357329	1.44693	sp|O43684|BUB3_HUMAN Mitotic checkpoint protein BUB3 OS=Homo sapiens OX=9606 GN=BUB3 PE=1 SV=1	-0.340283
ACTN4	0.250009	0.602045	sp|O43707|ACTN4_HUMAN Alpha-actinin-4 OS=Homo sapiens OX=9606 GN=ACTN4 PE=1 SV=2	0.518251
AP1G1	0.191783	0.717191	sp|O43747|AP1G1_HUMAN AP-1 complex subunit gamma-1 OS=Homo sapiens OX=9606 GN=AP1G1 PE=1 SV=5	0.994912
MYO1B	0.0159895	1.79617	sp|O43795|MYO1B_HUMAN Unconventional myosin-Ib OS=Homo sapiens OX=9606 GN=MYO1B PE=1 SV=3	3.63705
NUDT21	0.000409348	3.38791	sp|O43809|CPSF5_HUMAN Cleavage and polyadenylation specificity factor subunit 5 OS=Homo sapiens OX=9606 GN=NUDT21 PE=1 SV=1	2.37803
IDH3B	0.00238746	2.62206	sp|O43837|IDH3B_HUMAN Isocitrate dehydrogenase [NAD] subunit beta, mitochondrial OS=Homo sapiens OX=9606 GN=IDH3B PE=1 SV=2	-2.47313
CALU	0.932847	0.0301896	sp|O43852|CALU_HUMAN Calumenin OS=Homo sapiens OX=9606 GN=CALU PE=1 SV=2	0.0312691
NDUFS5	0.219301	0.658959	sp|O43920|NDUS5_HUMAN NADH dehydrogenase [ubiquinone] iron-sulfur protein 5 OS=Homo sapiens OX=9606 GN=NDUFS5 PE=1 SV=3	-1.0246
AKR1B10	0.0181483	1.74116	sp|O60218|AK1BA_HUMAN Aldo-keto reductase family 1 member B10 OS=Homo sapiens OX=9606 GN=AKR1B10 PE=1 SV=2	-2.20068
OPA1	0.0124979	1.90316	sp|O60313|OPA1_HUMAN Dynamin-like 120 kDa protein, mitochondrial OS=Homo sapiens OX=9606 GN=OPA1 PE=1 SV=3	-2.07301
NME2P1	0.872316	0.0593261	sp|O60361|NDK8_HUMAN Putative nucleoside diphosphate kinase OS=Homo sapiens OX=9606 GN=NME2P1 PE=5 SV=1	-0.0759872
PPL	0.402082	0.395685	sp|O60437|PEPL_HUMAN Periplakin OS=Homo sapiens OX=9606 GN=PPL PE=1 SV=4	0.226178
SYNCRIP	2.63996e-05	4.5784	sp|O60506|HNRPQ_HUMAN Heterogeneous nuclear ribonucleoprotein Q OS=Homo sapiens OX=9606 GN=SYNCRIP PE=1 SV=2	2.75885
UGDH	0.00394134	2.40436	sp|O60701|UGDH_HUMAN UDP-glucose 6-dehydrogenase OS=Homo sapiens OX=9606 GN=UGDH PE=1 SV=1	-1.734
CTNND1	0.000172828	3.76239	sp|O60716|CTND1_HUMAN Catenin delta-1 OS=Homo sapiens OX=9606 GN=CTNND1 PE=1 SV=1	-0.975853
PQBP1	0.604412	0.218667	sp|O60828|PQBP1_HUMAN Polyglutamine-binding protein 1 OS=Homo sapiens OX=9606 GN=PQBP1 PE=1 SV=1	-0.143345
EIF5B	0.0165963	1.77999	sp|O60841|IF2P_HUMAN Eukaryotic translation initiation factor 5B OS=Homo sapiens OX=9606 GN=EIF5B PE=1 SV=4	3.89561
EDF1	0.00793113	2.10066	sp|O60869|EDF1_HUMAN Endothelial differentiation-related factor 1 OS=Homo sapiens OX=9606 GN=EDF1 PE=1 SV=1	-2.94704
WDR1	0.224874	0.648062	sp|O75083|WDR1_HUMAN WD repeat-containing protein 1 OS=Homo sapiens OX=9606 GN=WDR1 PE=1 SV=4	1.26192
ZC3H11A	0.0445982	1.35068	sp|O75152|ZC11A_HUMAN Zinc finger CCCH domain-containing protein 11A OS=Homo sapiens OX=9606 GN=ZC3H11A PE=1 SV=3	0.913615
DNAJC13	0.215433	0.666687	sp|O75165|DJC13_HUMAN DnaJ homolog subfamily C member 13 OS=Homo sapiens OX=9606 GN=DNAJC13 PE=1 SV=5	1.39188
MPDU1	0.369502	0.432383	sp|O75352|MPU1_HUMAN Mannose-P-dolichol utilization defect 1 protein OS=Homo sapiens OX=9606 GN=MPDU1 PE=1 SV=2	0.531579
FLNB	0.440972	0.355589	sp|O75369|FLNB_HUMAN Filamin-B OS=Homo sapiens OX=9606 GN=FLNB PE=1 SV=2	-0.314021
PRPF40A	0.465819	0.331783	sp|O75400|PR40A_HUMAN Pre-mRNA-processing factor 40 homolog A OS=Homo sapiens OX=9606 GN=PRPF40A PE=1 SV=2	0.173387
PMPCB	0.00203228	2.69202	sp|O75439|MPPB_HUMAN Mitochondrial-processing peptidase subunit beta OS=Homo sapiens OX=9606 GN=PMPCB PE=1 SV=2	-3.19379
PSIP1	0.013617	1.86592	sp|O75475|PSIP1_HUMAN PC4 and SFRS1-interacting protein OS=Homo sapiens OX=9606 GN=PSIP1 PE=1 SV=1	2.13978
SRSF10	0.035919	1.44468	sp|O75494|SRS10_HUMAN Serine/arginine-rich splicing factor 10 OS=Homo sapiens OX=9606 GN=SRSF10 PE=1 SV=1	1.75435
ECI2	0.00120501	2.91901	sp|O75521|ECI2_HUMAN Enoyl-CoA delta isomerase 2, mitochondrial OS=Homo sapiens OX=9606 GN=ECI2 PE=1 SV=4	-1.91871
BANF1	0.00335621	2.47415	sp|O75531|BAF_HUMAN Barrier-to-autointegration factor OS=Homo sapiens OX=9606 GN=BANF1 PE=1 SV=1	2.40945
SF3B1	0.0240988	1.618	sp|O75533|SF3B1_HUMAN Splicing factor 3B subunit 1 OS=Homo sapiens OX=9606 GN=SF3B1 PE=1 SV=3	-1.58642
CSDE1	0.00544476	2.26402	sp|O75534|CSDE1_HUMAN Cold shock domain-containing protein E1 OS=Homo sapiens OX=9606 GN=CSDE1 PE=1 SV=2	1.21645
PRKRA	0.00101043	2.99549	sp|O75569|PRKRA_HUMAN Interferon-inducible double-stranded RNA-dependent protein kinase activator A OS=Homo sapiens OX=9606 GN=PRKRA PE=1 SV=1	3.67745
ERAL1	0.0196942	1.70566	sp|O75616|ERAL1_HUMAN GTPase Era, mitochondrial OS=Homo sapiens OX=9606 GN=ERAL1 PE=1 SV=2	-0.527205
SNRNP200	0.108227	0.965664	sp|O75643|U520_HUMAN U5 small nuclear ribonucleoprotein 200 kDa helicase OS=Homo sapiens OX=9606 GN=SNRNP200 PE=1 SV=2	-0.68905
UTP20	0.0664524	1.17749	sp|O75691|UTP20_HUMAN Small subunit processome component 20 homolog OS=Homo sapiens OX=9606 GN=UTP20 PE=1 SV=3	-1.48943
NUP155	0.299135	0.524133	sp|O75694|NU155_HUMAN Nuclear pore complex protein Nup155 OS=Homo sapiens OX=9606 GN=NUP155 PE=1 SV=1	-1.42909
SCO1	0.0454167	1.34278	sp|O75880|SCO1_HUMAN Protein SCO1 homolog, mitochondrial OS=Homo sapiens OX=9606 GN=SCO1 PE=1 SV=1	1.36708
SMNDC1	0.032859	1.48335	sp|O75940|SPF30_HUMAN Survival of motor neuron-related-splicing factor 30 OS=Homo sapiens OX=9606 GN=SMNDC1 PE=1 SV=1	-1.50228
ATP5H	0.0216439	1.66466	sp|O75947|ATP5H_HUMAN ATP synthase subunit d, mitochondrial OS=Homo sapiens OX=9606 GN=ATP5PD PE=1 SV=3	-1.22687
RSL1D1	0.000628136	3.20195	sp|O76021|RL1D1_HUMAN Ribosomal L1 domain-containing protein 1 OS=Homo sapiens OX=9606 GN=RSL1D1 PE=1 SV=3	-0.751327
CLPX	0.284134	0.546477	sp|O76031|CLPX_HUMAN ATP-dependent Clp protease ATP-binding subunit clpX-like, mitochondrial OS=Homo sapiens OX=9606 GN=CLPX PE=1 SV=2	-0.761048
SRP72	0.189691	0.721954	sp|O76094|SRP72_HUMAN Signal recognition particle subunit SRP72 OS=Homo sapiens OX=9606 GN=SRP72 PE=1 SV=3	-0.164964
MYO1D	0.00775878	2.11021	sp|O94832|MYO1D_HUMAN Unconventional myosin-Id OS=Homo sapiens OX=9606 GN=MYO1D PE=1 SV=2	1.06656
ERLIN2	0.103223	0.986222	sp|O94905|ERLN2_HUMAN Erlin-2 OS=Homo sapiens OX=9606 GN=ERLIN2 PE=1 SV=1	-1.08775
GLS	0.085518	1.06794	sp|O94925|GLSK_HUMAN Glutaminase kidney isoform, mitochondrial OS=Homo sapiens OX=9606 GN=GLS PE=1 SV=1	-0.594178
AP2A2	0.0353776	1.45127	sp|O94973|AP2A2_HUMAN AP-2 complex subunit alpha-2 OS=Homo sapiens OX=9606 GN=AP2A2 PE=1 SV=2	1.4018
HEXIM1	0.777922	0.109064	sp|O94992|HEXI1_HUMAN Protein HEXIM1 OS=Homo sapiens OX=9606 GN=HEXIM1 PE=1 SV=1	-0.0435767
TJP3	0.0088185	2.05461	sp|O95049|ZO3_HUMAN Tight junction protein ZO-3 OS=Homo sapiens OX=9606 GN=TJP3 PE=1 SV=3	-0.965531
LUC7L3	0.10006	0.99974	sp|O95232|LC7L3_HUMAN Luc7-like protein 3 OS=Homo sapiens OX=9606 GN=LUC7L3 PE=1 SV=2	0.317602
KIF4A	0.0127004	1.89618	sp|O95239|KIF4A_HUMAN Chromosome-associated kinesin KIF4A OS=Homo sapiens OX=9606 GN=KIF4A PE=1 SV=3	-1.44191
NDUFA10	0.0479395	1.31931	sp|O95299|NDUAA_HUMAN NADH dehydrogenase [ubiquinone] 1 alpha subcomplex subunit 10, mitochondrial OS=Homo sapiens OX=9606 GN=NDUFA10 PE=1 SV=1	-0.734136
PAPSS2	0.00294326	2.53117	sp|O95340|PAPS2_HUMAN Bifunctional 3-phosphoadenosine 5-phosphosulfate synthase 2 OS=Homo sapiens OX=9606 GN=PAPSS2 PE=1 SV=2	-2.25765
SMC2	0.359466	0.444342	sp|O95347|SMC2_HUMAN Structural maintenance of chromosomes protein 2 OS=Homo sapiens OX=9606 GN=SMC2 PE=1 SV=2	1.21059
IPO7	0.086716	1.0619	sp|O95373|IPO7_HUMAN Importin-7 OS=Homo sapiens OX=9606 GN=IPO7 PE=1 SV=1	-1.1069
SVIL	0.681646	0.166441	sp|O95425|SVIL_HUMAN Supervillin OS=Homo sapiens OX=9606 GN=SVIL PE=1 SV=2	-0.239167
ETHE1	0.000134678	3.8707	sp|O95571|ETHE1_HUMAN Persulfide dioxygenase ETHE1, mitochondrial OS=Homo sapiens OX=9606 GN=ETHE1 PE=1 SV=2	-1.29442
ACSL3	0.705843	0.151292	sp|O95573|ACSL3_HUMAN Long-chain-fatty-acid--CoA ligase 3 OS=Homo sapiens OX=9606 GN=ACSL3 PE=1 SV=3	-0.200687
PCNT	0.300779	0.521752	sp|O95613|PCNT_HUMAN Pericentrin OS=Homo sapiens OX=9606 GN=PCNT PE=1 SV=4	-1.24379
AP2A1	0.0487963	1.31161	sp|O95782|AP2A1_HUMAN AP-2 complex subunit alpha-1 OS=Homo sapiens OX=9606 GN=AP2A1 PE=1 SV=3	1.65567
STAU1	0.000814798	3.08895	sp|O95793|STAU1_HUMAN Double-stranded RNA-binding protein Staufen homolog 1 OS=Homo sapiens OX=9606 GN=STAU1 PE=1 SV=2	3.4256
SDPR	0.297692	0.526233	sp|O95810|CAVN2_HUMAN Caveolae-associated protein 2 OS=Homo sapiens OX=9606 GN=CAVIN2 PE=1 SV=3	0.494443
BAG2	0.0363209	1.43984	sp|O95816|BAG2_HUMAN BAG family molecular chaperone regulator 2 OS=Homo sapiens OX=9606 GN=BAG2 PE=1 SV=1	2.72534
MAP4K4	0.797659	0.0981829	sp|O95819|M4K4_HUMAN Mitogen-activated protein kinase kinase kinase kinase 4 OS=Homo sapiens OX=9606 GN=MAP4K4 PE=1 SV=2	0.0923627
AIFM1	0.170236	0.768948	sp|O95831|AIFM1_HUMAN Apoptosis-inducing factor 1, mitochondrial OS=Homo sapiens OX=9606 GN=AIFM1 PE=1 SV=1	0.915859
AGR2	0.175004	0.756953	sp|O95994|AGR2_HUMAN Anterior gradient protein 2 homolog OS=Homo sapiens OX=9606 GN=AGR2 PE=1 SV=1	-0.462558
NDUFB10	0.000423919	3.37272	sp|O96000|NDUBA_HUMAN NADH dehydrogenase [ubiquinone] 1 beta subcomplex subunit 10 OS=Homo sapiens OX=9606 GN=NDUFB10 PE=1 SV=3	-2.49177
TOMM40	0.547242	0.261821	sp|O96008|TOM40_HUMAN Mitochondrial import receptor subunit TOM40 homolog OS=Homo sapiens OX=9606 GN=TOMM40 PE=1 SV=1	0.564475
LDHA	0.0282774	1.54856	sp|P00338|LDHA_HUMAN L-lactate dehydrogenase A chain OS=Homo sapiens OX=9606 GN=LDHA PE=1 SV=2	-2.15094
ALDH1A1	0.0871576	1.05969	sp|P00352|AL1A1_HUMAN Retinal dehydrogenase 1 OS=Homo sapiens OX=9606 GN=ALDH1A1 PE=1 SV=2	-1.1663
GSR	0.00136891	2.86362	sp|P00390|GSHR_HUMAN Glutathione reductase, mitochondrial OS=Homo sapiens OX=9606 GN=GSR PE=1 SV=2	-2.46103
GOT2	0.0929779	1.03162	sp|P00505|AATM_HUMAN Aspartate aminotransferase, mitochondrial OS=Homo sapiens OX=9606 GN=GOT2 PE=1 SV=3	-2.10453
EGFR	0.0858687	1.06617	sp|P00533|EGFR_HUMAN Epidermal growth factor receptor OS=Homo sapiens OX=9606 GN=EGFR PE=1 SV=2	-1.08038
PGK1	0.00844599	2.07335	sp|P00558|PGK1_HUMAN Phosphoglycerate kinase 1 OS=Homo sapiens OX=9606 GN=PGK1 PE=1 SV=3	-2.7723
C3	0.141645	0.848799	sp|P01024|CO3_HUMAN Complement C3 OS=Homo sapiens OX=9606 GN=C3 PE=1 SV=2	1.02238
C5	0.459531	0.337685	sp|P01031|CO5_HUMAN Complement C5 OS=Homo sapiens OX=9606 GN=C5 PE=1 SV=4	-0.555359
CSTA	0.009277	2.03259	sp|P01040|CYTA_HUMAN Cystatin-A OS=Homo sapiens OX=9606 GN=CSTA PE=1 SV=1	-2.8384
PIGR	0.104504	0.980867	sp|P01833|PIGR_HUMAN Polymeric immunoglobulin receptor OS=Homo sapiens OX=9606 GN=PIGR PE=1 SV=4	-3.19266
LMNA	0.00853431	2.06883	sp|P02545|LMNA_HUMAN Prelamin-A/C OS=Homo sapiens OX=9606 GN=LMNA PE=1 SV=1	0.737684
FN1	0.979933	0.00880372	sp|P02751|FINC_HUMAN Fibronectin OS=Homo sapiens OX=9606 GN=FN1 PE=1 SV=5	0.0284015
TF	0.934773	0.0292937	sp|P02787|TRFE_HUMAN Serotransferrin OS=Homo sapiens OX=9606 GN=TF PE=1 SV=3	-0.048615
LTF	0.235787	0.62748	sp|P02788|TRFL_HUMAN Lactotransferrin OS=Homo sapiens OX=9606 GN=LTF PE=1 SV=6	-2.40063
SLPI	0.514055	0.288991	sp|P03973|SLPI_HUMAN Antileukoproteinase OS=Homo sapiens OX=9606 GN=SLPI PE=1 SV=2	-1.06032
CAT	0.0106729	1.97172	sp|P04040|CATA_HUMAN Catalase OS=Homo sapiens OX=9606 GN=CAT PE=1 SV=3	-2.29422
ALDOA	0.0245876	1.60928	sp|P04075|ALDOA_HUMAN Fructose-bisphosphate aldolase A OS=Homo sapiens OX=9606 GN=ALDOA PE=1 SV=2	-1.71004
CSTB	0.0165009	1.78249	sp|P04080|CYTB_HUMAN Cystatin-B OS=Homo sapiens OX=9606 GN=CSTB PE=1 SV=2	-1.80361
ANXA1	1.86193e-05	4.73004	sp|P04083|ANXA1_HUMAN Annexin A1 OS=Homo sapiens OX=9606 GN=ANXA1 PE=1 SV=2	-2.7788
TK1	0.000557102	3.25407	sp|P04183|KITH_HUMAN Thymidine kinase, cytosolic OS=Homo sapiens OX=9606 GN=TK1 PE=1 SV=2	-2.85602
KRT1	0.0202956	1.6926	sp|P04264|K2C1_HUMAN Keratin, type II cytoskeletal 1 OS=Homo sapiens OX=9606 GN=KRT1 PE=1 SV=6	-2.51358
GAPDH	0.0135436	1.86827	sp|P04406|G3P_HUMAN Glyceraldehyde-3-phosphate dehydrogenase OS=Homo sapiens OX=9606 GN=GAPDH PE=1 SV=3	-1.40218
HSPB1	0.01613	1.79237	sp|P04792|HSPB1_HUMAN Heat shock protein beta-1 OS=Homo sapiens OX=9606 GN=HSPB1 PE=1 SV=2	-0.607271
RPN1	0.232583	0.633422	sp|P04843|RPN1_HUMAN Dolichyl-diphosphooligosaccharide--protein glycosyltransferase subunit 1 OS=Homo sapiens OX=9606 GN=RPN1 PE=1 SV=1	0.524359
RPN2	0.00130001	2.88605	sp|P04844|RPN2_HUMAN Dolichyl-diphosphooligosaccharide--protein glycosyltransferase subunit 2 OS=Homo sapiens OX=9606 GN=RPN2 PE=1 SV=3	-1.3772
SLC4A2	0.842997	0.0741738	sp|P04920|B3A2_HUMAN Anion exchange protein 2 OS=Homo sapiens OX=9606 GN=SLC4A2 PE=1 SV=4	-0.163061
ATP1A1	0.0205659	1.68685	sp|P05023|AT1A1_HUMAN Sodium/potassium-transporting ATPase subunit alpha-1 OS=Homo sapiens OX=9606 GN=ATP1A1 PE=1 SV=1	-1.01024
ARG1	0.0089769	2.04687	sp|P05089|ARGI1_HUMAN Arginase-1 OS=Homo sapiens OX=9606 GN=ARG1 PE=1 SV=2	-3.01634
ALDH2	0.0393431	1.40513	sp|P05091|ALDH2_HUMAN Aldehyde dehydrogenase, mitochondrial OS=Homo sapiens OX=9606 GN=ALDH2 PE=1 SV=2	-2.50726
S100A8	0.0662863	1.17858	sp|P05109|S10A8_HUMAN Protein S100-A8 OS=Homo sapiens OX=9606 GN=S100A8 PE=1 SV=1	-2.07197
SLC25A5	0.179307	0.746402	sp|P05141|ADT2_HUMAN ADP/ATP translocase 2 OS=Homo sapiens OX=9606 GN=SLC25A5 PE=1 SV=7	1.03759
EIF2S1	0.0568971	1.24491	sp|P05198|IF2A_HUMAN Eukaryotic translation initiation factor 2 subunit 1 OS=Homo sapiens OX=9606 GN=EIF2S1 PE=1 SV=3	2.78859
RPLP2	0.012484	1.90364	sp|P05387|RLA2_HUMAN 60S acidic ribosomal protein P2 OS=Homo sapiens OX=9606 GN=RPLP2 PE=1 SV=1	2.69619
RPLP0	0.00138998	2.85699	sp|P05388|RLA0_HUMAN 60S acidic ribosomal protein P0 OS=Homo sapiens OX=9606 GN=RPLP0 PE=1 SV=1	2.95641
SSB	0.027054	1.56777	sp|P05455|LA_HUMAN Lupus La protein OS=Homo sapiens OX=9606 GN=SSB PE=1 SV=2	0.688383
KRT18	0.00189453	2.7225	sp|P05783|K1C18_HUMAN Keratin, type I cytoskeletal 18 OS=Homo sapiens OX=9606 GN=KRT18 PE=1 SV=2	2.27343
GSN	0.0567273	1.24621	sp|P06396|GELS_HUMAN Gelsolin OS=Homo sapiens OX=9606 GN=GSN PE=1 SV=1	2.20519
ATP5B	0.131901	0.87975	sp|P06576|ATPB_HUMAN ATP synthase subunit beta, mitochondrial OS=Homo sapiens OX=9606 GN=ATP5F1B PE=1 SV=3	-0.798415
S100A9	0.0821078	1.08562	sp|P06702|S10A9_HUMAN Protein S100-A9 OS=Homo sapiens OX=9606 GN=S100A9 PE=1 SV=1	-1.94632
ENO1	1.91112e-05	4.71871	sp|P06733|ENOA_HUMAN Alpha-enolase OS=Homo sapiens OX=9606 GN=ENO1 PE=1 SV=2	-2.53012
GPI	0.018081	1.74278	sp|P06744|G6PI_HUMAN Glucose-6-phosphate isomerase OS=Homo sapiens OX=9606 GN=GPI PE=1 SV=4	-1.88554
NPM1	0.0488988	1.3107	sp|P06748|NPM_HUMAN Nucleophosmin OS=Homo sapiens OX=9606 GN=NPM1 PE=1 SV=2	1.04871
TPM3	0.000110265	3.95756	sp|P06753|TPM3_HUMAN Tropomyosin alpha-3 chain OS=Homo sapiens OX=9606 GN=TPM3 PE=1 SV=2	1.77427
LDHB	0.039318	1.40541	sp|P07195|LDHB_HUMAN L-lactate dehydrogenase B chain OS=Homo sapiens OX=9606 GN=LDHB PE=1 SV=2	-1.92565
NEFM	0.00618936	2.20835	sp|P07197|NFM_HUMAN Neurofilament medium polypeptide OS=Homo sapiens OX=9606 GN=NEFM PE=1 SV=3	0.644215
P4HB	0.237538	0.624267	sp|P07237|PDIA1_HUMAN Protein disulfide-isomerase OS=Homo sapiens OX=9606 GN=P4HB PE=1 SV=3	-1.32724
H1F0	0.674204	0.171208	sp|P07305|H10_HUMAN Histone H1.0 OS=Homo sapiens OX=9606 GN=H1-0 PE=1 SV=3	-0.188228
CTSD	0.0100399	1.99827	sp|P07339|CATD_HUMAN Cathepsin D OS=Homo sapiens OX=9606 GN=CTSD PE=1 SV=1	-2.13792
ANXA2	0.00298211	2.52548	sp|P07355|ANXA2_HUMAN Annexin A2 OS=Homo sapiens OX=9606 GN=ANXA2 PE=1 SV=2	-2.48966
TUBB	0.0453823	1.34311	sp|P07437|TBB5_HUMAN Tubulin beta chain OS=Homo sapiens OX=9606 GN=TUBB PE=1 SV=2	-0.728165
PFN1	0.00480677	2.31815	sp|P07737|PROF1_HUMAN Profilin-1 OS=Homo sapiens OX=9606 GN=PFN1 PE=1 SV=2	-1.45964
EPRS	0.108645	0.963991	sp|P07814|SYEP_HUMAN Bifunctional glutamate/proline--tRNA ligase OS=Homo sapiens OX=9606 GN=EPRS1 PE=1 SV=5	-0.857248
CTSB	0.0307968	1.51149	sp|P07858|CATB_HUMAN Cathepsin B OS=Homo sapiens OX=9606 GN=CTSB PE=1 SV=3	-1.86083
HSP90AA1	0.369793	0.432041	sp|P07900|HS90A_HUMAN Heat shock protein HSP 90-alpha OS=Homo sapiens OX=9606 GN=HSP90AA1 PE=1 SV=5	-0.92854
HNRNPC	0.00292509	2.53386	sp|P07910|HNRPC_HUMAN Heterogeneous nuclear ribonucleoproteins C1/C2 OS=Homo sapiens OX=9606 GN=HNRNPC PE=1 SV=4	1.72814
SP1	0.0632705	1.1988	sp|P08047|SP1_HUMAN Transcription factor Sp1 OS=Homo sapiens OX=9606 GN=SP1 PE=1 SV=3	-0.830917
SLC3A2	0.15702	0.804046	sp|P08195|4F2_HUMAN 4F2 cell-surface antigen heavy chain OS=Homo sapiens OX=9606 GN=SLC3A2 PE=1 SV=3	-0.824261
PFKM	0.138589	0.858271	sp|P08237|PFKAM_HUMAN ATP-dependent 6-phosphofructokinase, muscle type OS=Homo sapiens OX=9606 GN=PFKM PE=1 SV=2	-0.68833
HSP90AB1	0.203261	0.691945	sp|P08238|HS90B_HUMAN Heat shock protein HSP 90-beta OS=Homo sapiens OX=9606 GN=HSP90AB1 PE=1 SV=4	-0.953062
LPA	0.0791019	1.10181	sp|P08519|APOA_HUMAN Apolipoprotein(a) OS=Homo sapiens OX=9606 GN=LPA PE=1 SV=1	-0.952951
PDHA1	0.000616661	3.20995	sp|P08559|ODPA_HUMAN Pyruvate dehydrogenase E1 component subunit alpha, somatic form, mitochondrial OS=Homo sapiens OX=9606 GN=PDHA1 PE=1 SV=3	-2.65426
SNRNP70	0.0556465	1.25456	sp|P08621|RU17_HUMAN U1 small nuclear ribonucleoprotein 70 kDa OS=Homo sapiens OX=9606 GN=SNRNP70 PE=1 SV=2	1.17375
VIM	0.0242572	1.61516	sp|P08670|VIME_HUMAN Vimentin OS=Homo sapiens OX=9606 GN=VIM PE=1 SV=4	1.10911
RPS17	0.0369624	1.43224	sp|P08708|RS17_HUMAN 40S ribosomal protein S17 OS=Homo sapiens OX=9606 GN=RPS17 PE=1 SV=2	1.22546
RPSA	0.128935	0.889628	sp|P08865|RSSA_HUMAN 40S ribosomal protein SA OS=Homo sapiens OX=9606 GN=RPSA PE=1 SV=4	0.888925
FGF2	0.891762	0.0497511	sp|P09038|FGF2_HUMAN Fibroblast growth factor 2 OS=Homo sapiens OX=9606 GN=FGF2 PE=1 SV=3	0.0352956
GSTP1	1.50178e-05	4.82339	sp|P09211|GSTP1_HUMAN Glutathione S-transferase P OS=Homo sapiens OX=9606 GN=GSTP1 PE=1 SV=2	-2.31108
SNRPC	0.070629	1.15102	sp|P09234|RU1C_HUMAN U1 small nuclear ribonucleoprotein C OS=Homo sapiens OX=9606 GN=SNRPC PE=1 SV=1	-2.19628
LGALS1	0.00159222	2.798	sp|P09382|LEG1_HUMAN Galectin-1 OS=Homo sapiens OX=9606 GN=LGALS1 PE=1 SV=2	-1.97778
HMGB1	0.134378	0.871671	sp|P09429|HMGB1_HUMAN High mobility group protein B1 OS=Homo sapiens OX=9606 GN=HMGB1 PE=1 SV=3	-0.606223
TPM1	0.000265754	3.57552	sp|P09493|TPM1_HUMAN Tropomyosin alpha-1 chain OS=Homo sapiens OX=9606 GN=TPM1 PE=1 SV=2	1.7082
CLTA	0.00631045	2.19994	sp|P09496|CLCA_HUMAN Clathrin light chain A OS=Homo sapiens OX=9606 GN=CLTA PE=1 SV=1	1.53499
CLTB	0.00436816	2.3597	sp|P09497|CLCB_HUMAN Clathrin light chain B OS=Homo sapiens OX=9606 GN=CLTB PE=1 SV=1	1.70027
ANXA4	0.0882636	1.05422	sp|P09525|ANXA4_HUMAN Annexin A4 OS=Homo sapiens OX=9606 GN=ANXA4 PE=1 SV=4	-3.46544
HNRNPA1	0.00105735	2.97578	sp|P09651|ROA1_HUMAN Heterogeneous nuclear ribonucleoprotein A1 OS=Homo sapiens OX=9606 GN=HNRNPA1 PE=1 SV=5	2.12199
SNRPA1	0.118574	0.926012	sp|P09661|RU2A_HUMAN U2 small nuclear ribonucleoprotein A OS=Homo sapiens OX=9606 GN=SNRPA1 PE=1 SV=2	0.884213
PARP1	0.0183359	1.7367	sp|P09874|PARP1_HUMAN Poly [ADP-ribose] polymerase 1 OS=Homo sapiens OX=9606 GN=PARP1 PE=1 SV=4	0.958687
UCHL1	0.00113412	2.94534	sp|P09936|UCHL1_HUMAN Ubiquitin carboxyl-terminal hydrolase isozyme L1 OS=Homo sapiens OX=9606 GN=UCHL1 PE=1 SV=2	-3.15304
C4A	0.0652677	1.1853	sp|P0C0L4|CO4A_HUMAN Complement C4-A OS=Homo sapiens OX=9606 GN=C4A PE=1 SV=2	1.39214
CISD3	0.580412	0.236264	sp|P0C7P0|CISD3_HUMAN CDGSH iron-sulfur domain-containing protein 3, mitochondrial OS=Homo sapiens OX=9606 GN=CISD3 PE=1 SV=1	-0.295072
UQCRFS1P1	0.0185469	1.73173	sp|P0C7P4|UCRIL_HUMAN Putative cytochrome b-c1 complex subunit Rieske-like protein 1 OS=Homo sapiens OX=9606 GN=UQCRFS1P1 PE=5 SV=1	-0.92584
HSPA1B;HSPA1A	0.00911687	2.04015	sp|P0DMV9|HS71B_HUMAN Heat shock 70 kDa protein 1B OS=Homo sapiens OX=9606 GN=HSPA1B PE=1 SV=1;sp|P0DMV8|HS71A_HUMAN Heat shock 70 kDa protein 1A OS=Homo sapiens OX=9606 GN=HSPA1A PE=1 SV=1	0.877757
U2AF1	0.194675	0.71069	sp|P0DN76|U2AF5_HUMAN Splicing factor U2AF 35 kDa subunit-like protein OS=Homo sapiens OX=9606 GN=U2AF1L5 PE=1 SV=1;sp|Q01081|U2AF1_HUMAN Splicing factor U2AF 35 kDa subunit OS=Homo sapiens OX=9606 GN=U2AF1 PE=1 SV=3	0.320428
CALM3	0.000230471	3.63738	sp|P0DP25|CALM3_HUMAN Calmodulin-3 OS=Homo sapiens OX=9606 GN=CALM3 PE=1 SV=1;sp|P0DP24|CALM2_HUMAN Calmodulin-2 OS=Homo sapiens OX=9606 GN=CALM2 PE=1 SV=1;sp|P0DP23|CALM1_HUMAN Calmodulin-1 OS=Homo sapiens OX=9606 GN=CALM1 PE=1 SV=1	2.63323
RRAS	0.0747544	1.12636	sp|P10301|RRAS_HUMAN Ras-related protein R-Ras OS=Homo sapiens OX=9606 GN=RRAS PE=1 SV=1	0.997238
TXN	0.00428677	2.36787	sp|P10599|THIO_HUMAN Thioredoxin OS=Homo sapiens OX=9606 GN=TXN PE=1 SV=3	-2.47269
HSPD1	0.367533	0.434704	sp|P10809|CH60_HUMAN 60 kDa heat shock protein, mitochondrial OS=Homo sapiens OX=9606 GN=HSPD1 PE=1 SV=2	-0.491058
HSPA5	0.729378	0.137048	sp|P11021|BIP_HUMAN Endoplasmic reticulum chaperone BiP OS=Homo sapiens OX=9606 GN=HSPA5 PE=1 SV=2	0.0996387
LAMC1	0.461849	0.3355	sp|P11047|LAMC1_HUMAN Laminin subunit gamma-1 OS=Homo sapiens OX=9606 GN=LAMC1 PE=1 SV=3	-0.777096
HSPA8	0.0145035	1.83853	sp|P11142|HSP7C_HUMAN Heat shock cognate 71 kDa protein OS=Homo sapiens OX=9606 GN=HSPA8 PE=1 SV=1	1.61509
TOP1	0.305224	0.515381	sp|P11387|TOP1_HUMAN DNA topoisomerase 1 OS=Homo sapiens OX=9606 GN=TOP1 PE=1 SV=2	1.23422
TOP2A	0.134678	0.870704	sp|P11388|TOP2A_HUMAN DNA topoisomerase 2-alpha OS=Homo sapiens OX=9606 GN=TOP2A PE=1 SV=3	0.919265
G6PD	0.00551002	2.25885	sp|P11413|G6PD_HUMAN Glucose-6-phosphate 1-dehydrogenase OS=Homo sapiens OX=9606 GN=G6PD PE=1 SV=4	-2.44854
MTHFD1	0.00662545	2.17878	sp|P11586|C1TC_HUMAN C-1-tetrahydrofolate synthase, cytoplasmic OS=Homo sapiens OX=9606 GN=MTHFD1 PE=1 SV=3	-2.53272
PABPC1	0.00201623	2.69546	sp|P11940|PABP1_HUMAN Polyadenylate-binding protein 1 OS=Homo sapiens OX=9606 GN=PABPC1 PE=1 SV=2	4.62118
PCNA	0.0660071	1.18041	sp|P12004|PCNA_HUMAN Proliferating cell nuclear antigen OS=Homo sapiens OX=9606 GN=PCNA PE=1 SV=1	-1.18422
SLC25A6	0.352427	0.452931	sp|P12236|ADT3_HUMAN ADP/ATP translocase 3 OS=Homo sapiens OX=9606 GN=SLC25A6 PE=1 SV=4	0.617184
IMPDH2	0.0120468	1.91913	sp|P12268|IMDH2_HUMAN Inosine-5-monophosphate dehydrogenase 2 OS=Homo sapiens OX=9606 GN=IMPDH2 PE=1 SV=2	-1.00152
PIP	0.0302008	1.51998	sp|P12273|PIP_HUMAN Prolactin-inducible protein OS=Homo sapiens OX=9606 GN=PIP PE=1 SV=1	-3.32734
CKB	0.00382595	2.41726	sp|P12277|KCRB_HUMAN Creatine kinase B-type OS=Homo sapiens OX=9606 GN=CKB PE=1 SV=1	-2.28081
ACTN1	0.0613047	1.21251	sp|P12814|ACTN1_HUMAN Alpha-actinin-1 OS=Homo sapiens OX=9606 GN=ACTN1 PE=1 SV=2	-1.07778
SRC	0.0551566	1.2584	sp|P12931|SRC_HUMAN Proto-oncogene tyrosine-protein kinase Src OS=Homo sapiens OX=9606 GN=SRC PE=1 SV=3	-1.50988
XRCC6	0.0150819	1.82154	sp|P12956|XRCC6_HUMAN X-ray repair cross-complementing protein 6 OS=Homo sapiens OX=9606 GN=XRCC6 PE=1 SV=2	2.22702
XRCC5	0.0229013	1.64014	sp|P13010|XRCC5_HUMAN X-ray repair cross-complementing protein 5 OS=Homo sapiens OX=9606 GN=XRCC5 PE=1 SV=3	1.57379
RNH1	0.0026076	2.58376	sp|P13489|RINI_HUMAN Ribonuclease inhibitor OS=Homo sapiens OX=9606 GN=RNH1 PE=1 SV=2	-3.12361
ATP1A3	0.280964	0.551349	sp|P13637|AT1A3_HUMAN Sodium/potassium-transporting ATPase subunit alpha-3 OS=Homo sapiens OX=9606 GN=ATP1A3 PE=1 SV=3	-0.585244
EEF2	0.013929	1.85608	sp|P13639|EF2_HUMAN Elongation factor 2 OS=Homo sapiens OX=9606 GN=EEF2 PE=1 SV=4	-1.7736
PDIA4	0.189371	0.722687	sp|P13667|PDIA4_HUMAN Protein disulfide-isomerase A4 OS=Homo sapiens OX=9606 GN=PDIA4 PE=1 SV=2	-1.91918
PLS3	0.024402	1.61257	sp|P13797|PLST_HUMAN Plastin-3 OS=Homo sapiens OX=9606 GN=PLS3 PE=1 SV=4	-1.91055
ETFA	0.0440853	1.35571	sp|P13804|ETFA_HUMAN Electron transfer flavoprotein subunit alpha, mitochondrial OS=Homo sapiens OX=9606 GN=ETFA PE=1 SV=1	-2.07473
GTF2F2	0.0093949	2.02711	sp|P13984|T2FB_HUMAN General transcription factor IIF subunit 2 OS=Homo sapiens OX=9606 GN=GTF2F2 PE=1 SV=2	1.06934
MTHFD2	0.00162865	2.78817	sp|P13995|MTDC_HUMAN Bifunctional methylenetetrahydrofolate dehydrogenase/cyclohydrolase, mitochondrial OS=Homo sapiens OX=9606 GN=MTHFD2 PE=1 SV=2	-1.67324
PKM	0.00063213	3.19919	sp|P14618|KPYM_HUMAN Pyruvate kinase PKM OS=Homo sapiens OX=9606 GN=PKM PE=1 SV=4	-1.93305
HSP90B1	0.3032	0.518271	sp|P14625|ENPL_HUMAN Endoplasmin OS=Homo sapiens OX=9606 GN=HSP90B1 PE=1 SV=1	-0.753903
MYL6B	0.000188985	3.72357	sp|P14649|MYL6B_HUMAN Myosin light chain 6B OS=Homo sapiens OX=9606 GN=MYL6B PE=1 SV=1	2.26632
SNRPB	0.0553196	1.25712	sp|P14678|RSMB_HUMAN Small nuclear ribonucleoprotein-associated proteins B and B OS=Homo sapiens OX=9606 GN=SNRPB PE=1 SV=2	0.815514
IDE	0.880786	0.0551294	sp|P14735|IDE_HUMAN Insulin-degrading enzyme OS=Homo sapiens OX=9606 GN=IDE PE=1 SV=4	0.216886
HNRNPL	0.023073	1.6369	sp|P14866|HNRPL_HUMAN Heterogeneous nuclear ribonucleoprotein L OS=Homo sapiens OX=9606 GN=HNRNPL PE=1 SV=2	3.30384
DARS	0.197532	0.704364	sp|P14868|SYDC_HUMAN Aspartate--tRNA ligase, cytoplasmic OS=Homo sapiens OX=9606 GN=DARS1 PE=1 SV=2	0.798855
JUP	0.0468812	1.329	sp|P14923|PLAK_HUMAN Junction plakoglobin OS=Homo sapiens OX=9606 GN=JUP PE=1 SV=3	-2.12018
AKR1B1	0.0730384	1.13645	sp|P15121|ALDR_HUMAN Aldo-keto reductase family 1 member B1 OS=Homo sapiens OX=9606 GN=AKR1B1 PE=1 SV=3	-2.22203
GSPT1	0.000801328	3.09619	sp|P15170|ERF3A_HUMAN Eukaryotic peptide chain release factor GTP-binding subunit ERF3A OS=Homo sapiens OX=9606 GN=GSPT1 PE=1 SV=1	-2.67188
NQO1	0.554395	0.256181	sp|P15559|NQO1_HUMAN NAD(P)H dehydrogenase [quinone] 1 OS=Homo sapiens OX=9606 GN=NQO1 PE=1 SV=1	-0.911316
RPS2	0.000322555	3.4914	sp|P15880|RS2_HUMAN 40S ribosomal protein S2 OS=Homo sapiens OX=9606 GN=RPS2 PE=1 SV=2	2.30511
DSP	0.0261291	1.58288	sp|P15924|DESP_HUMAN Desmoplakin OS=Homo sapiens OX=9606 GN=DSP PE=1 SV=3	-2.47086
CD44	0.123778	0.907357	sp|P16070|CD44_HUMAN CD44 antigen OS=Homo sapiens OX=9606 GN=CD44 PE=1 SV=3	0.998951
CBR1	0.000105977	3.97479	sp|P16152|CBR1_HUMAN Carbonyl reductase [NADPH] 1 OS=Homo sapiens OX=9606 GN=CBR1 PE=1 SV=3	-2.77102
HIST1H1D	0.0209446	1.67893	sp|P16402|H13_HUMAN Histone H1.3 OS=Homo sapiens OX=9606 GN=H1-3 PE=1 SV=2	2.66097
ATP2A2	0.041424	1.38275	sp|P16615|AT2A2_HUMAN Sarcoplasmic/endoplasmic reticulum calcium ATPase 2 OS=Homo sapiens OX=9606 GN=ATP2A2 PE=1 SV=1	-0.750443
HSPA6	0.0997914	1.00091	sp|P17066|HSP76_HUMAN Heat shock 70 kDa protein 6 OS=Homo sapiens OX=9606 GN=HSPA6 PE=1 SV=2	0.866559
HMGA1	0.176085	0.754277	sp|P17096|HMGA1_HUMAN High mobility group protein HMG-I/HMG-Y OS=Homo sapiens OX=9606 GN=HMGA1 PE=1 SV=3	-0.694316
UBTF	0.202133	0.694363	sp|P17480|UBF1_HUMAN Nucleolar transcription factor 1 OS=Homo sapiens OX=9606 GN=UBTF PE=1 SV=1	1.48995
CTPS1	0.000604174	3.21884	sp|P17812|PYRG1_HUMAN CTP synthase 1 OS=Homo sapiens OX=9606 GN=CTPS1 PE=1 SV=2	-2.61299
DDX5	0.00191228	2.71845	sp|P17844|DDX5_HUMAN Probable ATP-dependent RNA helicase DDX5 OS=Homo sapiens OX=9606 GN=DDX5 PE=1 SV=1	1.55463
PFKL	0.301629	0.520528	sp|P17858|PFKAL_HUMAN ATP-dependent 6-phosphofructokinase, liver type OS=Homo sapiens OX=9606 GN=PFKL PE=1 SV=6	-0.685243
IGFBP3	0.565975	0.247202	sp|P17936|IBP3_HUMAN Insulin-like growth factor-binding protein 3 OS=Homo sapiens OX=9606 GN=IGFBP3 PE=1 SV=2	0.871461
TCP1	0.00163186	2.78732	sp|P17987|TCPA_HUMAN T-complex protein 1 subunit alpha OS=Homo sapiens OX=9606 GN=TCP1 PE=1 SV=1	-1.57884
RPL35A	0.00111398	2.95312	sp|P18077|RL35A_HUMAN 60S ribosomal protein L35a OS=Homo sapiens OX=9606 GN=RPL35A PE=1 SV=2	3.35479
ARF4	0.000447343	3.34936	sp|P18085|ARF4_HUMAN ADP-ribosylation factor 4 OS=Homo sapiens OX=9606 GN=ARF4 PE=1 SV=3	-1.66659
RPL7	0.0179906	1.74495	sp|P18124|RL7_HUMAN 60S ribosomal protein L7 OS=Homo sapiens OX=9606 GN=RPL7 PE=1 SV=1	4.73302
NELFE	0.108531	0.964447	sp|P18615|NELFE_HUMAN Negative elongation factor E OS=Homo sapiens OX=9606 GN=NELFE PE=1 SV=3	-0.338527
RPL17	0.0152135	1.81777	sp|P18621|RL17_HUMAN 60S ribosomal protein L17 OS=Homo sapiens OX=9606 GN=RPL17 PE=1 SV=3	2.53811
RCC1	0.0169425	1.77102	sp|P18754|RCC1_HUMAN Regulator of chromosome condensation OS=Homo sapiens OX=9606 GN=RCC1 PE=1 SV=1	-2.30348
SDC1	0.00753117	2.12314	sp|P18827|SDC1_HUMAN Syndecan-1 OS=Homo sapiens OX=9606 GN=SDC1 PE=1 SV=3	-1.52668
MYL12A;MYL12B	0.000193208	3.71397	sp|P19105|ML12A_HUMAN Myosin regulatory light chain 12A OS=Homo sapiens OX=9606 GN=MYL12A PE=1 SV=2;sp|O14950|ML12B_HUMAN Myosin regulatory light chain 12B OS=Homo sapiens OX=9606 GN=MYL12B PE=1 SV=2	2.27691
NCL	0.0192733	1.71504	sp|P19338|NUCL_HUMAN Nucleolin OS=Homo sapiens OX=9606 GN=NCL PE=1 SV=3	2.19007
TRIM21	2.27906e-05	4.64224	sp|P19474|RO52_HUMAN E3 ubiquitin-protein ligase TRIM21 OS=Homo sapiens OX=9606 GN=TRIM21 PE=1 SV=1	1.88554
EIF2AK2	0.0476716	1.32174	sp|P19525|E2AK2_HUMAN Interferon-induced, double-stranded RNA-activated protein kinase OS=Homo sapiens OX=9606 GN=EIF2AK2 PE=1 SV=2	1.63609
ATP2B1	0.759369	0.119547	sp|P20020|AT2B1_HUMAN Plasma membrane calcium-transporting ATPase 1 OS=Homo sapiens OX=9606 GN=ATP2B1 PE=1 SV=4	0.187349
EIF2S2	0.0275053	1.56058	sp|P20042|IF2B_HUMAN Eukaryotic translation initiation factor 2 subunit 2 OS=Homo sapiens OX=9606 GN=EIF2S2 PE=1 SV=2	2.70461
BTF3	0.157412	0.802962	sp|P20290|BTF3_HUMAN Transcription factor BTF3 OS=Homo sapiens OX=9606 GN=BTF3 PE=1 SV=1	-0.118427
PSMB1	0.0123704	1.90762	sp|P20618|PSB1_HUMAN Proteasome subunit beta type-1 OS=Homo sapiens OX=9606 GN=PSMB1 PE=1 SV=2	-2.02549
LMNB1	0.0178247	1.74898	sp|P20700|LMNB1_HUMAN Lamin-B1 OS=Homo sapiens OX=9606 GN=LMNB1 PE=1 SV=2	1.82558
CAST	0.00404653	2.39292	sp|P20810|ICAL_HUMAN Calpastatin OS=Homo sapiens OX=9606 GN=CAST PE=1 SV=4	-4.23953
ATP6V1B2	0.00733016	2.13489	sp|P21281|VATB2_HUMAN V-type proton ATPase subunit B, brain isoform OS=Homo sapiens OX=9606 GN=ATP6V1B2 PE=1 SV=3	-2.18026
CSRP1	0.000295487	3.52946	sp|P21291|CSRP1_HUMAN Cysteine and glycine-rich protein 1 OS=Homo sapiens OX=9606 GN=CSRP1 PE=1 SV=3	-3.49471
FLNA	0.705167	0.151708	sp|P21333|FLNA_HUMAN Filamin-A OS=Homo sapiens OX=9606 GN=FLNA PE=1 SV=4	0.143615
VDAC1	0.242038	0.616116	sp|P21796|VDAC1_HUMAN Voltage-dependent anion-selective channel protein 1 OS=Homo sapiens OX=9606 GN=VDAC1 PE=1 SV=2	-0.872665
SDHB	6.34233e-05	4.19775	sp|P21912|SDHB_HUMAN Succinate dehydrogenase [ubiquinone] iron-sulfur subunit, mitochondrial OS=Homo sapiens OX=9606 GN=SDHB PE=1 SV=3	-2.61633
TGM2	0.613203	0.212396	sp|P21980|TGM2_HUMAN Protein-glutamine gamma-glutamyltransferase 2 OS=Homo sapiens OX=9606 GN=TGM2 PE=1 SV=2	-0.201299
PCMT1	3.13087e-05	4.50433	sp|P22061|PIMT_HUMAN Protein-L-isoaspartate(D-aspartate) O-methyltransferase OS=Homo sapiens OX=9606 GN=PCMT1 PE=1 SV=4	-2.92144
FBL	0.00375741	2.42511	sp|P22087|FBRL_HUMAN rRNA 2-O-methyltransferase fibrillarin OS=Homo sapiens OX=9606 GN=FBL PE=1 SV=2	1.52951
GART	0.00157076	2.80389	sp|P22102|PUR2_HUMAN Trifunctional purine biosynthetic protein adenosine-3 OS=Homo sapiens OX=9606 GN=GART PE=1 SV=1	-1.7399
UBA1	0.0101935	1.99168	sp|P22314|UBA1_HUMAN Ubiquitin-like modifier-activating enzyme 1 OS=Homo sapiens OX=9606 GN=UBA1 PE=1 SV=3	-3.29875
SPRR2D	0.145884	0.835991	sp|P22532|SPR2D_HUMAN Small proline-rich protein 2D OS=Homo sapiens OX=9606 GN=SPRR2D PE=2 SV=2	-2.13526
HNRNPA2B1	0.00126545	2.89776	sp|P22626|ROA2_HUMAN Heterogeneous nuclear ribonucleoproteins A2/B1 OS=Homo sapiens OX=9606 GN=HNRNPA2B1 PE=1 SV=2	2.82316
UQCRC2	0.0234927	1.62907	sp|P22695|QCR2_HUMAN Cytochrome b-c1 complex subunit 2, mitochondrial OS=Homo sapiens OX=9606 GN=UQCRC2 PE=1 SV=3	1.49784
TGM1	0.0206769	1.68451	sp|P22735|TGM1_HUMAN Protein-glutamine gamma-glutamyltransferase K OS=Homo sapiens OX=9606 GN=TGM1 PE=1 SV=4	-3.07528
FECH	0.00764055	2.11688	sp|P22830|HEMH_HUMAN Ferrochelatase, mitochondrial OS=Homo sapiens OX=9606 GN=FECH PE=1 SV=2	-1.02916
SFPQ	0.000239224	3.6212	sp|P23246|SFPQ_HUMAN Splicing factor, proline- and glutamine-rich OS=Homo sapiens OX=9606 GN=SFPQ PE=1 SV=2	5.07856
PPIB	0.654672	0.183976	sp|P23284|PPIB_HUMAN Peptidyl-prolyl cis-trans isomerase B OS=Homo sapiens OX=9606 GN=PPIB PE=1 SV=2	0.152176
RPS3	0.0554817	1.25585	sp|P23396|RS3_HUMAN 40S ribosomal protein S3 OS=Homo sapiens OX=9606 GN=RPS3 PE=1 SV=2	0.250473
AHCY	0.218099	0.661346	sp|P23526|SAHH_HUMAN Adenosylhomocysteinase OS=Homo sapiens OX=9606 GN=AHCY PE=1 SV=4	-0.5177
CFL1	9.44554e-05	4.02477	sp|P23528|COF1_HUMAN Cofilin-1 OS=Homo sapiens OX=9606 GN=CFL1 PE=1 SV=3	-1.99846
EIF4B	0.349642	0.456376	sp|P23588|IF4B_HUMAN Eukaryotic translation initiation factor 4B OS=Homo sapiens OX=9606 GN=EIF4B PE=1 SV=2	-0.390145
RRM1	0.286338	0.543121	sp|P23921|RIR1_HUMAN Ribonucleoside-diphosphate reductase large subunit OS=Homo sapiens OX=9606 GN=RRM1 PE=1 SV=1	-1.2576
EEF1B2	0.612314	0.213026	sp|P24534|EF1B_HUMAN Elongation factor 1-beta OS=Homo sapiens OX=9606 GN=EEF1B2 PE=1 SV=3	0.326091
ACP1	0.00117572	2.9297	sp|P24666|PPAC_HUMAN Low molecular weight phosphotyrosine protein phosphatase OS=Homo sapiens OX=9606 GN=ACP1 PE=1 SV=3	-3.23161
ACAT1	0.00999172	2.00036	sp|P24752|THIL_HUMAN Acetyl-CoA acetyltransferase, mitochondrial OS=Homo sapiens OX=9606 GN=ACAT1 PE=1 SV=1	-2.46189
MCM3	0.00304388	2.51657	sp|P25205|MCM3_HUMAN DNA replication licensing factor MCM3 OS=Homo sapiens OX=9606 GN=MCM3 PE=1 SV=3	-2.308
AZGP1	0.0380124	1.42008	sp|P25311|ZA2G_HUMAN Zinc-alpha-2-glycoprotein OS=Homo sapiens OX=9606 GN=AZGP1 PE=1 SV=2	-2.63768
RPS12	0.00457038	2.34005	sp|P25398|RS12_HUMAN 40S ribosomal protein S12 OS=Homo sapiens OX=9606 GN=RPS12 PE=1 SV=3	0.657254
YY1	0.175701	0.755227	sp|P25490|TYY1_HUMAN Transcriptional repressor protein YY1 OS=Homo sapiens OX=9606 GN=YY1 PE=1 SV=2	-0.268321
DNAJB1	0.0138775	1.85769	sp|P25685|DNJB1_HUMAN DnaJ homolog subfamily B member 1 OS=Homo sapiens OX=9606 GN=DNAJB1 PE=1 SV=4	-1.53509
ATP5A1	0.441185	0.355379	sp|P25705|ATPA_HUMAN ATP synthase subunit alpha, mitochondrial OS=Homo sapiens OX=9606 GN=ATP5F1A PE=1 SV=1	-0.270038
PSMA1	0.00603038	2.21966	sp|P25786|PSA1_HUMAN Proteasome subunit alpha type-1 OS=Homo sapiens OX=9606 GN=PSMA1 PE=1 SV=1	-1.37307
PSMA3	0.037409	1.42702	sp|P25788|PSA3_HUMAN Proteasome subunit alpha type-3 OS=Homo sapiens OX=9606 GN=PSMA3 PE=1 SV=2	-1.30568
MSN	0.232575	0.633437	sp|P26038|MOES_HUMAN Moesin OS=Homo sapiens OX=9606 GN=MSN PE=1 SV=3	-1.34868
DDX6	0.109571	0.960304	sp|P26196|DDX6_HUMAN Probable ATP-dependent RNA helicase DDX6 OS=Homo sapiens OX=9606 GN=DDX6 PE=1 SV=2	1.15747
CTNNA2	0.504542	0.297103	sp|P26232|CTNA2_HUMAN Catenin alpha-2 OS=Homo sapiens OX=9606 GN=CTNNA2 PE=1 SV=5	-0.644187
U2AF2	0.338109	0.470944	sp|P26368|U2AF2_HUMAN Splicing factor U2AF 65 kDa subunit OS=Homo sapiens OX=9606 GN=U2AF2 PE=1 SV=4	0.22225
RPL13	0.00195226	2.70946	sp|P26373|RL13_HUMAN 60S ribosomal protein L13 OS=Homo sapiens OX=9606 GN=RPL13 PE=1 SV=4	2.98671
HMGB2	0.048466	1.31456	sp|P26583|HMGB2_HUMAN High mobility group protein B2 OS=Homo sapiens OX=9606 GN=HMGB2 PE=1 SV=2	-1.05673
PTBP1	0.0114398	1.94158	sp|P26599|PTBP1_HUMAN Polypyrimidine tract-binding protein 1 OS=Homo sapiens OX=9606 GN=PTBP1 PE=1 SV=1	1.29032
EEF1G	0.323732	0.489814	sp|P26641|EF1G_HUMAN Elongation factor 1-gamma OS=Homo sapiens OX=9606 GN=EEF1G PE=1 SV=3	-0.539789
YWHAQ	0.179232	0.746585	sp|P27348|1433T_HUMAN 14-3-3 protein theta OS=Homo sapiens OX=9606 GN=YWHAQ PE=1 SV=1	-0.467779
CALML3	0.0371474	1.43007	sp|P27482|CALL3_HUMAN Calmodulin-like protein 3 OS=Homo sapiens OX=9606 GN=CALML3 PE=1 SV=2	1.66111
RPL10	0.00353021	2.4522	sp|P27635|RL10_HUMAN 60S ribosomal protein L10 OS=Homo sapiens OX=9606 GN=RPL10 PE=1 SV=4	3.12197
RPA1	0.174437	0.758361	sp|P27694|RFA1_HUMAN Replication protein A 70 kDa DNA-binding subunit OS=Homo sapiens OX=9606 GN=RPA1 PE=1 SV=2	1.10308
CAD	0.0200015	1.69894	sp|P27708|PYR1_HUMAN CAD protein OS=Homo sapiens OX=9606 GN=CAD PE=1 SV=3	-1.96269
CALR	0.00439729	2.35681	sp|P27797|CALR_HUMAN Calreticulin OS=Homo sapiens OX=9606 GN=CALR PE=1 SV=1	-2.24202
MAP4	0.0333209	1.47728	sp|P27816|MAP4_HUMAN Microtubule-associated protein 4 OS=Homo sapiens OX=9606 GN=MAP4 PE=1 SV=3	-0.356499
CANX	0.0285933	1.54374	sp|P27824|CALX_HUMAN Calnexin OS=Homo sapiens OX=9606 GN=CANX PE=1 SV=2	-1.63649
PSMA5	0.0332828	1.47778	sp|P28066|PSA5_HUMAN Proteasome subunit alpha type-5 OS=Homo sapiens OX=9606 GN=PSMA5 PE=1 SV=3	-1.39288
ABCD3	0.107872	0.967089	sp|P28288|ABCD3_HUMAN ATP-binding cassette sub-family D member 3 OS=Homo sapiens OX=9606 GN=ABCD3 PE=1 SV=1	0.534104
NDUFS1	0.40534	0.39218	sp|P28331|NDUS1_HUMAN NADH-ubiquinone oxidoreductase 75 kDa subunit, mitochondrial OS=Homo sapiens OX=9606 GN=NDUFS1 PE=1 SV=3	-0.722373
POLD1	0.492597	0.307508	sp|P28340|DPOD1_HUMAN DNA polymerase delta catalytic subunit OS=Homo sapiens OX=9606 GN=POLD1 PE=1 SV=2	-0.514233
GRN	0.0421795	1.3749	sp|P28799|GRN_HUMAN Progranulin OS=Homo sapiens OX=9606 GN=GRN PE=1 SV=2	0.830084
MPG	0.22958	0.639065	sp|P29372|3MG_HUMAN DNA-3-methyladenine glycosylase OS=Homo sapiens OX=9606 GN=MPG PE=1 SV=3	-0.457056
TKT	0.117693	0.929251	sp|P29401|TKT_HUMAN Transketolase OS=Homo sapiens OX=9606 GN=TKT PE=1 SV=3	-1.45517
SERPINB3	0.025874	1.58714	sp|P29508|SPB3_HUMAN Serpin B3 OS=Homo sapiens OX=9606 GN=SERPINB3 PE=1 SV=2	-2.57715
EEF1D	0.341972	0.466009	sp|P29692|EF1D_HUMAN Elongation factor 1-delta OS=Homo sapiens OX=9606 GN=EEF1D PE=1 SV=5	0.728741
MARCKS	0.00772153	2.1123	sp|P29966|MARCS_HUMAN Myristoylated alanine-rich C-kinase substrate OS=Homo sapiens OX=9606 GN=MARCKS PE=1 SV=4	-2.43111
PRDX6	0.00692266	2.15973	sp|P30041|PRDX6_HUMAN Peroxiredoxin-6 OS=Homo sapiens OX=9606 GN=PRDX6 PE=1 SV=3	-1.27482
PRDX5	0.0207785	1.68239	sp|P30044|PRDX5_HUMAN Peroxiredoxin-5, mitochondrial OS=Homo sapiens OX=9606 GN=PRDX5 PE=1 SV=4	-0.924169
PRDX3	0.000653865	3.18451	sp|P30048|PRDX3_HUMAN Thioredoxin-dependent peroxide reductase, mitochondrial OS=Homo sapiens OX=9606 GN=PRDX3 PE=1 SV=3	-2.85253
RPL12	0.00150519	2.82241	sp|P30050|RL12_HUMAN 60S ribosomal protein L12 OS=Homo sapiens OX=9606 GN=RPL12 PE=1 SV=1	2.09776
ECHS1	0.00684192	2.16482	sp|P30084|ECHM_HUMAN Enoyl-CoA hydratase, mitochondrial OS=Homo sapiens OX=9606 GN=ECHS1 PE=1 SV=4	-1.22262
PDIA3	0.0178338	1.74876	sp|P30101|PDIA3_HUMAN Protein disulfide-isomerase A3 OS=Homo sapiens OX=9606 GN=PDIA3 PE=1 SV=4	-1.81028
PPP2R1A	0.16825	0.774045	sp|P30153|2AAA_HUMAN Serine/threonine-protein phosphatase 2A 65 kDa regulatory subunit A alpha isoform OS=Homo sapiens OX=9606 GN=PPP2R1A PE=1 SV=4	-0.572944
SERPINB1	0.0010397	2.98309	sp|P30740|ILEU_HUMAN Leukocyte elastase inhibitor OS=Homo sapiens OX=9606 GN=SERPINB1 PE=1 SV=1	-2.91572
ALDH1B1	0.513428	0.289521	sp|P30837|AL1B1_HUMAN Aldehyde dehydrogenase X, mitochondrial OS=Homo sapiens OX=9606 GN=ALDH1B1 PE=1 SV=3	-0.261502
ALDH3A1	0.0683317	1.16538	sp|P30838|AL3A1_HUMAN Aldehyde dehydrogenase, dimeric NADP-preferring OS=Homo sapiens OX=9606 GN=ALDH3A1 PE=1 SV=3	-1.29863
SDHA	0.518012	0.28566	sp|P31040|SDHA_HUMAN Succinate dehydrogenase [ubiquinone] flavoprotein subunit, mitochondrial OS=Homo sapiens OX=9606 GN=SDHA PE=1 SV=2	0.149206
MAT2A	0.000351872	3.45361	sp|P31153|METK2_HUMAN S-adenosylmethionine synthase isoform type-2 OS=Homo sapiens OX=9606 GN=MAT2A PE=1 SV=1	-1.86276
CPS1	0.165841	0.780309	sp|P31327|CPSM_HUMAN Carbamoyl-phosphate synthase [ammonia], mitochondrial OS=Homo sapiens OX=9606 GN=CPS1 PE=1 SV=2	-1.27439
DNAJA1	0.195799	0.708189	sp|P31689|DNJA1_HUMAN DnaJ homolog subfamily A member 1 OS=Homo sapiens OX=9606 GN=DNAJA1 PE=1 SV=2	0.822758
UQCRC1	0.0056838	2.24536	sp|P31930|QCR1_HUMAN Cytochrome b-c1 complex subunit 1, mitochondrial OS=Homo sapiens OX=9606 GN=UQCRC1 PE=1 SV=3	-1.90134
HNRNPH1	0.000170237	3.76895	sp|P31943|HNRH1_HUMAN Heterogeneous nuclear ribonucleoprotein H OS=Homo sapiens OX=9606 GN=HNRNPH1 PE=1 SV=4	1.95707
CASP14	0.0212911	1.6718	sp|P31944|CASPE_HUMAN Caspase-14 OS=Homo sapiens OX=9606 GN=CASP14 PE=1 SV=2	-2.5319
YWHAB	0.00496594	2.304	sp|P31946|1433B_HUMAN 14-3-3 protein beta/alpha OS=Homo sapiens OX=9606 GN=YWHAB PE=1 SV=3	-1.86888
SFN	0.48018	0.318596	sp|P31947|1433S_HUMAN 14-3-3 protein sigma OS=Homo sapiens OX=9606 GN=SFN PE=1 SV=1	0.179792
PRDX2	0.0162131	1.79013	sp|P32119|PRDX2_HUMAN Peroxiredoxin-2 OS=Homo sapiens OX=9606 GN=PRDX2 PE=1 SV=5	-2.8943
RPL9	0.00638389	2.19491	sp|P32969|RL9_HUMAN 60S ribosomal protein L9 OS=Homo sapiens OX=9606 GN=RPL9 PE=1 SV=1	1.53661
KIF5B	0.859901	0.0655516	sp|P33176|KINH_HUMAN Kinesin-1 heavy chain OS=Homo sapiens OX=9606 GN=KIF5B PE=1 SV=1	-0.0911833
DUT	6.93538e-05	4.15893	sp|P33316|DUT_HUMAN Deoxyuridine 5-triphosphate nucleotidohydrolase, mitochondrial OS=Homo sapiens OX=9606 GN=DUT PE=1 SV=4	-2.69399
ABCC1	0.354406	0.450499	sp|P33527|MRP1_HUMAN Multidrug resistance-associated protein 1 OS=Homo sapiens OX=9606 GN=ABCC1 PE=1 SV=3	-1.73441
MCM4	0.00824434	2.08384	sp|P33991|MCM4_HUMAN DNA replication licensing factor MCM4 OS=Homo sapiens OX=9606 GN=MCM4 PE=1 SV=5	-1.69765
MCM5	0.671665	0.172847	sp|P33992|MCM5_HUMAN DNA replication licensing factor MCM5 OS=Homo sapiens OX=9606 GN=MCM5 PE=1 SV=5	-0.0431404
MCM7	0.00400936	2.39693	sp|P33993|MCM7_HUMAN DNA replication licensing factor MCM7 OS=Homo sapiens OX=9606 GN=MCM7 PE=1 SV=4	-1.63665
SHMT2	0.091063	1.04066	sp|P34897|GLYM_HUMAN Serine hydroxymethyltransferase, mitochondrial OS=Homo sapiens OX=9606 GN=SHMT2 PE=1 SV=3	-1.18234
HSPA4	0.306205	0.513988	sp|P34932|HSP74_HUMAN Heat shock 70 kDa protein 4 OS=Homo sapiens OX=9606 GN=HSPA4 PE=1 SV=4	-0.481503
GPC1	0.0084781	2.0717	sp|P35052|GPC1_HUMAN Glypican-1 OS=Homo sapiens OX=9606 GN=GPC1 PE=1 SV=2	-1.55783
PFN2	0.000149495	3.82537	sp|P35080|PROF2_HUMAN Profilin-2 OS=Homo sapiens OX=9606 GN=PFN2 PE=1 SV=3	-1.74472
CTNNA1	0.367246	0.435043	sp|P35221|CTNA1_HUMAN Catenin alpha-1 OS=Homo sapiens OX=9606 GN=CTNNA1 PE=1 SV=1	0.588802
PHB	0.0734157	1.13421	sp|P35232|PHB_HUMAN Prohibitin OS=Homo sapiens OX=9606 GN=PHB PE=1 SV=1	-0.745762
SERPINB6	0.00442968	2.35363	sp|P35237|SPB6_HUMAN Serpin B6 OS=Homo sapiens OX=9606 GN=SERPINB6 PE=1 SV=3	-3.3149
RFC1	0.925672	0.0335429	sp|P35251|RFC1_HUMAN Replication factor C subunit 1 OS=Homo sapiens OX=9606 GN=RFC1 PE=1 SV=4	-0.0550002
RPL22	0.1924	0.715795	sp|P35268|RL22_HUMAN 60S ribosomal protein L22 OS=Homo sapiens OX=9606 GN=RPL22 PE=1 SV=2	0.631125
GTF2F1	0.130592	0.884084	sp|P35269|T2FA_HUMAN General transcription factor IIF subunit 1 OS=Homo sapiens OX=9606 GN=GTF2F1 PE=1 SV=2	-0.77638
KRT9	0.0284345	1.54616	sp|P35527|K1C9_HUMAN Keratin, type I cytoskeletal 9 OS=Homo sapiens OX=9606 GN=KRT9 PE=1 SV=3	-2.62475
MYH9	0.00792826	2.10082	sp|P35579|MYH9_HUMAN Myosin-9 OS=Homo sapiens OX=9606 GN=MYH9 PE=1 SV=4	3.0791
MYH10	0.0059734	2.22378	sp|P35580|MYH10_HUMAN Myosin-10 OS=Homo sapiens OX=9606 GN=MYH10 PE=1 SV=3	2.36033
COPB2	0.695589	0.157647	sp|P35606|COPB2_HUMAN Coatomer subunit beta OS=Homo sapiens OX=9606 GN=COPB2 PE=1 SV=2	0.214962
ADD1	0.032395	1.48952	sp|P35611|ADDA_HUMAN Alpha-adducin OS=Homo sapiens OX=9606 GN=ADD1 PE=1 SV=2	3.56872
FUS	0.00608781	2.21554	sp|P35637|FUS_HUMAN RNA-binding protein FUS OS=Homo sapiens OX=9606 GN=FUS PE=1 SV=1	2.09684
DEK	0.00196145	2.70742	sp|P35659|DEK_HUMAN Protein DEK OS=Homo sapiens OX=9606 GN=DEK PE=1 SV=1	1.29732
HMGCL	0.00142625	2.8458	sp|P35914|HMGCL_HUMAN Hydroxymethylglutaryl-CoA lyase, mitochondrial OS=Homo sapiens OX=9606 GN=HMGCL PE=1 SV=2	-2.87422
ATP5C1	0.12473	0.904031	sp|P36542|ATPG_HUMAN ATP synthase subunit gamma, mitochondrial OS=Homo sapiens OX=9606 GN=ATP5F1C PE=1 SV=1	0.361653
CPOX	0.00116459	2.93383	sp|P36551|HEM6_HUMAN Oxygen-dependent coproporphyrinogen-III oxidase, mitochondrial OS=Homo sapiens OX=9606 GN=CPOX PE=1 SV=3	-1.61988
RPL4	0.00210919	2.67588	sp|P36578|RL4_HUMAN 60S ribosomal protein L4 OS=Homo sapiens OX=9606 GN=RPL4 PE=1 SV=5	3.40155
LONP1	0.0237368	1.62458	sp|P36776|LONM_HUMAN Lon protease homolog, mitochondrial OS=Homo sapiens OX=9606 GN=LONP1 PE=1 SV=2	3.44293
DLST	0.71423	0.146162	sp|P36957|ODO2_HUMAN Dihydrolipoyllysine-residue succinyltransferase component of 2-oxoglutarate dehydrogenase complex, mitochondrial OS=Homo sapiens OX=9606 GN=DLST PE=1 SV=4	0.202704
TAGLN2	0.000829341	3.08127	sp|P37802|TAGL2_HUMAN Transgelin-2 OS=Homo sapiens OX=9606 GN=TAGLN2 PE=1 SV=3	-2.05385
TALDO1	0.00730697	2.13626	sp|P37837|TALDO_HUMAN Transaldolase OS=Homo sapiens OX=9606 GN=TALDO1 PE=1 SV=2	-2.04939
ETFB	0.131487	0.881118	sp|P38117|ETFB_HUMAN Electron transfer flavoprotein subunit beta OS=Homo sapiens OX=9606 GN=ETFB PE=1 SV=3	-1.9083
HSPA9	0.532565	0.273627	sp|P38646|GRP75_HUMAN Stress-70 protein, mitochondrial OS=Homo sapiens OX=9606 GN=HSPA9 PE=1 SV=2	-0.0832235
EIF4A3	0.0494342	1.30597	sp|P38919|IF4A3_HUMAN Eukaryotic initiation factor 4A-III OS=Homo sapiens OX=9606 GN=EIF4A3 PE=1 SV=4	0.901705
RPS19	0.774541	0.110956	sp|P39019|RS19_HUMAN 40S ribosomal protein S19 OS=Homo sapiens OX=9606 GN=RPS19 PE=1 SV=2	0.145382
RPL3	0.00741452	2.12992	sp|P39023|RL3_HUMAN 60S ribosomal protein L3 OS=Homo sapiens OX=9606 GN=RPL3 PE=1 SV=2	2.79679
DDOST	0.109165	0.961916	sp|P39656|OST48_HUMAN Dolichyl-diphosphooligosaccharide--protein glycosyltransferase 48 kDa subunit OS=Homo sapiens OX=9606 GN=DDOST PE=1 SV=4	-1.50617
FEN1	0.0786229	1.10445	sp|P39748|FEN1_HUMAN Flap endonuclease 1 OS=Homo sapiens OX=9606 GN=FEN1 PE=1 SV=1	-0.728187
CCT6A	0.00894386	2.04848	sp|P40227|TCPZ_HUMAN T-complex protein 1 subunit zeta OS=Homo sapiens OX=9606 GN=CCT6A PE=1 SV=3	-1.54824
RPL13A	0.00917987	2.03716	sp|P40429|RL13A_HUMAN 60S ribosomal protein L13a OS=Homo sapiens OX=9606 GN=RPL13A PE=1 SV=2	3.10653
MDH2	0.0144356	1.84057	sp|P40926|MDHM_HUMAN Malate dehydrogenase, mitochondrial OS=Homo sapiens OX=9606 GN=MDH2 PE=1 SV=3	-2.1457
HADHA	0.0894493	1.04842	sp|P40939|ECHA_HUMAN Trifunctional enzyme subunit alpha, mitochondrial OS=Homo sapiens OX=9606 GN=HADHA PE=1 SV=2	0.39416
EIF2S3	0.0130681	1.88379	sp|P41091|IF2G_HUMAN Eukaryotic translation initiation factor 2 subunit 3 OS=Homo sapiens OX=9606 GN=EIF2S3 PE=1 SV=3	2.193
BUD31	0.654039	0.184396	sp|P41223|BUD31_HUMAN Protein BUD31 homolog OS=Homo sapiens OX=9606 GN=BUD31 PE=1 SV=2	0.51073
GARS	0.00430172	2.36636	sp|P41250|GARS_HUMAN Glycine--tRNA ligase OS=Homo sapiens OX=9606 GN=GARS1 PE=1 SV=3	-2.07178
IARS	0.365505	0.437107	sp|P41252|SYIC_HUMAN Isoleucine--tRNA ligase, cytoplasmic OS=Homo sapiens OX=9606 GN=IARS1 PE=1 SV=2	-0.338203
TMPO	0.0023366	2.63141	sp|P42166|LAP2A_HUMAN Lamina-associated polypeptide 2, isoform alpha OS=Homo sapiens OX=9606 GN=TMPO PE=1 SV=2	2.20927
TMPO	0.00343185	2.46447	sp|P42167|LAP2B_HUMAN Lamina-associated polypeptide 2, isoforms beta/gamma OS=Homo sapiens OX=9606 GN=TMPO PE=1 SV=2	1.70535
SKIV2L2	0.0940729	1.02654	sp|P42285|MTREX_HUMAN Exosome RNA helicase MTR4 OS=Homo sapiens OX=9606 GN=MTREX PE=1 SV=3	1.11442
AKR1C3	1.27009e-05	4.89617	sp|P42330|AK1C3_HUMAN Aldo-keto reductase family 1 member C3 OS=Homo sapiens OX=9606 GN=AKR1C3 PE=1 SV=4	-2.82211
HAL	0.0270607	1.56766	sp|P42357|HUTH_HUMAN Histidine ammonia-lyase OS=Homo sapiens OX=9606 GN=HAL PE=1 SV=1	-3.07342
MLLT3	0.49486	0.305518	sp|P42568|AF9_HUMAN Protein AF-9 OS=Homo sapiens OX=9606 GN=MLLT3 PE=1 SV=2	-0.323086
LRPPRC	0.0518679	1.2851	sp|P42704|LPPRC_HUMAN Leucine-rich PPR motif-containing protein, mitochondrial OS=Homo sapiens OX=9606 GN=LRPPRC PE=1 SV=3	1.77066
RPL35	0.00987118	2.00563	sp|P42766|RL35_HUMAN 60S ribosomal protein L35 OS=Homo sapiens OX=9606 GN=RPL35 PE=1 SV=2	1.28647
MATR3	0.000202677	3.6932	sp|P43243|MATR3_HUMAN Matrin-3 OS=Homo sapiens OX=9606 GN=MATR3 PE=1 SV=2	2.8745
MSH2	0.141521	0.849179	sp|P43246|MSH2_HUMAN DNA mismatch repair protein Msh2 OS=Homo sapiens OX=9606 GN=MSH2 PE=1 SV=1	-0.750115
GPD2	0.0267316	1.57298	sp|P43304|GPDM_HUMAN Glycerol-3-phosphate dehydrogenase, mitochondrial OS=Homo sapiens OX=9606 GN=GPD2 PE=1 SV=3	-2.56112
SSR1	0.2514	0.599634	sp|P43307|SSRA_HUMAN Translocon-associated protein subunit alpha OS=Homo sapiens OX=9606 GN=SSR1 PE=1 SV=3	0.473614
NAMPT	0.0686482	1.16337	sp|P43490|NAMPT_HUMAN Nicotinamide phosphoribosyltransferase OS=Homo sapiens OX=9606 GN=NAMPT PE=1 SV=1	-1.36258
PSMC4	0.254777	0.59384	sp|P43686|PRS6B_HUMAN 26S proteasome regulatory subunit 6B OS=Homo sapiens OX=9606 GN=PSMC4 PE=1 SV=2	-0.367897
VDAC2	0.101667	0.992818	sp|P45880|VDAC2_HUMAN Voltage-dependent anion-selective channel protein 2 OS=Homo sapiens OX=9606 GN=VDAC2 PE=1 SV=2	-0.837885
CBX5	0.321527	0.492782	sp|P45973|CBX5_HUMAN Chromobox protein homolog 5 OS=Homo sapiens OX=9606 GN=CBX5 PE=1 SV=1	-0.550253
USP5	0.00066224	3.17898	sp|P45974|UBP5_HUMAN Ubiquitin carboxyl-terminal hydrolase 5 OS=Homo sapiens OX=9606 GN=USP5 PE=1 SV=2	-2.44378
MKI67	0.501836	0.299438	sp|P46013|KI67_HUMAN Proliferation marker protein Ki-67 OS=Homo sapiens OX=9606 GN=MKI67 PE=1 SV=2	-0.630644
RECQL	0.0657007	1.18243	sp|P46063|RECQ1_HUMAN ATP-dependent DNA helicase Q1 OS=Homo sapiens OX=9606 GN=RECQL PE=1 SV=3	1.10889
NOP2	0.331234	0.479865	sp|P46087|NOP2_HUMAN Probable 28S rRNA (cytosine(4447)-C(5))-methyltransferase OS=Homo sapiens OX=9606 GN=NOP2 PE=1 SV=2	-0.470418
NSF	0.0910136	1.04089	sp|P46459|NSF_HUMAN Vesicle-fusing ATPase OS=Homo sapiens OX=9606 GN=NSF PE=1 SV=3	-1.09905
RPL27A	0.0051665	2.2868	sp|P46776|RL27A_HUMAN 60S ribosomal protein L27a OS=Homo sapiens OX=9606 GN=RPL27A PE=1 SV=2	2.86817
RPL5	0.00176572	2.75308	sp|P46777|RL5_HUMAN 60S ribosomal protein L5 OS=Homo sapiens OX=9606 GN=RPL5 PE=1 SV=3	2.32743
RPL21	0.00617472	2.20938	sp|P46778|RL21_HUMAN 60S ribosomal protein L21 OS=Homo sapiens OX=9606 GN=RPL21 PE=1 SV=2	2.8945
RPL28	0.00423376	2.37327	sp|P46779|RL28_HUMAN 60S ribosomal protein L28 OS=Homo sapiens OX=9606 GN=RPL28 PE=1 SV=3	2.30891
RPS9	0.00862737	2.06412	sp|P46781|RS9_HUMAN 40S ribosomal protein S9 OS=Homo sapiens OX=9606 GN=RPS9 PE=1 SV=3	3.16444
RPS5	0.0296052	1.52863	sp|P46782|RS5_HUMAN 40S ribosomal protein S5 OS=Homo sapiens OX=9606 GN=RPS5 PE=1 SV=4	0.891036
RPS10	0.0456825	1.34025	sp|P46783|RS10_HUMAN 40S ribosomal protein S10 OS=Homo sapiens OX=9606 GN=RPS10 PE=1 SV=1	1.03215
MAP1B	0.0474982	1.32332	sp|P46821|MAP1B_HUMAN Microtubule-associated protein 1B OS=Homo sapiens OX=9606 GN=MAP1B PE=1 SV=2	2.86425
IQGAP1	0.0319477	1.49556	sp|P46940|IQGA1_HUMAN Ras GTPase-activating-like protein IQGAP1 OS=Homo sapiens OX=9606 GN=IQGAP1 PE=1 SV=1	1.82783
CAPZA2	0.000863746	3.06361	sp|P47755|CAZA2_HUMAN F-actin-capping protein subunit alpha-2 OS=Homo sapiens OX=9606 GN=CAPZA2 PE=1 SV=3	2.51174
CAPZB	0.00101007	2.99565	sp|P47756|CAPZB_HUMAN F-actin-capping protein subunit beta OS=Homo sapiens OX=9606 GN=CAPZB PE=1 SV=4	1.62375
EIF1AX	0.814883	0.0889045	sp|P47813|IF1AX_HUMAN Eukaryotic translation initiation factor 1A, X-chromosomal OS=Homo sapiens OX=9606 GN=EIF1AX PE=1 SV=2	0.10315
QARS	0.799824	0.0970056	sp|P47897|SYQ_HUMAN Glutamine--tRNA ligase OS=Homo sapiens OX=9606 GN=QARS1 PE=1 SV=1	0.196129
LGALS7	0.0968985	1.01368	sp|P47929|LEG7_HUMAN Galectin-7 OS=Homo sapiens OX=9606 GN=LGALS7 PE=1 SV=2	-2.11103
GCLM	0.000492158	3.3079	sp|P48507|GSH0_HUMAN Glutamate--cysteine ligase regulatory subunit OS=Homo sapiens OX=9606 GN=GCLM PE=1 SV=1	-2.53605
CCT5	0.00105006	2.97879	sp|P48643|TCPE_HUMAN T-complex protein 1 subunit epsilon OS=Homo sapiens OX=9606 GN=CCT5 PE=1 SV=1	-1.9173
POLD2	0.0281699	1.55022	sp|P49005|DPOD2_HUMAN DNA polymerase delta subunit 2 OS=Homo sapiens OX=9606 GN=POLD2 PE=1 SV=1	-0.856791
RPL34	0.0043681	2.35971	sp|P49207|RL34_HUMAN 60S ribosomal protein L34 OS=Homo sapiens OX=9606 GN=RPL34 PE=1 SV=3	3.20038
NASP	0.248343	0.604948	sp|P49321|NASP_HUMAN Nuclear autoantigenic sperm protein OS=Homo sapiens OX=9606 GN=NASP PE=1 SV=2	-0.843696
FASN	0.0136697	1.86424	sp|P49327|FAS_HUMAN Fatty acid synthase OS=Homo sapiens OX=9606 GN=FASN PE=1 SV=3	-2.8413
CCT3	0.0218809	1.65993	sp|P49368|TCPG_HUMAN T-complex protein 1 subunit gamma OS=Homo sapiens OX=9606 GN=CCT3 PE=1 SV=4	-0.942855
MRPL19	0.736842	0.132625	sp|P49406|RM19_HUMAN 39S ribosomal protein L19, mitochondrial OS=Homo sapiens OX=9606 GN=MRPL19 PE=1 SV=2	0.092261
TUFM	0.000443998	3.35262	sp|P49411|EFTU_HUMAN Elongation factor Tu, mitochondrial OS=Homo sapiens OX=9606 GN=TUFM PE=1 SV=2	-1.511
ALDH7A1	0.0500262	1.3008	sp|P49419|AL7A1_HUMAN Alpha-aminoadipic semialdehyde dehydrogenase OS=Homo sapiens OX=9606 GN=ALDH7A1 PE=1 SV=5	-2.38088
PCYT1A	0.0250201	1.60171	sp|P49585|PCY1A_HUMAN Choline-phosphate cytidylyltransferase A OS=Homo sapiens OX=9606 GN=PCYT1A PE=1 SV=2	-2.06624
CARS	0.103039	0.986999	sp|P49589|SYCC_HUMAN Cysteine--tRNA ligase, cytoplasmic OS=Homo sapiens OX=9606 GN=CARS1 PE=1 SV=3	-1.78812
ACADVL	0.433348	0.363163	sp|P49748|ACADV_HUMAN Very long-chain specific acyl-CoA dehydrogenase, mitochondrial OS=Homo sapiens OX=9606 GN=ACADVL PE=1 SV=1	-0.657438
YLPM1	0.59097	0.228434	sp|P49750|YLPM1_HUMAN YLP motif-containing protein 1 OS=Homo sapiens OX=9606 GN=YLPM1 PE=1 SV=4	-0.543556
NUMB	0.00285275	2.54474	sp|P49757|NUMB_HUMAN Protein numb homolog OS=Homo sapiens OX=9606 GN=NUMB PE=1 SV=2	1.73001
RANBP2	0.0379866	1.42037	sp|P49792|RBP2_HUMAN E3 SUMO-protein ligase RanBP2 OS=Homo sapiens OX=9606 GN=RANBP2 PE=1 SV=2	1.06992
GMPS	4.89418e-05	4.31032	sp|P49915|GUAA_HUMAN GMP synthase [glutamine-hydrolyzing] OS=Homo sapiens OX=9606 GN=GMPS PE=1 SV=1	-2.94738
LIG3	0.362914	0.440196	sp|P49916|DNLI3_HUMAN DNA ligase 3 OS=Homo sapiens OX=9606 GN=LIG3 PE=1 SV=2	1.60786
CRIP1	0.000248261	3.60509	sp|P50238|CRIP1_HUMAN Cysteine-rich protein 1 OS=Homo sapiens OX=9606 GN=CRIP1 PE=1 SV=3	-2.99816
EMD	0.000364778	3.43797	sp|P50402|EMD_HUMAN Emerin OS=Homo sapiens OX=9606 GN=EMD PE=1 SV=1	1.65269
CPT1A	0.0925606	1.03357	sp|P50416|CPT1A_HUMAN Carnitine O-palmitoyltransferase 1, liver isoform OS=Homo sapiens OX=9606 GN=CPT1A PE=1 SV=2	1.43244
SERPINH1	0.000160369	3.79488	sp|P50454|SERPH_HUMAN Serpin H1 OS=Homo sapiens OX=9606 GN=SERPINH1 PE=1 SV=2	-2.41713
METAP2	0.653868	0.18451	sp|P50579|MAP2_HUMAN Methionine aminopeptidase 2 OS=Homo sapiens OX=9606 GN=METAP2 PE=1 SV=1	0.11327
CDK9	0.0129774	1.88681	sp|P50750|CDK9_HUMAN Cyclin-dependent kinase 9 OS=Homo sapiens OX=9606 GN=CDK9 PE=1 SV=3	1.24556
RPL14	0.00381137	2.41892	sp|P50914|RL14_HUMAN 60S ribosomal protein L14 OS=Homo sapiens OX=9606 GN=RPL14 PE=1 SV=4	2.17554
CCT8	0.0572351	1.24234	sp|P50990|TCPQ_HUMAN T-complex protein 1 subunit theta OS=Homo sapiens OX=9606 GN=CCT8 PE=1 SV=4	-1.45506
CCT4	0.0251487	1.59948	sp|P50991|TCPD_HUMAN T-complex protein 1 subunit delta OS=Homo sapiens OX=9606 GN=CCT4 PE=1 SV=4	-1.04018
FXR1	0.00215212	2.66713	sp|P51114|FXR1_HUMAN Fragile X mental retardation syndrome-related protein 1 OS=Homo sapiens OX=9606 GN=FXR1 PE=1 SV=3	4.81393
HCFC1	0.0115539	1.93727	sp|P51610|HCFC1_HUMAN Host cell factor 1 OS=Homo sapiens OX=9606 GN=HCFC1 PE=1 SV=2	-2.21246
ALDH3A2	0.741989	0.129603	sp|P51648|AL3A2_HUMAN Aldehyde dehydrogenase family 3 member A2 OS=Homo sapiens OX=9606 GN=ALDH3A2 PE=1 SV=1	0.201441
AKR1D1	0.0630092	1.2006	sp|P51857|AK1D1_HUMAN Aldo-keto reductase family 1 member D1 OS=Homo sapiens OX=9606 GN=AKR1D1 PE=1 SV=1	-3.13045
HDGF	0.00574073	2.24103	sp|P51858|HDGF_HUMAN Hepatoma-derived growth factor OS=Homo sapiens OX=9606 GN=HDGF PE=1 SV=1	-2.08828
HNRNPA3	6.92113e-05	4.15982	sp|P51991|ROA3_HUMAN Heterogeneous nuclear ribonucleoprotein A3 OS=Homo sapiens OX=9606 GN=HNRNPA3 PE=1 SV=2	2.01812
PGD	0.0043339	2.36312	sp|P52209|6PGD_HUMAN 6-phosphogluconate dehydrogenase, decarboxylating OS=Homo sapiens OX=9606 GN=PGD PE=1 SV=3	-2.39291
HNRNPM	0.0215202	1.66715	sp|P52272|HNRPM_HUMAN Heterogeneous nuclear ribonucleoprotein M OS=Homo sapiens OX=9606 GN=HNRNPM PE=1 SV=3	2.21442
KPNA2	0.842467	0.0744471	sp|P52292|IMA1_HUMAN Importin subunit alpha-1 OS=Homo sapiens OX=9606 GN=KPNA2 PE=1 SV=1	-0.100114
HNRNPF	0.000641656	3.1927	sp|P52597|HNRPF_HUMAN Heterogeneous nuclear ribonucleoprotein F OS=Homo sapiens OX=9606 GN=HNRNPF PE=1 SV=3	1.94084
MSH6	0.589949	0.229186	sp|P52701|MSH6_HUMAN DNA mismatch repair protein Msh6 OS=Homo sapiens OX=9606 GN=MSH6 PE=1 SV=2	-0.234059
AKR1C2	0.00206483	2.68512	sp|P52895|AK1C2_HUMAN Aldo-keto reductase family 1 member C2 OS=Homo sapiens OX=9606 GN=AKR1C2 PE=1 SV=3	-2.05077
CAPZA1	0.00304279	2.51673	sp|P52907|CAZA1_HUMAN F-actin-capping protein subunit alpha-1 OS=Homo sapiens OX=9606 GN=CAPZA1 PE=1 SV=3	2.10181
CRIP2	0.000122098	3.91329	sp|P52943|CRIP2_HUMAN Cysteine-rich protein 2 OS=Homo sapiens OX=9606 GN=CRIP2 PE=1 SV=1	-3.01029
SLC25A1	0.12459	0.904517	sp|P53007|TXTP_HUMAN Tricarboxylate transport protein, mitochondrial OS=Homo sapiens OX=9606 GN=SLC25A1 PE=1 SV=2	1.72532
ACLY	0.0764998	1.11634	sp|P53396|ACLY_HUMAN ATP-citrate synthase OS=Homo sapiens OX=9606 GN=ACLY PE=1 SV=3	-1.05738
SUCLG1	0.0826187	1.08292	sp|P53597|SUCA_HUMAN Succinate--CoA ligase [ADP/GDP-forming] subunit alpha, mitochondrial OS=Homo sapiens OX=9606 GN=SUCLG1 PE=1 SV=4	-0.815631
COPB1	0.032619	1.48653	sp|P53618|COPB_HUMAN Coatomer subunit beta OS=Homo sapiens OX=9606 GN=COPB1 PE=1 SV=3	-2.36264
COPA	0.381723	0.418251	sp|P53621|COPA_HUMAN Coatomer subunit alpha OS=Homo sapiens OX=9606 GN=COPA PE=1 SV=2	-0.293516
CTSC	0.781103	0.107291	sp|P53634|CATC_HUMAN Dipeptidyl peptidase 1 OS=Homo sapiens OX=9606 GN=CTSC PE=1 SV=2	-0.135231
SEC24C	0.0527611	1.27769	sp|P53992|SC24C_HUMAN Protein transport protein Sec24C OS=Homo sapiens OX=9606 GN=SEC24C PE=1 SV=3	-2.28369
SUB1	0.0923664	1.03449	sp|P53999|TCP4_HUMAN Activated RNA polymerase II transcriptional coactivator p15 OS=Homo sapiens OX=9606 GN=SUB1 PE=1 SV=3	-0.819706
RARS	0.498935	0.301956	sp|P54136|SYRC_HUMAN Arginine--tRNA ligase, cytoplasmic OS=Homo sapiens OX=9606 GN=RARS1 PE=1 SV=2	0.476113
HSPA2	0.00978828	2.00929	sp|P54652|HSP72_HUMAN Heat shock-related 70 kDa protein 2 OS=Homo sapiens OX=9606 GN=HSPA2 PE=1 SV=1	0.301956
AK2	4.83687e-05	4.31544	sp|P54819|KAD2_HUMAN Adenylate kinase 2, mitochondrial OS=Homo sapiens OX=9606 GN=AK2 PE=1 SV=2	-2.69531
ALDH18A1	0.0438545	1.35799	sp|P54886|P5CS_HUMAN Delta-1-pyrroline-5-carboxylate synthase OS=Homo sapiens OX=9606 GN=ALDH18A1 PE=1 SV=2	-1.84779
VCP	0.0319466	1.49558	sp|P55072|TERA_HUMAN Transitional endoplasmic reticulum ATPase OS=Homo sapiens OX=9606 GN=VCP PE=1 SV=4	-1.49204
MFAP1	0.135267	0.868807	sp|P55081|MFAP1_HUMAN Microfibrillar-associated protein 1 OS=Homo sapiens OX=9606 GN=MFAP1 PE=1 SV=2	0.372086
HADHB	0.00037995	3.42027	sp|P55084|ECHB_HUMAN Trifunctional enzyme subunit beta, mitochondrial OS=Homo sapiens OX=9606 GN=HADHB PE=1 SV=3	1.21552
MANF	0.312385	0.505309	sp|P55145|MANF_HUMAN Mesencephalic astrocyte-derived neurotrophic factor OS=Homo sapiens OX=9606 GN=MANF PE=1 SV=3	-0.911457
NAP1L1	0.985105	0.00651763	sp|P55209|NP1L1_HUMAN Nucleosome assembly protein 1-like 1 OS=Homo sapiens OX=9606 GN=NAP1L1 PE=1 SV=1	0.00495463
ADAR	0.0389492	1.4095	sp|P55265|DSRAD_HUMAN Double-stranded RNA-specific adenosine deaminase OS=Homo sapiens OX=9606 GN=ADAR PE=1 SV=4	1.79374
HNRNPH2	0.0361383	1.44203	sp|P55795|HNRH2_HUMAN Heterogeneous nuclear ribonucleoprotein H2 OS=Homo sapiens OX=9606 GN=HNRNPH2 PE=1 SV=1	1.5333
EIF3B	0.281187	0.551005	sp|P55884|EIF3B_HUMAN Eukaryotic translation initiation factor 3 subunit B OS=Homo sapiens OX=9606 GN=EIF3B PE=1 SV=3	0.240086
MARS	0.598928	0.222625	sp|P56192|SYMC_HUMAN Methionine--tRNA ligase, cytoplasmic OS=Homo sapiens OX=9606 GN=MARS1 PE=1 SV=2	0.380187
MAZ	0.464668	0.332857	sp|P56270|MAZ_HUMAN Myc-associated zinc finger protein OS=Homo sapiens OX=9606 GN=MAZ PE=1 SV=1	-0.318971
EIF6	0.00739636	2.13098	sp|P56537|IF6_HUMAN Eukaryotic translation initiation factor 6 OS=Homo sapiens OX=9606 GN=EIF6 PE=1 SV=1	-1.3241
CTBP2	0.000558348	3.25309	sp|P56545|CTBP2_HUMAN C-terminal-binding protein 2 OS=Homo sapiens OX=9606 GN=CTBP2 PE=1 SV=1	-2.44303
ARPC4	0.0431507	1.36501	sp|P59998|ARPC4_HUMAN Actin-related protein 2/3 complex subunit 4 OS=Homo sapiens OX=9606 GN=ARPC4 PE=1 SV=3	1.87484
TPI1	0.0395809	1.40251	sp|P60174|TPIS_HUMAN Triosephosphate isomerase OS=Homo sapiens OX=9606 GN=TPI1 PE=1 SV=3	-1.4817
MYL6	6.81878e-05	4.16629	sp|P60660|MYL6_HUMAN Myosin light polypeptide 6 OS=Homo sapiens OX=9606 GN=MYL6 PE=1 SV=2	2.52134
EIF4A1	0.0723133	1.14078	sp|P60842|IF4A1_HUMAN Eukaryotic initiation factor 4A-I OS=Homo sapiens OX=9606 GN=EIF4A1 PE=1 SV=1	-0.819488
RPS20	0.000319392	3.49568	sp|P60866|RS20_HUMAN 40S ribosomal protein S20 OS=Homo sapiens OX=9606 GN=RPS20 PE=1 SV=1	-2.04151
PRPS1	0.0395484	1.40287	sp|P60891|PRPS1_HUMAN Ribose-phosphate pyrophosphokinase 1 OS=Homo sapiens OX=9606 GN=PRPS1 PE=1 SV=2	-1.89613
PSMA6	0.00893857	2.04873	sp|P60900|PSA6_HUMAN Proteasome subunit alpha type-6 OS=Homo sapiens OX=9606 GN=PSMA6 PE=1 SV=1	-2.11898
DSTN	0.00306069	2.51418	sp|P60981|DEST_HUMAN Destrin OS=Homo sapiens OX=9606 GN=DSTN PE=1 SV=3	-2.30898
RAB10	0.00256012	2.59174	sp|P61026|RAB10_HUMAN Ras-related protein Rab-10 OS=Homo sapiens OX=9606 GN=RAB10 PE=1 SV=1	-1.43529
ACTR3	0.0279228	1.55404	sp|P61158|ARP3_HUMAN Actin-related protein 3 OS=Homo sapiens OX=9606 GN=ACTR3 PE=1 SV=3	4.0785
ACTR2	0.0214333	1.66891	sp|P61160|ARP2_HUMAN Actin-related protein 2 OS=Homo sapiens OX=9606 GN=ACTR2 PE=1 SV=1	3.47263
ACTR1A	0.0810544	1.09122	sp|P61163|ACTZ_HUMAN Alpha-centractin OS=Homo sapiens OX=9606 GN=ACTR1A PE=1 SV=1	-1.20483
ABCE1	0.0480258	1.31853	sp|P61221|ABCE1_HUMAN ATP-binding cassette sub-family E member 1 OS=Homo sapiens OX=9606 GN=ABCE1 PE=1 SV=1	-0.661348
RPS3A	0.000303702	3.51755	sp|P61247|RS3A_HUMAN 40S ribosomal protein S3a OS=Homo sapiens OX=9606 GN=RPS3A PE=1 SV=2	2.74065
RPL26	0.000932551	3.03033	sp|P61254|RL26_HUMAN 60S ribosomal protein L26 OS=Homo sapiens OX=9606 GN=RPL26 PE=1 SV=1	2.90248
PSME3	0.0362176	1.44108	sp|P61289|PSME3_HUMAN Proteasome activator complex subunit 3 OS=Homo sapiens OX=9606 GN=PSME3 PE=1 SV=1	-1.42995
RPL15	0.00859235	2.06589	sp|P61313|RL15_HUMAN 60S ribosomal protein L15 OS=Homo sapiens OX=9606 GN=RPL15 PE=1 SV=2	3.11091
RPL27	0.00460133	2.33712	sp|P61353|RL27_HUMAN 60S ribosomal protein L27 OS=Homo sapiens OX=9606 GN=RPL27 PE=1 SV=2	3.23543
RPL37A	0.00434556	2.36195	sp|P61513|RL37A_HUMAN 60S ribosomal protein L37a OS=Homo sapiens OX=9606 GN=RPL37A PE=1 SV=2	0.840913
RHOA	0.0189014	1.72351	sp|P61586|RHOA_HUMAN Transforming protein RhoA OS=Homo sapiens OX=9606 GN=RHOA PE=1 SV=1	-1.60504
HSPE1	0.479939	0.318814	sp|P61604|CH10_HUMAN 10 kDa heat shock protein, mitochondrial OS=Homo sapiens OX=9606 GN=HSPE1 PE=1 SV=2	-0.663191
LYZ	0.0790917	1.10187	sp|P61626|LYSC_HUMAN Lysozyme C OS=Homo sapiens OX=9606 GN=LYZ PE=1 SV=1	-3.63765
STXBP1	0.004983	2.30251	sp|P61764|STXB1_HUMAN Syntaxin-binding protein 1 OS=Homo sapiens OX=9606 GN=STXBP1 PE=1 SV=1	-2.59108
HNRNPK	0.144435	0.840327	sp|P61978|HNRPK_HUMAN Heterogeneous nuclear ribonucleoprotein K OS=Homo sapiens OX=9606 GN=HNRNPK PE=1 SV=1	0.21318
YWHAG	0.174925	0.757149	sp|P61981|1433G_HUMAN 14-3-3 protein gamma OS=Homo sapiens OX=9606 GN=YWHAG PE=1 SV=2	-0.408731
RPS7	0.599866	0.221946	sp|P62081|RS7_HUMAN 40S ribosomal protein S7 OS=Homo sapiens OX=9606 GN=RPS7 PE=1 SV=1	0.0870762
PPP1CB	0.00785549	2.10483	sp|P62140|PP1B_HUMAN Serine/threonine-protein phosphatase PP1-beta catalytic subunit OS=Homo sapiens OX=9606 GN=PPP1CB PE=1 SV=3	0.956464
PSMC1	0.00901739	2.04492	sp|P62191|PRS4_HUMAN 26S proteasome regulatory subunit 4 OS=Homo sapiens OX=9606 GN=PSMC1 PE=1 SV=1	-1.41868
PSMC5	0.792054	0.101245	sp|P62195|PRS8_HUMAN 26S proteasome regulatory subunit 8 OS=Homo sapiens OX=9606 GN=PSMC5 PE=1 SV=1	0.171873
RPS8	0.00158162	2.8009	sp|P62241|RS8_HUMAN 40S ribosomal protein S8 OS=Homo sapiens OX=9606 GN=RPS8 PE=1 SV=2	2.64746
RPS15A	0.000966866	3.01463	sp|P62244|RS15A_HUMAN 40S ribosomal protein S15a OS=Homo sapiens OX=9606 GN=RPS15A PE=1 SV=2	2.20478
RPS16	0.0020476	2.68875	sp|P62249|RS16_HUMAN 40S ribosomal protein S16 OS=Homo sapiens OX=9606 GN=RPS16 PE=1 SV=2	1.61895
YWHAE	0.048906	1.31064	sp|P62258|1433E_HUMAN 14-3-3 protein epsilon OS=Homo sapiens OX=9606 GN=YWHAE PE=1 SV=1	-0.873983
RPS14	0.0533281	1.27304	sp|P62263|RS14_HUMAN 40S ribosomal protein S14 OS=Homo sapiens OX=9606 GN=RPS14 PE=1 SV=3	0.875625
RPS23	0.0102792	1.98804	sp|P62266|RS23_HUMAN 40S ribosomal protein S23 OS=Homo sapiens OX=9606 GN=RPS23 PE=1 SV=3	0.788916
RPS18	0.970401	0.0130487	sp|P62269|RS18_HUMAN 40S ribosomal protein S18 OS=Homo sapiens OX=9606 GN=RPS18 PE=1 SV=3	0.0103665
RPS29	0.269492	0.569454	sp|P62273|RS29_HUMAN 40S ribosomal protein S29 OS=Homo sapiens OX=9606 GN=RPS29 PE=1 SV=2	0.948084
RPS13	0.00389513	2.40948	sp|P62277|RS13_HUMAN 40S ribosomal protein S13 OS=Homo sapiens OX=9606 GN=RPS13 PE=1 SV=2	1.39648
RPS11	0.00347021	2.45964	sp|P62280|RS11_HUMAN 40S ribosomal protein S11 OS=Homo sapiens OX=9606 GN=RPS11 PE=1 SV=3	1.42889
SNRPD2	0.060181	1.22054	sp|P62316|SMD2_HUMAN Small nuclear ribonucleoprotein Sm D2 OS=Homo sapiens OX=9606 GN=SNRPD2 PE=1 SV=1	1.14528
SNRPD3	0.00537777	2.2694	sp|P62318|SMD3_HUMAN Small nuclear ribonucleoprotein Sm D3 OS=Homo sapiens OX=9606 GN=SNRPD3 PE=1 SV=1	2.41623
PSMC6	0.207278	0.683447	sp|P62333|PRS10_HUMAN 26S proteasome regulatory subunit 10B OS=Homo sapiens OX=9606 GN=PSMC6 PE=1 SV=1	-0.985636
RPL7A	0.00671545	2.17292	sp|P62424|RL7A_HUMAN 60S ribosomal protein L7a OS=Homo sapiens OX=9606 GN=RPL7A PE=1 SV=2	3.21429
ETF1	0.0599198	1.22243	sp|P62495|ERF1_HUMAN Eukaryotic peptide chain release factor subunit 1 OS=Homo sapiens OX=9606 GN=ETF1 PE=1 SV=3	-1.61697
CNBP	0.00107886	2.96704	sp|P62633|CNBP_HUMAN Cellular nucleic acid-binding protein OS=Homo sapiens OX=9606 GN=CNBP PE=1 SV=1	-2.20649
RPS4X	0.00586263	2.23191	sp|P62701|RS4X_HUMAN 40S ribosomal protein S4, X isoform OS=Homo sapiens OX=9606 GN=RPS4X PE=1 SV=2	2.08187
RPL23A	0.0003708	3.43086	sp|P62750|RL23A_HUMAN 60S ribosomal protein L23a OS=Homo sapiens OX=9606 GN=RPL23A PE=1 SV=1	1.72216
RPS6	4.09184e-05	4.38808	sp|P62753|RS6_HUMAN 40S ribosomal protein S6 OS=Homo sapiens OX=9606 GN=RPS6 PE=1 SV=1	2.64099
HIST1H4A	0.00311196	2.50697	sp|P62805|H4_HUMAN Histone H4 OS=Homo sapiens OX=9606 GN=H4C1 PE=1 SV=2	-1.76628
RAB1A	0.00725301	2.13948	sp|P62820|RAB1A_HUMAN Ras-related protein Rab-1A OS=Homo sapiens OX=9606 GN=RAB1A PE=1 SV=3	-1.84048
RAN	0.0642475	1.19214	sp|P62826|RAN_HUMAN GTP-binding nuclear protein Ran OS=Homo sapiens OX=9606 GN=RAN PE=1 SV=3	-0.38433
RPL23	0.0273258	1.56343	sp|P62829|RL23_HUMAN 60S ribosomal protein L23 OS=Homo sapiens OX=9606 GN=RPL23 PE=1 SV=1	1.08238
RPS15	0.0110312	1.95738	sp|P62841|RS15_HUMAN 40S ribosomal protein S15 OS=Homo sapiens OX=9606 GN=RPS15 PE=1 SV=2	1.00411
RPS24	0.000664721	3.17736	sp|P62847|RS24_HUMAN 40S ribosomal protein S24 OS=Homo sapiens OX=9606 GN=RPS24 PE=1 SV=1	2.90802
RPS25	0.212518	0.672604	sp|P62851|RS25_HUMAN 40S ribosomal protein S25 OS=Homo sapiens OX=9606 GN=RPS25 PE=1 SV=1	-0.681953
RPS28	0.0122234	1.91281	sp|P62857|RS28_HUMAN 40S ribosomal protein S28 OS=Homo sapiens OX=9606 GN=RPS28 PE=1 SV=1	-1.76115
FAU	0.183893	0.735434	sp|P62861|RS30_HUMAN 40S ribosomal protein S30 OS=Homo sapiens OX=9606 GN=FAU PE=1 SV=1	0.719637
GNB2	0.650882	0.186498	sp|P62879|GBB2_HUMAN Guanine nucleotide-binding protein G(I)/G(S)/G(T) subunit beta-2 OS=Homo sapiens OX=9606 GN=GNB2 PE=1 SV=3	0.26428
RPL30	0.00151089	2.82077	sp|P62888|RL30_HUMAN 60S ribosomal protein L30 OS=Homo sapiens OX=9606 GN=RPL30 PE=1 SV=2	2.2211
RPL31	0.0109416	1.96092	sp|P62899|RL31_HUMAN 60S ribosomal protein L31 OS=Homo sapiens OX=9606 GN=RPL31 PE=1 SV=1	2.36211
RPL10A	0.000490896	3.30901	sp|P62906|RL10A_HUMAN 60S ribosomal protein L10a OS=Homo sapiens OX=9606 GN=RPL10A PE=1 SV=2	2.60791
RPL32	0.00415327	2.38161	sp|P62910|RL32_HUMAN 60S ribosomal protein L32 OS=Homo sapiens OX=9606 GN=RPL32 PE=1 SV=2	2.98103
RPL11	0.0282555	1.5489	sp|P62913|RL11_HUMAN 60S ribosomal protein L11 OS=Homo sapiens OX=9606 GN=RPL11 PE=1 SV=2	0.657504
RPL8	0.0176574	1.75307	sp|P62917|RL8_HUMAN 60S ribosomal protein L8 OS=Homo sapiens OX=9606 GN=RPL8 PE=1 SV=2	2.73603
PPIA	3.21308e-05	4.49308	sp|P62937|PPIA_HUMAN Peptidyl-prolyl cis-trans isomerase A OS=Homo sapiens OX=9606 GN=PPIA PE=1 SV=2	-2.7715
RPS27A	0.144652	0.839675	sp|P62979|RS27A_HUMAN Ubiquitin-40S ribosomal protein S27a OS=Homo sapiens OX=9606 GN=RPS27A PE=1 SV=2	0.646296
TRA2B	0.000666953	3.1759	sp|P62995|TRA2B_HUMAN Transformer-2 protein homolog beta OS=Homo sapiens OX=9606 GN=TRA2B PE=1 SV=1	2.89677
AP2B1	0.00906814	2.04248	sp|P63010|AP2B1_HUMAN AP-2 complex subunit beta OS=Homo sapiens OX=9606 GN=AP2B1 PE=1 SV=1	2.9259
YWHAZ	0.43646	0.360056	sp|P63104|1433Z_HUMAN 14-3-3 protein zeta/delta OS=Homo sapiens OX=9606 GN=YWHAZ PE=1 SV=1	-0.242994
PPP2R2A	0.0164124	1.78483	sp|P63151|2ABA_HUMAN Serine/threonine-protein phosphatase 2A 55 kDa regulatory subunit B alpha isoform OS=Homo sapiens OX=9606 GN=PPP2R2A PE=1 SV=1	-2.05311
RPL38	0.329372	0.482313	sp|P63173|RL38_HUMAN 60S ribosomal protein L38 OS=Homo sapiens OX=9606 GN=RPL38 PE=1 SV=2	-0.429998
SKP1	0.00241789	2.61656	sp|P63208|SKP1_HUMAN S-phase kinase-associated protein 1 OS=Homo sapiens OX=9606 GN=SKP1 PE=1 SV=2	1.74664
RPS21	0.027354	1.56298	sp|P63220|RS21_HUMAN 40S ribosomal protein S21 OS=Homo sapiens OX=9606 GN=RPS21 PE=1 SV=1	-1.27802
EIF5A	3.12316e-05	4.50541	sp|P63241|IF5A1_HUMAN Eukaryotic translation initiation factor 5A-1 OS=Homo sapiens OX=9606 GN=EIF5A PE=1 SV=2	-2.23473
GNB2L1	0.00211694	2.67429	sp|P63244|RACK1_HUMAN Receptor of activated protein C kinase 1 OS=Homo sapiens OX=9606 GN=RACK1 PE=1 SV=3	-2.28871
ACTG1	0.00400128	2.3978	sp|P63261|ACTG_HUMAN Actin, cytoplasmic 2 OS=Homo sapiens OX=9606 GN=ACTG1 PE=1 SV=1	2.80935
PPP2CA	0.625919	0.203482	sp|P67775|PP2AA_HUMAN Serine/threonine-protein phosphatase 2A catalytic subunit alpha isoform OS=Homo sapiens OX=9606 GN=PPP2CA PE=1 SV=1	-0.306455
YBX1	0.0138162	1.85961	sp|P67809|YBOX1_HUMAN Y-box-binding protein 1 OS=Homo sapiens OX=9606 GN=YBX1 PE=1 SV=3	3.62185
TPM4	8.31306e-05	4.08024	sp|P67936|TPM4_HUMAN Tropomyosin alpha-4 chain OS=Homo sapiens OX=9606 GN=TPM4 PE=1 SV=3	1.7849
UBE2L3	2.45407e-05	4.61011	sp|P68036|UB2L3_HUMAN Ubiquitin-conjugating enzyme E2 L3 OS=Homo sapiens OX=9606 GN=UBE2L3 PE=1 SV=1	-2.9699
EEF1A1	0.000202164	3.6943	sp|P68104|EF1A1_HUMAN Elongation factor 1-alpha 1 OS=Homo sapiens OX=9606 GN=EEF1A1 PE=1 SV=1	-1.95479
ACTA1	0.310882	0.507405	sp|P68133|ACTS_HUMAN Actin, alpha skeletal muscle OS=Homo sapiens OX=9606 GN=ACTA1 PE=1 SV=1	1.39751
TUBA4A	0.0797407	1.09832	sp|P68366|TBA4A_HUMAN Tubulin alpha-4A chain OS=Homo sapiens OX=9606 GN=TUBA4A PE=1 SV=1	-0.570969
TUBB4B	0.174491	0.758226	sp|P68371|TBB4B_HUMAN Tubulin beta-4B chain OS=Homo sapiens OX=9606 GN=TUBB4B PE=1 SV=1	-0.42247
CSNK2A1	0.185706	0.731173	sp|P68400|CSK21_HUMAN Casein kinase II subunit alpha OS=Homo sapiens OX=9606 GN=CSNK2A1 PE=1 SV=1	0.499465
HBB	0.62891	0.201412	sp|P68871|HBB_HUMAN Hemoglobin subunit beta OS=Homo sapiens OX=9606 GN=HBB PE=1 SV=2	0.340347
EIF4G2	0.0395012	1.40339	sp|P78344|IF4G2_HUMAN Eukaryotic translation initiation factor 4 gamma 2 OS=Homo sapiens OX=9606 GN=EIF4G2 PE=1 SV=1	-1.37094
GTF2I	0.00271673	2.56595	sp|P78347|GTF2I_HUMAN General transcription factor II-I OS=Homo sapiens OX=9606 GN=GTF2I PE=1 SV=2	1.26793
CCT2	0.00477374	2.32114	sp|P78371|TCPB_HUMAN T-complex protein 1 subunit beta OS=Homo sapiens OX=9606 GN=CCT2 PE=1 SV=4	-1.7157
PRKDC	0.175249	0.756345	sp|P78527|PRKDC_HUMAN DNA-dependent protein kinase catalytic subunit OS=Homo sapiens OX=9606 GN=PRKDC PE=1 SV=3	0.513526
DCD	0.0389559	1.40943	sp|P81605|DCD_HUMAN Dermcidin OS=Homo sapiens OX=9606 GN=DCD PE=1 SV=2	-2.95854
MRPS35	0.237443	0.62444	sp|P82673|RT35_HUMAN 28S ribosomal protein S35, mitochondrial OS=Homo sapiens OX=9606 GN=MRPS35 PE=1 SV=1	0.217008
MRPS11	0.0142953	1.84481	sp|P82912|RT11_HUMAN 28S ribosomal protein S11, mitochondrial OS=Homo sapiens OX=9606 GN=MRPS11 PE=1 SV=2	-0.711007
MRPS9	0.101783	0.992325	sp|P82933|RT09_HUMAN 28S ribosomal protein S9, mitochondrial OS=Homo sapiens OX=9606 GN=MRPS9 PE=1 SV=2	0.743147
SARNP	0.060863	1.21565	sp|P82979|SARNP_HUMAN SAP domain-containing ribonucleoprotein OS=Homo sapiens OX=9606 GN=SARNP PE=1 SV=3	-1.74898
LACTB	0.00821686	2.08529	sp|P83111|LACTB_HUMAN Serine beta-lactamase-like protein LACTB, mitochondrial OS=Homo sapiens OX=9606 GN=LACTB PE=1 SV=2	5.06396
RPL24	0.0103033	1.98703	sp|P83731|RL24_HUMAN 60S ribosomal protein L24 OS=Homo sapiens OX=9606 GN=RPL24 PE=1 SV=1	2.70937
RPL19	0.0199066	1.701	sp|P84098|RL19_HUMAN 60S ribosomal protein L19 OS=Homo sapiens OX=9606 GN=RPL19 PE=1 SV=1	2.3255
SRSF3	0.00260373	2.5844	sp|P84103|SRSF3_HUMAN Serine/arginine-rich splicing factor 3 OS=Homo sapiens OX=9606 GN=SRSF3 PE=1 SV=1	2.07837
FOXK1	0.301083	0.521313	sp|P85037|FOXK1_HUMAN Forkhead box protein K1 OS=Homo sapiens OX=9606 GN=FOXK1 PE=1 SV=1	-0.324983
MUC5AC	0.404979	0.392568	sp|P98088|MUC5A_HUMAN Mucin-5AC OS=Homo sapiens OX=9606 GN=MUC5AC PE=1 SV=4	0.85185
RBM3	0.16971	0.770293	sp|P98179|RBM3_HUMAN RNA-binding protein 3 OS=Homo sapiens OX=9606 GN=RBM3 PE=1 SV=1	-0.525872
TFAM	0.0905735	1.043	sp|Q00059|TFAM_HUMAN Transcription factor A, mitochondrial OS=Homo sapiens OX=9606 GN=TFAM PE=1 SV=1	0.932774
SLC25A3	0.532303	0.273841	sp|Q00325|MPCP_HUMAN Phosphate carrier protein, mitochondrial OS=Homo sapiens OX=9606 GN=SLC25A3 PE=1 SV=2	-0.294251
HDLBP	0.122571	0.911613	sp|Q00341|VIGLN_HUMAN Vigilin OS=Homo sapiens OX=9606 GN=HDLBP PE=1 SV=2	-0.373588
CLTC	0.00743185	2.1289	sp|Q00610|CLH1_HUMAN Clathrin heavy chain 1 OS=Homo sapiens OX=9606 GN=CLTC PE=1 SV=5	2.66436
FKBP3	0.100976	0.995783	sp|Q00688|FKBP3_HUMAN Peptidyl-prolyl cis-trans isomerase FKBP3 OS=Homo sapiens OX=9606 GN=FKBP3 PE=1 SV=1	-2.20343
HNRNPU	0.00200467	2.69796	sp|Q00839|HNRPU_HUMAN Heterogeneous nuclear ribonucleoprotein U OS=Homo sapiens OX=9606 GN=HNRNPU PE=1 SV=6	1.97423
SPTBN1	0.053986	1.26772	sp|Q01082|SPTB2_HUMAN Spectrin beta chain, non-erythrocytic 1 OS=Homo sapiens OX=9606 GN=SPTBN1 PE=1 SV=2	-0.52824
SET	0.0619735	1.20779	sp|Q01105|SET_HUMAN Protein SET OS=Homo sapiens OX=9606 GN=SET PE=1 SV=3	-1.29201
FABP5	0.0384752	1.41482	sp|Q01469|FABP5_HUMAN Fatty acid-binding protein 5 OS=Homo sapiens OX=9606 GN=FABP5 PE=1 SV=3	-2.63913
EXOSC10	2.48554e-06	5.60458	sp|Q01780|EXOSX_HUMAN Exosome component 10 OS=Homo sapiens OX=9606 GN=EXOSC10 PE=1 SV=2	2.65078
PFKP	0.459558	0.33766	sp|Q01813|PFKAP_HUMAN ATP-dependent 6-phosphofructokinase, platelet type OS=Homo sapiens OX=9606 GN=PFKP PE=1 SV=2	-0.311941
OGDH	0.0596028	1.22473	sp|Q02218|ODO1_HUMAN 2-oxoglutarate dehydrogenase, mitochondrial OS=Homo sapiens OX=9606 GN=OGDH PE=1 SV=3	-0.759057
KIF23	0.115924	0.935828	sp|Q02241|KIF23_HUMAN Kinesin-like protein KIF23 OS=Homo sapiens OX=9606 GN=KIF23 PE=1 SV=3	2.05491
DSG1	0.0363876	1.43905	sp|Q02413|DSG1_HUMAN Desmoglein-1 OS=Homo sapiens OX=9606 GN=DSG1 PE=1 SV=2	-2.53639
RPL18A	0.0127508	1.89446	sp|Q02543|RL18A_HUMAN 60S ribosomal protein L18a OS=Homo sapiens OX=9606 GN=RPL18A PE=1 SV=2	2.60534
RPL6	0.00414486	2.38249	sp|Q02878|RL6_HUMAN 60S ribosomal protein L6 OS=Homo sapiens OX=9606 GN=RPL6 PE=1 SV=3	3.13837
SLC25A11	0.09275	1.03269	sp|Q02978|M2OM_HUMAN Mitochondrial 2-oxoglutarate/malate carrier protein OS=Homo sapiens OX=9606 GN=SLC25A11 PE=1 SV=3	1.17535
DST	0.139195	0.856377	sp|Q03001|DYST_HUMAN Dystonin OS=Homo sapiens OX=9606 GN=DST PE=1 SV=4	-0.958914
UBXN1	0.0114703	1.94042	sp|Q04323|UBXN1_HUMAN UBX domain-containing protein 1 OS=Homo sapiens OX=9606 GN=UBXN1 PE=1 SV=2	-3.68684
EIF4G1	0.0199294	1.70051	sp|Q04637|IF4G1_HUMAN Eukaryotic translation initiation factor 4 gamma 1 OS=Homo sapiens OX=9606 GN=EIF4G1 PE=1 SV=4	4.41649
AKR1C1	0.00175564	2.75556	sp|Q04828|AK1C1_HUMAN Aldo-keto reductase family 1 member C1 OS=Homo sapiens OX=9606 GN=AKR1C1 PE=1 SV=1	-2.42638
SSBP1	0.00101753	2.99245	sp|Q04837|SSBP_HUMAN Single-stranded DNA-binding protein, mitochondrial OS=Homo sapiens OX=9606 GN=SSBP1 PE=1 SV=1	1.77216
YWHAH	0.531373	0.2746	sp|Q04917|1433F_HUMAN 14-3-3 protein eta OS=Homo sapiens OX=9606 GN=YWHAH PE=1 SV=4	0.478555
DNM1	0.0234171	1.63047	sp|Q05193|DYN1_HUMAN Dynamin-1 OS=Homo sapiens OX=9606 GN=DNM1 PE=1 SV=2	-2.15965
SRSF11	0.806295	0.0935063	sp|Q05519|SRS11_HUMAN Serine/arginine-rich splicing factor 11 OS=Homo sapiens OX=9606 GN=SRSF11 PE=1 SV=1	0.0311658
CALD1	0.000588503	3.23025	sp|Q05682|CALD1_HUMAN Caldesmon OS=Homo sapiens OX=9606 GN=CALD1 PE=1 SV=3	-1.48389
GFPT1	0.706961	0.150604	sp|Q06210|GFPT1_HUMAN Glutamine--fructose-6-phosphate aminotransferase [isomerizing] 1 OS=Homo sapiens OX=9606 GN=GFPT1 PE=1 SV=3	-0.191537
PRDX1	0.00134258	2.87206	sp|Q06830|PRDX1_HUMAN Peroxiredoxin-1 OS=Homo sapiens OX=9606 GN=PRDX1 PE=1 SV=1	-2.79902
RPL18	0.00651635	2.186	sp|Q07020|RL18_HUMAN 60S ribosomal protein L18 OS=Homo sapiens OX=9606 GN=RPL18 PE=1 SV=2	2.82081
C1QBP	0.585959	0.232133	sp|Q07021|C1QBP_HUMAN Complement component 1 Q subcomponent-binding protein, mitochondrial OS=Homo sapiens OX=9606 GN=C1QBP PE=1 SV=1	0.218755
CKAP4	0.0393162	1.40543	sp|Q07065|CKAP4_HUMAN Cytoskeleton-associated protein 4 OS=Homo sapiens OX=9606 GN=CKAP4 PE=1 SV=2	2.3712
TJP1	0.105987	0.974746	sp|Q07157|ZO1_HUMAN Tight junction protein ZO-1 OS=Homo sapiens OX=9606 GN=TJP1 PE=1 SV=3	0.937548
KHDRBS1	0.00557129	2.25404	sp|Q07666|KHDR1_HUMAN KH domain-containing, RNA-binding, signal transduction-associated protein 1 OS=Homo sapiens OX=9606 GN=KHDRBS1 PE=1 SV=1	1.91191
SRSF1	0.00446927	2.34976	sp|Q07955|SRSF1_HUMAN Serine/arginine-rich splicing factor 1 OS=Homo sapiens OX=9606 GN=SRSF1 PE=1 SV=2	3.25831
TGM3	0.0317821	1.49782	sp|Q08188|TGM3_HUMAN Protein-glutamine gamma-glutamyltransferase E OS=Homo sapiens OX=9606 GN=TGM3 PE=1 SV=4	-2.78334
DHX9	0.0208383	1.68114	sp|Q08211|DHX9_HUMAN ATP-dependent RNA helicase A OS=Homo sapiens OX=9606 GN=DHX9 PE=1 SV=4	0.611308
DSC1	0.0560597	1.25135	sp|Q08554|DSC1_HUMAN Desmocollin-1 OS=Homo sapiens OX=9606 GN=DSC1 PE=1 SV=2	-2.16095
SSRP1	0.00705406	2.15156	sp|Q08945|SSRP1_HUMAN FACT complex subunit SSRP1 OS=Homo sapiens OX=9606 GN=SSRP1 PE=1 SV=1	2.08652
NSUN2	0.0356762	1.44762	sp|Q08J23|NSUN2_HUMAN RNA cytosine C(5)-methyltransferase NSUN2 OS=Homo sapiens OX=9606 GN=NSUN2 PE=1 SV=2	-0.655894
AHNAK	0.230385	0.637546	sp|Q09666|AHNK_HUMAN Neuroblast differentiation-associated protein AHNAK OS=Homo sapiens OX=9606 GN=AHNAK PE=1 SV=2	-0.38761
GTF3C1	0.182014	0.739896	sp|Q12789|TF3C1_HUMAN General transcription factor 3C polypeptide 1 OS=Homo sapiens OX=9606 GN=GTF3C1 PE=1 SV=4	1.68869
TWF1	0.000100897	3.99612	sp|Q12792|TWF1_HUMAN Twinfilin-1 OS=Homo sapiens OX=9606 GN=TWF1 PE=1 SV=3	1.80049
ASPH	0.0189104	1.7233	sp|Q12797|ASPH_HUMAN Aspartyl/asparaginyl beta-hydroxylase OS=Homo sapiens OX=9606 GN=ASPH PE=1 SV=3	2.3921
GRSF1	1.89029e-05	4.72347	sp|Q12849|GRSF1_HUMAN G-rich sequence factor 1 OS=Homo sapiens OX=9606 GN=GRSF1 PE=1 SV=3	2.50487
ILF2	0.300238	0.522534	sp|Q12905|ILF2_HUMAN Interleukin enhancer-binding factor 2 OS=Homo sapiens OX=9606 GN=ILF2 PE=1 SV=2	0.567752
ILF3	0.0003392	3.46954	sp|Q12906|ILF3_HUMAN Interleukin enhancer-binding factor 3 OS=Homo sapiens OX=9606 GN=ILF3 PE=1 SV=3	3.12651
TRAP1	0.0607942	1.21614	sp|Q12931|TRAP1_HUMAN Heat shock protein 75 kDa, mitochondrial OS=Homo sapiens OX=9606 GN=TRAP1 PE=1 SV=3	-2.29737
MYO1E	0.0073319	2.13478	sp|Q12965|MYO1E_HUMAN Unconventional myosin-Ie OS=Homo sapiens OX=9606 GN=MYO1E PE=1 SV=2	4.20561
ECH1	0.114102	0.942708	sp|Q13011|ECH1_HUMAN Delta(3,5)-Delta(2,4)-dienoyl-CoA isomerase, mitochondrial OS=Homo sapiens OX=9606 GN=ECH1 PE=1 SV=2	-1.68039
FLII	0.0148202	1.82915	sp|Q13045|FLII_HUMAN Protein flightless-1 homolog OS=Homo sapiens OX=9606 GN=FLII PE=1 SV=2	4.46387
COASY	0.0887578	1.05179	sp|Q13057|COASY_HUMAN Bifunctional coenzyme A synthase OS=Homo sapiens OX=9606 GN=COASY PE=1 SV=4	-2.90466
ACACA	0.038196	1.41798	sp|Q13085|ACACA_HUMAN Acetyl-CoA carboxylase 1 OS=Homo sapiens OX=9606 GN=ACACA PE=1 SV=2	-1.78421
IK	0.00701767	2.15381	sp|Q13123|RED_HUMAN Protein Red OS=Homo sapiens OX=9606 GN=IK PE=1 SV=3	1.49916
TARDBP	0.130177	0.885466	sp|Q13148|TADBP_HUMAN TAR DNA-binding protein 43 OS=Homo sapiens OX=9606 GN=TARDBP PE=1 SV=1	-0.398586
HNRNPA0	0.00670696	2.17347	sp|Q13151|ROA0_HUMAN Heterogeneous nuclear ribonucleoprotein A0 OS=Homo sapiens OX=9606 GN=HNRNPA0 PE=1 SV=1	3.83845
PRDX4	0.36069	0.442866	sp|Q13162|PRDX4_HUMAN Peroxiredoxin-4 OS=Homo sapiens OX=9606 GN=PRDX4 PE=1 SV=1	-0.549212
CBX3	0.00157272	2.80335	sp|Q13185|CBX3_HUMAN Chromobox protein homolog 3 OS=Homo sapiens OX=9606 GN=CBX3 PE=1 SV=4	-1.50829
PSMD2	0.494326	0.305986	sp|Q13200|PSMD2_HUMAN 26S proteasome non-ATPase regulatory subunit 2 OS=Homo sapiens OX=9606 GN=PSMD2 PE=1 SV=3	0.327627
SRSF5	0.00573183	2.24171	sp|Q13243|SRSF5_HUMAN Serine/arginine-rich splicing factor 5 OS=Homo sapiens OX=9606 GN=SRSF5 PE=1 SV=1	3.27645
SRSF6	0.0144282	1.84079	sp|Q13247|SRSF6_HUMAN Serine/arginine-rich splicing factor 6 OS=Homo sapiens OX=9606 GN=SRSF6 PE=1 SV=2	2.73004
TRIM28	0.0710321	1.14855	sp|Q13263|TIF1B_HUMAN Transcription intermediary factor 1-beta OS=Homo sapiens OX=9606 GN=TRIM28 PE=1 SV=5	-1.2321
G3BP1	0.00671171	2.17317	sp|Q13283|G3BP1_HUMAN Ras GTPase-activating protein-binding protein 1 OS=Homo sapiens OX=9606 GN=G3BP1 PE=1 SV=1	3.35642
PABPC4	0.00419038	2.37775	sp|Q13310|PABP4_HUMAN Polyadenylate-binding protein 4 OS=Homo sapiens OX=9606 GN=PABPC4 PE=1 SV=1	4.45004
EIF3I	0.567555	0.245992	sp|Q13347|EIF3I_HUMAN Eukaryotic translation initiation factor 3 subunit I OS=Homo sapiens OX=9606 GN=EIF3I PE=1 SV=1	-0.157534
DYNC1I2	0.00378326	2.42213	sp|Q13409|DC1I2_HUMAN Cytoplasmic dynein 1 intermediate chain 2 OS=Homo sapiens OX=9606 GN=DYNC1I2 PE=1 SV=3	-0.81047
TCOF1	0.00852428	2.06934	sp|Q13428|TCOF_HUMAN Treacle protein OS=Homo sapiens OX=9606 GN=TCOF1 PE=1 SV=3	3.44288
SF3B2	0.789554	0.102618	sp|Q13435|SF3B2_HUMAN Splicing factor 3B subunit 2 OS=Homo sapiens OX=9606 GN=SF3B2 PE=1 SV=2	0.101503
PDAP1	0.100058	0.999749	sp|Q13442|HAP28_HUMAN 28 kDa heat- and acid-stable phosphoprotein OS=Homo sapiens OX=9606 GN=PDAP1 PE=1 SV=1	-1.55883
PICALM	0.142011	0.847677	sp|Q13492|PICAL_HUMAN Phosphatidylinositol-binding clathrin assembly protein OS=Homo sapiens OX=9606 GN=PICALM PE=1 SV=2	1.91465
TUBB3	0.0139011	1.85695	sp|Q13509|TBB3_HUMAN Tubulin beta-3 chain OS=Homo sapiens OX=9606 GN=TUBB3 PE=1 SV=2	-1.11774
CAMK2D	0.0109966	1.95874	sp|Q13557|KCC2D_HUMAN Calcium/calmodulin-dependent protein kinase type II subunit delta OS=Homo sapiens OX=9606 GN=CAMK2D PE=1 SV=3	-0.88012
SNW1	0.0308726	1.51043	sp|Q13573|SNW1_HUMAN SNW domain-containing protein 1 OS=Homo sapiens OX=9606 GN=SNW1 PE=1 SV=1	-1.29381
CUL4B	0.270653	0.567587	sp|Q13620|CUL4B_HUMAN Cullin-4B OS=Homo sapiens OX=9606 GN=CUL4B PE=1 SV=4	-1.31115
SPTAN1	0.0842136	1.07462	sp|Q13813|SPTN1_HUMAN Spectrin alpha chain, non-erythrocytic 1 OS=Homo sapiens OX=9606 GN=SPTAN1 PE=1 SV=3	0.674939
DDX39B	0.039312	1.40547	sp|Q13838|DX39B_HUMAN Spliceosome RNA helicase DDX39B OS=Homo sapiens OX=9606 GN=DDX39B PE=1 SV=1	-1.03
TUBB2A	2.06163e-05	4.68579	sp|Q13885|TBB2A_HUMAN Tubulin beta-2A chain OS=Homo sapiens OX=9606 GN=TUBB2A PE=1 SV=1	-1.79195
CKAP5	0.0916899	1.03768	sp|Q14008|CKAP5_HUMAN Cytoskeleton-associated protein 5 OS=Homo sapiens OX=9606 GN=CKAP5 PE=1 SV=3	1.94116
CIRBP	0.0315106	1.50154	sp|Q14011|CIRBP_HUMAN Cold-inducible RNA-binding protein OS=Homo sapiens OX=9606 GN=CIRBP PE=1 SV=1	1.67797
[truncated: 393 more rows]

## Sheet: Fig4e
Gene.names	pval	logp	Fasta.headers	FC
[truncated: 1,254 more rows]

## Sheet: Fig4g
A549					Calu-3					MEFs					HBEpCs
[truncated: 527 more rows]

## Sheet: Fig4g_stats
A549
Number of families	1
[truncated: 152 more rows]

[truncated: 42 more sheets: Fig4h, Fig4h_stats, Fig5b, Fig5c, Fig5e, Fig5f, Fig5g, Fig5h, Fig5j, Fig5k, Fig5l, Fig5m, Fig6a, Fig6b, Fig6d, Fig6e, Fig6f, Fig6g, Fig6h, Fig6i …]
